# Supplementary material for: Cell differentiation defines acute and chronic infection cell types in Staphylococcus aureus
Source: eLife. 2017 Sep 12;6:e28023. doi: 10.7554/eLife.28023 (PMC5595439; doi:10.7554/eLife.28023)
Supplement: Figure 6—source data 1. — Library specific variations are 0, showing that no statistically significant genetic differences were found between BRcells and DRcells genomes. [file elife-28023-fig6-data1.xlsx]

## Sheet: Sheet1
Total nucleotides	SNPs coding region	Nucleotide divergence (%)	Significant variants (QUAL>40; IDV>100X; IMF=1)	Library specific variants
BR cells	556539800	173	3.10849e-05	0	0
DR cells	982714900	127	1.29234e-05	0	0
