# Supplementary material for: Cell differentiation defines acute and chronic infection cell types in Staphylococcus aureus
Source: eLife. 2017 Sep 12;6:e28023. doi: 10.7554/eLife.28023 (PMC5595439; doi:10.7554/eLife.28023)
Supplement: Figure 6—source data 2. — This data table contains the table for gene-wise quantification calculated for different cDNA libraries used in this study. DESeq analysis data for library comparisons. [file elife-28023-fig6-data2.xlsx]

## Sheet: Description
Garcia-Betancur et al. 2017
Additional datasets
DESeq for RNAseq
Sheet	Name	Short description
Sheet 2	DESeq_Gene_quant	Differential gene expression analysis. DESeqGene total quantification.
Sheet 3	DESeq_BRC+_vs_BRC-	Differential gene expression analysis. DESeqGene quantification BRcells+ vs BRCells-.
Sheet 4	DESeq_DRC+_vs_DRC-	Differential gene expression analysis. DESeqGene quantification DRcells+ vs DRCells-.
Sheet 5	DESeq_BRC+_vs_DRC+	Differential gene expression analysis. DESeqGene quantification BRcells+ vs DRCells+.

## Sheet: DESeq_Gene_quant
Orientation of counted reads relative to the strand location of the annotation	Sequence name	Source	Feature	Start	End	Score	Strand	Frame	Attributes	JC1-BRC_positive	JC2-BRC_negative	JC3-DRC_positive	JC4-DRC_negative
sense	NC_009641.1	RefSeq	tRNA	23958	24229	.	+	.	ID=gene16;Name=NWMN_tRNA01;Dbxref=GeneID:5332300;gbkey=Gene;locus_tag=NWMN_tRNA01	8899.81	8930.13	23925.4	9633.52
sense	NC_009641.1	RefSeq	tRNA	24040	24312	.	+	.	ID=gene17;Name=NWMN_tRNA02;Dbxref=GeneID:5331647;gbkey=Gene;locus_tag=NWMN_tRNA02	9729.31	10609.1	28699.3	11966.8
sense	NC_009641.1	RefSeq	tRNA	545997	546269	.	+	.	ID=gene485;Name=NWMN_tRNA03;Dbxref=GeneID:5331633;gbkey=Gene;locus_tag=NWMN_tRNA03	14162.5	15494.1	11802.4	12485.2
sense	NC_009641.1	RefSeq	tRNA	546089	546361	.	+	.	ID=gene486;Name=NWMN_tRNA04;Dbxref=GeneID:5331649;gbkey=Gene;locus_tag=NWMN_tRNA04	16317.1	19612.2	15325.9	15315.9
sense	NC_009641.1	RefSeq	tRNA	546171	546443	.	+	.	ID=gene487;Name=NWMN_tRNA05;Dbxref=GeneID:5331650;gbkey=Gene;locus_tag=NWMN_tRNA05	12511.8	14321.6	13426.1	11774.2
sense	NC_009641.1	RefSeq	tRNA	546277	546548	.	+	.	ID=gene488;Name=NWMN_tRNA06;Dbxref=GeneID:5331651;gbkey=Gene;locus_tag=NWMN_tRNA06	4698.02	8908.83	13348.1	8956.09
sense	NC_009641.1	RefSeq	tRNA	546359	546644	.	+	.	ID=gene489;Name=NWMN_tRNA07;Dbxref=GeneID:5331652;gbkey=Gene;locus_tag=NWMN_tRNA07	3670.67	6178.37	10773.3	7094.9
sense	NC_009641.1	RefSeq	tRNA	546453	546726	.	+	.	ID=gene490;Name=NWMN_tRNA08;Dbxref=GeneID:5331653;gbkey=Gene;locus_tag=NWMN_tRNA08	4703.96	8294.81	14877.9	8461.74
sense	NC_009641.1	RefSeq	tRNA	546550	546823	.	+	.	ID=gene491;Name=NWMN_tRNA09;Dbxref=GeneID:5331654;gbkey=Gene;locus_tag=NWMN_tRNA09	3849.54	7066.35	13768.2	8060.45
sense	NC_009641.1	RefSeq	tRNA	546647	546919	.	+	.	ID=gene492;Name=NWMN_tRNA10;Dbxref=GeneID:5331655;gbkey=Gene;locus_tag=NWMN_tRNA10	4049.86	7076.79	14396	8231.7
sense	NC_009641.1	RefSeq	tRNA	548491	548764	.	+	.	ID=gene494;Name=NWMN_tRNA11;Dbxref=GeneID:5331634;gbkey=Gene;locus_tag=NWMN_tRNA11	5088.85	10165.5	8887.6	8292.96
sense	NC_009641.1	RefSeq	tRNA	828807	828978	.	-	.	ID=gene753;Name=NWMN_tRNA12;Dbxref=GeneID:5330427;gbkey=Gene;locus_tag=NWMN_tRNA12	753	1455	6805.5	2045
sense	NC_009641.1	RefSeq	tRNA	995407	995595	.	-	.	ID=gene914;Name=NWMN_tRNA13;Dbxref=GeneID:5330535;gbkey=Gene;locus_tag=NWMN_tRNA13	29605.9	46835.3	34924.3	41350
sense	NC_009641.1	RefSeq	tRNA	995498	995672	.	-	.	ID=gene915;Name=NWMN_tRNA14;Dbxref=GeneID:5331659;gbkey=Gene;locus_tag=NWMN_tRNA14	10280.4	16731.3	21285.1	17021.2
sense	NC_009641.1	RefSeq	tRNA	1187971	1188144	.	-	.	ID=gene1105;Name=NWMN_tRNA15;Dbxref=GeneID:5330667;gbkey=Gene;locus_tag=NWMN_tRNA15	8690	14301	17859	15882.4
sense	NC_009641.1	RefSeq	tRNA	1921161	1921349	.	-	.	ID=gene1744;Name=NWMN_tRNA16;Dbxref=GeneID:5331015;gbkey=Gene;locus_tag=NWMN_tRNA16	978.062	1236.58	2890.12	1445.27
sense	NC_009641.1	RefSeq	tRNA	1921304	1921475	.	-	.	ID=gene1745;Name=NWMN_tRNA17;Dbxref=GeneID:5331662;gbkey=Gene;locus_tag=NWMN_tRNA17	11382.7	18790.4	24579.8	19215.7
sense	NC_009641.1	RefSeq	tRNA	1921377	1921551	.	-	.	ID=gene1746;Name=NWMN_tRNA18;Dbxref=GeneID:5331663;gbkey=Gene;locus_tag=NWMN_tRNA18	12217.3	25046.2	28210.5	21956.2
sense	NC_009641.1	RefSeq	tRNA	1921466	1921639	.	-	.	ID=gene1747;Name=NWMN_tRNA19;Dbxref=GeneID:5331664;gbkey=Gene;locus_tag=NWMN_tRNA19	2507.92	9822.09	8790.03	6489.39
sense	NC_009641.1	RefSeq	tRNA	1921555	1921730	.	-	.	ID=gene1748;Name=NWMN_tRNA20;Dbxref=GeneID:5331665;gbkey=Gene;locus_tag=NWMN_tRNA20	1820.63	5450.57	6544.42	4111.79
sense	NC_009641.1	RefSeq	tRNA	1921644	1921816	.	-	.	ID=gene1749;Name=NWMN_tRNA21;Dbxref=GeneID:5331666;gbkey=Gene;locus_tag=NWMN_tRNA21	3365.22	7615.07	12432.6	6526.36
sense	NC_009641.1	RefSeq	tRNA	1921733	1921908	.	-	.	ID=gene1750;Name=NWMN_tRNA22;Dbxref=GeneID:5331667;gbkey=Gene;locus_tag=NWMN_tRNA22	4305.21	6315.92	12412.6	7136.69
sense	NC_009641.1	RefSeq	tRNA	1921830	1922003	.	-	.	ID=gene1751;Name=NWMN_tRNA23;Dbxref=GeneID:5331668;gbkey=Gene;locus_tag=NWMN_tRNA23	2155.04	2559.67	4601.33	3124.38
sense	NC_009641.1	RefSeq	tRNA	1955633	1955816	.	-	.	ID=gene1783;Name=NWMN_tRNA24;Dbxref=GeneID:5331041;gbkey=Gene;locus_tag=NWMN_tRNA24	4630.83	13981.7	17515.1	11880.7
sense	NC_009641.1	RefSeq	tRNA	1955933	1956107	.	-	.	ID=gene1784;Name=NWMN_tRNA25;Dbxref=GeneID:5331670;gbkey=Gene;locus_tag=NWMN_tRNA25	4186.17	13570.7	17674.5	11916.2
sense	NC_009641.1	RefSeq	tRNA	1956015	1956188	.	-	.	ID=gene1785;Name=NWMN_tRNA26;Dbxref=GeneID:5331671;gbkey=Gene;locus_tag=NWMN_tRNA26	947.833	2240.75	4105.87	2148.28
sense	NC_009641.1	RefSeq	tRNA	1956094	1956265	.	-	.	ID=gene1786;Name=NWMN_tRNA27;Dbxref=GeneID:5331672;gbkey=Gene;locus_tag=NWMN_tRNA27	815.417	1724.42	1820.67	1533.14
sense	NC_009641.1	RefSeq	tRNA	1956177	1956349	.	-	.	ID=gene1787;Name=NWMN_tRNA28;Dbxref=GeneID:5331673;gbkey=Gene;locus_tag=NWMN_tRNA28	2089.42	5057.83	4143.65	3830.36
sense	NC_009641.1	RefSeq	tRNA	1956252	1956425	.	-	.	ID=gene1788;Name=NWMN_tRNA29;Dbxref=GeneID:5331674;gbkey=Gene;locus_tag=NWMN_tRNA29	2123.5	5182.94	4296.53	3856.61
sense	NC_009641.1	RefSeq	tRNA	1956341	1956521	.	-	.	ID=gene1789;Name=NWMN_tRNA30;Dbxref=GeneID:5331675;gbkey=Gene;locus_tag=NWMN_tRNA30	4305.39	8061.53	10685.1	6574.19
sense	NC_009641.1	RefSeq	tRNA	1956427	1956602	.	-	.	ID=gene1790;Name=NWMN_tRNA31;Dbxref=GeneID:5331676;gbkey=Gene;locus_tag=NWMN_tRNA31	6032.97	12548.8	16127.7	9409.65
sense	NC_009641.1	RefSeq	tRNA	1956510	1956682	.	-	.	ID=gene1791;Name=NWMN_tRNA32;Dbxref=GeneID:5331677;gbkey=Gene;locus_tag=NWMN_tRNA32	2654.11	6432.28	10123.5	5258.55
sense	NC_009641.1	RefSeq	tRNA	1956601	1956776	.	-	.	ID=gene1792;Name=NWMN_tRNA33;Dbxref=GeneID:5331678;gbkey=Gene;locus_tag=NWMN_tRNA33	4995.15	7376.62	12049	8080.35
sense	NC_009641.1	RefSeq	tRNA	1956686	1956859	.	-	.	ID=gene1793;Name=NWMN_tRNA34;Dbxref=GeneID:5331679;gbkey=Gene;locus_tag=NWMN_tRNA34	3575.46	4940.33	6780.47	5477.52
sense	NC_009641.1	RefSeq	tRNA	1956905	1957080	.	-	.	ID=gene1794;Name=NWMN_tRNA35;Dbxref=GeneID:5331680;gbkey=Gene;locus_tag=NWMN_tRNA35	4519.33	7857	16320.4	8526.52
sense	NC_009641.1	RefSeq	tRNA	1957090	1957263	.	-	.	ID=gene1795;Name=NWMN_tRNA36;Dbxref=GeneID:5331681;gbkey=Gene;locus_tag=NWMN_tRNA36	4091.5	6089	7706.72	5411.23
sense	NC_009641.1	RefSeq	tRNA	1957189	1957365	.	-	.	ID=gene1796;Name=NWMN_tRNA37;Dbxref=GeneID:5331682;gbkey=Gene;locus_tag=NWMN_tRNA37	3012.87	4770.05	6674.53	5199.72
sense	NC_009641.1	RefSeq	tRNA	1957287	1957462	.	-	.	ID=gene1797;Name=NWMN_tRNA38;Dbxref=GeneID:5331683;gbkey=Gene;locus_tag=NWMN_tRNA38	1700.21	3017.07	7004.75	4658.12
sense	NC_009641.1	RefSeq	tRNA	1957380	1957553	.	-	.	ID=gene1798;Name=NWMN_tRNA39;Dbxref=GeneID:5331684;gbkey=Gene;locus_tag=NWMN_tRNA39	2208.81	5172.92	8049.05	5297.56
sense	NC_009641.1	RefSeq	tRNA	1957463	1957636	.	-	.	ID=gene1799;Name=NWMN_tRNA40;Dbxref=GeneID:5331685;gbkey=Gene;locus_tag=NWMN_tRNA40	2042.64	4637.13	5698.65	3743.85
sense	NC_009641.1	RefSeq	tRNA	1957555	1957743	.	-	.	ID=gene1800;Name=NWMN_tRNA41;Dbxref=GeneID:5331686;gbkey=Gene;locus_tag=NWMN_tRNA41	4432.83	7919.33	12715.3	9085.23
sense	NC_009641.1	RefSeq	tRNA	1957654	1957828	.	-	.	ID=gene1801;Name=NWMN_tRNA42;Dbxref=GeneID:5331687;gbkey=Gene;locus_tag=NWMN_tRNA42	4806.61	8527.28	15210	9929.9
sense	NC_009641.1	RefSeq	tRNA	1957732	1957913	.	-	.	ID=gene1802;Name=NWMN_tRNA43;Dbxref=GeneID:5331688;gbkey=Gene;locus_tag=NWMN_tRNA43	4298.93	8455.06	13016.6	9071.98
sense	NC_009641.1	RefSeq	tRNA	1957817	1957992	.	-	.	ID=gene1803;Name=NWMN_tRNA44;Dbxref=GeneID:5331689;gbkey=Gene;locus_tag=NWMN_tRNA44	6363.04	12575.8	18339.9	12646.6
sense	NC_009641.1	RefSeq	tRNA	1957898	1958073	.	-	.	ID=gene1804;Name=NWMN_tRNA45;Dbxref=GeneID:5331690;gbkey=Gene;locus_tag=NWMN_tRNA45	4967.62	8991.95	11797	7892.01
sense	NC_009641.1	RefSeq	tRNA	1957990	1958165	.	-	.	ID=gene1805;Name=NWMN_tRNA46;Dbxref=GeneID:5331691;gbkey=Gene;locus_tag=NWMN_tRNA46	24952.3	25897.2	14362.3	18999.1
sense	NC_009641.1	RefSeq	tRNA	1961400	1961575	.	-	.	ID=gene1808;Name=NWMN_tRNA47;Dbxref=GeneID:5331638;gbkey=Gene;locus_tag=NWMN_tRNA47	3956.75	6245.68	10430.4	7981.85
sense	NC_009641.1	RefSeq	tRNA	1961494	1961670	.	-	.	ID=gene1809;Name=NWMN_tRNA48;Dbxref=GeneID:5331693;gbkey=Gene;locus_tag=NWMN_tRNA48	2372.5	3536.1	4837.83	3820.81
sense	NC_009641.1	RefSeq	tRNA	2185718	2185891	.	-	.	ID=gene2029;Name=NWMN_tRNA49;Dbxref=GeneID:5331642;gbkey=Gene;locus_tag=NWMN_tRNA49	4275.5	17755.2	15168.7	11176.5
sense	NC_009641.1	RefSeq	tRNA	2185811	2185996	.	-	.	ID=gene2030;Name=NWMN_tRNA50;Dbxref=GeneID:5331695;gbkey=Gene;locus_tag=NWMN_tRNA50	146.5	255.125	689	362.625
sense	NC_009641.1	RefSeq	tRNA	2296363	2296538	.	-	.	ID=gene2130;Name=NWMN_tRNA51;Dbxref=GeneID:5332551;gbkey=Gene;locus_tag=NWMN_tRNA51	4605.22	12097.6	16002.9	13668.1
sense	NC_009641.1	RefSeq	tRNA	2296442	2296616	.	-	.	ID=gene2131;Name=NWMN_tRNA52;Dbxref=GeneID:5331697;gbkey=Gene;locus_tag=NWMN_tRNA52	1259	3030	3481.27	3330.25
sense	NC_009641.1	RefSeq	tRNA	2296526	2296709	.	-	.	ID=gene2132;Name=NWMN_tRNA53;Dbxref=GeneID:5331698;gbkey=Gene;locus_tag=NWMN_tRNA53	3196.92	5619.57	7269.63	6138.67
sense	NC_009641.1	RefSeq	tRNA	2296639	2296814	.	-	.	ID=gene2133;Name=NWMN_tRNA54;Dbxref=GeneID:5331699;gbkey=Gene;locus_tag=NWMN_tRNA54	8631.59	13183.7	16772.8	13009.5
sense	NC_009641.1	RefSeq	tRNA	2296722	2296893	.	-	.	ID=gene2134;Name=NWMN_tRNA55;Dbxref=GeneID:5331700;gbkey=Gene;locus_tag=NWMN_tRNA55	19600.6	22713.6	23308.3	20407.8
sense	NC_009641.1	RefSeq	tRNA	2296795	2296969	.	-	.	ID=gene2135;Name=NWMN_tRNA56;Dbxref=GeneID:5331701;gbkey=Gene;locus_tag=NWMN_tRNA56	25002.7	30602.8	24960.1	25886.7
sense	NC_009641.1	RefSeq	rRNA	502285	504039	.	+	.	ID=gene446;Name=NWMN_rRNA01;Dbxref=GeneID:5332345;gbkey=Gene;locus_tag=NWMN_rRNA01	254431	498128	228210	298599
sense	NC_009641.1	RefSeq	rRNA	504204	507257	.	+	.	ID=gene447;Name=NWMN_rRNA02;Dbxref=GeneID:5331630;gbkey=Gene;locus_tag=NWMN_rRNA02	560711	1.03906e+06	404833	592694
sense	NC_009641.1	RefSeq	rRNA	507199	507513	.	+	.	ID=gene448;Name=NWMN_rRNA03;Dbxref=GeneID:5331631;gbkey=Gene;locus_tag=NWMN_rRNA03	116171	151226	75225	89527.2
sense	NC_009641.1	RefSeq	rRNA	545870	546184	.	+	.	ID=gene484;Name=NWMN_rRNA04;Dbxref=GeneID:5332110;gbkey=Gene;locus_tag=NWMN_rRNA04	12555.7	13180.1	8198.91	9772.42
sense	NC_009641.1	RefSeq	rRNA	546844	548598	.	+	.	ID=gene493;Name=NWMN_rRNA05;Dbxref=GeneID:5331656;gbkey=Gene;locus_tag=NWMN_rRNA05	261423	512235	232831	306608
sense	NC_009641.1	RefSeq	rRNA	548735	551788	.	+	.	ID=gene495;Name=NWMN_rRNA06;Dbxref=GeneID:5331657;gbkey=Gene;locus_tag=NWMN_rRNA06	568594	1.05397e+06	411183	601133
sense	NC_009641.1	RefSeq	rRNA	551730	552044	.	+	.	ID=gene496;Name=NWMN_rRNA07;Dbxref=GeneID:5331635;gbkey=Gene;locus_tag=NWMN_rRNA07	116171	151226	75225	89527.2
sense	NC_009641.1	RefSeq	rRNA	1958077	1958291	.	-	.	ID=gene1806;Name=NWMN_rRNA08;Dbxref=GeneID:5331692;gbkey=Gene;locus_tag=NWMN_rRNA08	73958.8	97007.6	56213.5	57882.7
sense	NC_009641.1	RefSeq	rRNA	1958333	1961286	.	-	.	ID=gene1807;Name=NWMN_rRNA09;Dbxref=GeneID:5331637;gbkey=Gene;locus_tag=NWMN_rRNA09	580199	1.06802e+06	407235	604211
sense	NC_009641.1	RefSeq	rRNA	1961660	1963314	.	-	.	ID=gene1810;Name=NWMN_rRNA10;Dbxref=GeneID:5331694;gbkey=Gene;locus_tag=NWMN_rRNA10	259271	510242	230800	302697
sense	NC_009641.1	RefSeq	rRNA	2180390	2180604	.	-	.	ID=gene2026;Name=NWMN_rRNA11;Dbxref=GeneID:5332037;gbkey=Gene;locus_tag=NWMN_rRNA11	96641.4	119503	66067.4	73355.7
sense	NC_009641.1	RefSeq	rRNA	2180646	2183599	.	-	.	ID=gene2027;Name=NWMN_rRNA12;Dbxref=GeneID:5331640;gbkey=Gene;locus_tag=NWMN_rRNA12	585276	1.07924e+06	411505	611850
sense	NC_009641.1	RefSeq	rRNA	2184046	2185700	.	-	.	ID=gene2028;Name=NWMN_rRNA13;Dbxref=GeneID:5331641;gbkey=Gene;locus_tag=NWMN_rRNA13	262491	515385	231439	307091
sense	NC_009641.1	RefSeq	rRNA	2296880	2297094	.	-	.	ID=gene2136;Name=NWMN_rRNA14;Dbxref=GeneID:5331702;gbkey=Gene;locus_tag=NWMN_rRNA14	68325.1	92247.1	54145.6	54806.4
sense	NC_009641.1	RefSeq	rRNA	2297136	2300089	.	-	.	ID=gene2137;Name=NWMN_rRNA15;Dbxref=GeneID:5331643;gbkey=Gene;locus_tag=NWMN_rRNA15	558152	1.0625e+06	409354	598082
sense	NC_009641.1	RefSeq	rRNA	2300536	2302190	.	-	.	ID=gene2138;Name=NWMN_rRNA16;Dbxref=GeneID:5331644;gbkey=Gene;locus_tag=NWMN_rRNA16	262346	515257	231381	307054
sense	NC_009641.1	RefSeq	coding_gene	317	1878	.	+	.	ID=gene0;Name=dnaA;Dbxref=GeneID:5332606;gbkey=Gene;gene=dnaA;locus_tag=NWMN_0001	16	90	23.5	15
sense	NC_009641.1	RefSeq	coding_gene	1963	3296	.	+	.	ID=gene1;Name=dnaN;Dbxref=GeneID:5331867;gbkey=Gene;gene=dnaN;locus_tag=NWMN_0002	64	108	22	18
sense	NC_009641.1	RefSeq	coding_gene	3719	5031	.	+	.	ID=gene2;Name=recF;Dbxref=GeneID:5331876;gbkey=Gene;gene=recF;locus_tag=NWMN_0003	273.167	224.5	64.5	62.75
sense	NC_009641.1	RefSeq	coding_gene	4841	6975	.	+	.	ID=gene3;Name=gyrB;Dbxref=GeneID:5332339;gbkey=Gene;gene=gyrB;locus_tag=NWMN_0004	544.5	275	71.625	62.5833
sense	NC_009641.1	RefSeq	coding_gene	6794	9675	.	+	.	ID=gene4;Name=gyrA;Dbxref=GeneID:5331984;gbkey=Gene;gene=gyrA;locus_tag=NWMN_0005	215.75	311.208	90.6833	100.333
sense	NC_009641.1	RefSeq	coding_gene	9762	10692	.	-	.	ID=gene5;Name=NWMN_0006;Dbxref=GeneID:5331983;gbkey=Gene;locus_tag=NWMN_0006	45	84.9167	8.16667	11
sense	NC_009641.1	RefSeq	coding_gene	10700	12414	.	+	.	ID=gene6;Name=hutH;Dbxref=GeneID:5329920;gbkey=Gene;gene=hutH;locus_tag=NWMN_0007	7	30	6	7
sense	NC_009641.1	RefSeq	coding_gene	12593	14079	.	+	.	ID=gene7;Name=serS;Dbxref=GeneID:5332025;gbkey=Gene;gene=serS;locus_tag=NWMN_0008	442	608	197.5	359
sense	NC_009641.1	RefSeq	coding_gene	14529	15424	.	+	.	ID=gene8;Name=NWMN_0009;Dbxref=GeneID:5332473;gbkey=Gene;locus_tag=NWMN_0009	7	1.875	6.45833	6.5
sense	NC_009641.1	RefSeq	coding_gene	15221	15750	.	+	.	ID=gene9;Name=NWMN_0010;Dbxref=GeneID:5329921;gbkey=Gene;locus_tag=NWMN_0010	0.333333	1.5	0.5	2.5
sense	NC_009641.1	RefSeq	coding_gene	15913	17081	.	+	.	ID=gene10;Name=NWMN_0011;Dbxref=GeneID:5329922;gbkey=Gene;locus_tag=NWMN_0011	23	58	13.5	19
sense	NC_009641.1	RefSeq	coding_gene	17124	18310	.	+	.	ID=gene11;Name=NWMN_0012;Dbxref=GeneID:5329923;gbkey=Gene;locus_tag=NWMN_0012	45.5	154	19.5	24
sense	NC_009641.1	RefSeq	coding_gene	18125	20292	.	+	.	ID=gene12;Name=NWMN_0013;Dbxref=GeneID:5329924;gbkey=Gene;locus_tag=NWMN_0013	126.333	211.667	82.1905	61.6048
sense	NC_009641.1	RefSeq	coding_gene	20089	20735	.	+	.	ID=gene13;Name=rplI;Dbxref=GeneID:5329925;gbkey=Gene;gene=rplI;locus_tag=NWMN_0014	2.5	45	5.1	6.55556
sense	NC_009641.1	RefSeq	coding_gene	20567	22167	.	+	.	ID=gene14;Name=dnaB;Dbxref=GeneID:5332372;gbkey=Gene;gene=dnaB;locus_tag=NWMN_0015	117	176	51.1	24.0556
sense	NC_009641.1	RefSeq	coding_gene	22245	23728	.	+	.	ID=gene15;Name=purA;Dbxref=GeneID:5331868;gbkey=Gene;gene=purA;locus_tag=NWMN_0016	34	118.25	36.3333	20.5833
sense	NC_009641.1	RefSeq	coding_gene	24726	25633	.	+	.	ID=gene18;Name=vicR;Dbxref=GeneID:5331648;gbkey=Gene;gene=vicR;locus_tag=NWMN_0017	61.5	89.1667	24.8333	49.3333
sense	NC_009641.1	RefSeq	coding_gene	25446	27472	.	+	.	ID=gene19;Name=vicK;Dbxref=GeneID:5332594;gbkey=Gene;gene=vicK;locus_tag=NWMN_0018	75.3333	188	49.5	74
sense	NC_009641.1	RefSeq	coding_gene	27238	28799	.	+	.	ID=gene20;Name=NWMN_0019;Dbxref=GeneID:5332593;gbkey=Gene;locus_tag=NWMN_0019	53	105.5	15.5	35
sense	NC_009641.1	RefSeq	coding_gene	28600	29588	.	+	.	ID=gene21;Name=NWMN_0020;Dbxref=GeneID:5329926;gbkey=Gene;locus_tag=NWMN_0020	95.5	103.167	16.5	20.5
sense	NC_009641.1	RefSeq	coding_gene	29778	30778	.	+	.	ID=gene22;Name=NWMN_0021;Dbxref=GeneID:5329927;gbkey=Gene;locus_tag=NWMN_0021	59.5	20	21	12.5
sense	NC_009641.1	RefSeq	coding_gene	30806	33324	.	+	.	ID=gene23;Name=NWMN_0022;Dbxref=GeneID:5329928;gbkey=Gene;locus_tag=NWMN_0022	16	4	6.5	2
sense	NC_009641.1	RefSeq	coding_gene	33492	34171	.	+	.	ID=gene24;Name=orfX;Dbxref=GeneID:5329929;gbkey=Gene;gene=orfX;locus_tag=NWMN_0023	1	0	4	1
sense	NC_009641.1	RefSeq	coding_gene	34513	36458	.	+	.	ID=gene25;Name=NWMN_0024;Dbxref=GeneID:5332231;gbkey=Gene;locus_tag=NWMN_0024	66	82	23.5	10
sense	NC_009641.1	RefSeq	coding_gene	36552	37104	.	-	.	ID=gene26;Name=NWMN_0025;Dbxref=GeneID:5329930;gbkey=Gene;locus_tag=NWMN_0025	36.5	43	2.5	2.83333
sense	NC_009641.1	RefSeq	coding_gene	37219	38074	.	-	.	ID=gene27;Name=NWMN_0026;Dbxref=GeneID:5329931;gbkey=Gene;locus_tag=NWMN_0026	15	44.8333	0.666667	1.83333
sense	NC_009641.1	RefSeq	coding_gene	38171	39438	.	+	.	ID=gene28;Name=NWMN_0027;Dbxref=GeneID:5329932;gbkey=Gene;locus_tag=NWMN_0027	45.6667	72	10.125	7.125
sense	NC_009641.1	RefSeq	coding_gene	39269	40803	.	+	.	ID=gene29;Name=NWMN_0028;Dbxref=GeneID:5329933;gbkey=Gene;locus_tag=NWMN_0028	71.6667	139	15.25	6.5
sense	NC_009641.1	RefSeq	coding_gene	40613	42015	.	+	.	ID=gene30;Name=NWMN_0029;Dbxref=GeneID:5329934;gbkey=Gene;locus_tag=NWMN_0029	71	91	24	25.5
sense	NC_009641.1	RefSeq	coding_gene	42682	43768	.	-	.	ID=gene31;Name=NWMN_0030;Dbxref=GeneID:5329935;gbkey=Gene;locus_tag=NWMN_0030	19.5	25	2.5	12.8333
sense	NC_009641.1	RefSeq	coding_gene	44029	44525	.	+	.	ID=gene32;Name=NWMN_0031;Dbxref=GeneID:5329936;gbkey=Gene;locus_tag=NWMN_0031	6	7	0	0
sense	NC_009641.1	RefSeq	coding_gene	44597	45917	.	-	.	ID=gene33;Name=NWMN_0032;Dbxref=GeneID:5329937;gbkey=Gene;locus_tag=NWMN_0032	0	1.5	0	1
sense	NC_009641.1	RefSeq	coding_gene	45382	45884	.	+	.	ID=gene34;Name=NWMN_0033;Dbxref=GeneID:5329938;gbkey=Gene;locus_tag=NWMN_0033	0	3	0	2
sense	NC_009641.1	RefSeq	coding_gene	45810	46395	.	-	.	ID=gene35;Name=NWMN_0034;Dbxref=GeneID:5329939;gbkey=Gene;locus_tag=NWMN_0034	0	4	10.1667	0
sense	NC_009641.1	RefSeq	coding_gene	46273	47333	.	+	.	ID=gene36;Name=NWMN_0035;Dbxref=GeneID:5329940;gbkey=Gene;locus_tag=NWMN_0035	9	15.5	0	3
sense	NC_009641.1	RefSeq	coding_gene	47688	48321	.	-	.	ID=gene37;Name=NWMN_0036;Dbxref=GeneID:5329941;gbkey=Gene;locus_tag=NWMN_0036	3	5.41667	2.33333	4.33333
sense	NC_009641.1	RefSeq	coding_gene	48112	49055	.	+	.	ID=gene38;Name=NWMN_0037;Dbxref=GeneID:5329942;gbkey=Gene;locus_tag=NWMN_0037	6	5	0.25	2
sense	NC_009641.1	RefSeq	coding_gene	49289	50091	.	+	.	ID=gene39;Name=NWMN_0038;Dbxref=GeneID:5329943;gbkey=Gene;locus_tag=NWMN_0038	0	7	2	1
sense	NC_009641.1	RefSeq	coding_gene	50158	53510	.	+	.	ID=gene40;Name=NWMN_0039;Dbxref=GeneID:5329944;gbkey=Gene;locus_tag=NWMN_0039	5	28.75	16	10.25
sense	NC_009641.1	RefSeq	coding_gene	53367	54049	.	+	.	ID=gene41;Name=NWMN_0040;Dbxref=GeneID:5329945;gbkey=Gene;locus_tag=NWMN_0040	3	6	2.25	0
sense	NC_009641.1	RefSeq	coding_gene	54054	55240	.	+	.	ID=gene42;Name=NWMN_0041;Dbxref=GeneID:5329946;gbkey=Gene;locus_tag=NWMN_0041	0	3.16667	1.71429	3.29167
sense	NC_009641.1	RefSeq	coding_gene	55261	56231	.	+	.	ID=gene43;Name=NWMN_0042;Dbxref=GeneID:5329947;gbkey=Gene;locus_tag=NWMN_0042	0	1.66667	7.58333	1.5
sense	NC_009641.1	RefSeq	coding_gene	56083	57053	.	+	.	ID=gene44;Name=NWMN_0043;Dbxref=GeneID:5329948;gbkey=Gene;locus_tag=NWMN_0043	0	9.66667	2.08333	1
sense	NC_009641.1	RefSeq	coding_gene	56917	57887	.	+	.	ID=gene45;Name=NWMN_0044;Dbxref=GeneID:5329949;gbkey=Gene;locus_tag=NWMN_0044	8.5	1.66667	35.6667	10.25
sense	NC_009641.1	RefSeq	coding_gene	57754	58721	.	+	.	ID=gene46;Name=NWMN_0045;Dbxref=GeneID:5329950;gbkey=Gene;locus_tag=NWMN_0045	1.5	10.75	0	1.57692
sense	NC_009641.1	RefSeq	coding_gene	58615	61052	.	+	.	ID=gene47;Name=NWMN_0046;Dbxref=GeneID:5329951;gbkey=Gene;locus_tag=NWMN_0046	7	15.75	1.5	4.66667
sense	NC_009641.1	RefSeq	coding_gene	60994	62381	.	+	.	ID=gene48;Name=NWMN_0047;Dbxref=GeneID:5329952;gbkey=Gene;locus_tag=NWMN_0047	50.5	130	20.5	28
sense	NC_009641.1	RefSeq	coding_gene	62183	63771	.	+	.	ID=gene49;Name=NWMN_0048;Dbxref=GeneID:5329953;gbkey=Gene;locus_tag=NWMN_0048	49.625	61	19.25	25.4167
sense	NC_009641.1	RefSeq	coding_gene	64264	66031	.	-	.	ID=gene50;Name=NWMN_0049;Dbxref=GeneID:5329954;gbkey=Gene;locus_tag=NWMN_0049	63	65	42.75	28.8512
sense	NC_009641.1	RefSeq	coding_gene	66251	68126	.	-	.	ID=gene51;Name=NWMN_0050;Dbxref=GeneID:5329955;gbkey=Gene;locus_tag=NWMN_0050	108	175	48.5	80
sense	NC_009641.1	RefSeq	coding_gene	68200	69172	.	-	.	ID=gene52;Name=NWMN_0051;Dbxref=GeneID:5329956;gbkey=Gene;locus_tag=NWMN_0051	0	2	2.33333	1
sense	NC_009641.1	RefSeq	coding_gene	68985	70582	.	+	.	ID=gene53;Name=NWMN_0052;Dbxref=GeneID:5329957;gbkey=Gene;locus_tag=NWMN_0052	17	0	2	2.625
sense	NC_009641.1	RefSeq	coding_gene	70572	71245	.	+	.	ID=gene54;Name=NWMN_0053;Dbxref=GeneID:5329958;gbkey=Gene;locus_tag=NWMN_0053	50	56	7	8
sense	NC_009641.1	RefSeq	coding_gene	71307	73099	.	+	.	ID=gene55;Name=lctP;Dbxref=GeneID:5329959;gbkey=Gene;gene=lctP;locus_tag=NWMN_0054	90	87	57.25	44.1667
sense	NC_009641.1	RefSeq	coding_gene	73428	75090	.	-	.	ID=gene56;Name=spa;Dbxref=GeneID:5332074;gbkey=Gene;gene=spa;locus_tag=NWMN_0055	0	1.16667	5.33333	2
sense	NC_009641.1	RefSeq	coding_gene	75375	76251	.	-	.	ID=gene57;Name=sarH1;Dbxref=GeneID:5332493;gbkey=Gene;gene=sarH1;locus_tag=NWMN_0056	0	10	6	3
sense	NC_009641.1	RefSeq	coding_gene	76496	77594	.	-	.	ID=gene58;Name=sirC;Dbxref=GeneID:5332435;gbkey=Gene;gene=sirC;locus_tag=NWMN_0057	25	38	29.75	15.5
sense	NC_009641.1	RefSeq	coding_gene	77491	78586	.	-	.	ID=gene59;Name=sirB;Dbxref=GeneID:5332489;gbkey=Gene;gene=sirB;locus_tag=NWMN_0058	18	16	9	5.5
sense	NC_009641.1	RefSeq	coding_gene	78502	79594	.	-	.	ID=gene60;Name=sirA;Dbxref=GeneID:5332488;gbkey=Gene;gene=sirA;locus_tag=NWMN_0059	0	0	5	3
sense	NC_009641.1	RefSeq	coding_gene	79525	80705	.	+	.	ID=gene61;Name=sbnA;Dbxref=GeneID:5332487;gbkey=Gene;gene=sbnA;locus_tag=NWMN_0060	0	0	0	0
sense	NC_009641.1	RefSeq	coding_gene	80502	81712	.	+	.	ID=gene62;Name=sbnB;Dbxref=GeneID:5332444;gbkey=Gene;gene=sbnB;locus_tag=NWMN_0061	70	9	4	1
sense	NC_009641.1	RefSeq	coding_gene	81533	83487	.	+	.	ID=gene63;Name=sbnC;Dbxref=GeneID:5332445;gbkey=Gene;gene=sbnC;locus_tag=NWMN_0062	3.66667	14	5.5	2.08333
sense	NC_009641.1	RefSeq	coding_gene	83280	84736	.	+	.	ID=gene64;Name=sbnD;Dbxref=GeneID:5332446;gbkey=Gene;gene=sbnD;locus_tag=NWMN_0063	4	2	7.5	2.5
sense	NC_009641.1	RefSeq	coding_gene	84526	86462	.	+	.	ID=gene65;Name=sbnE;Dbxref=GeneID:5332447;gbkey=Gene;gene=sbnE;locus_tag=NWMN_0064	3.5	0.25	4.25	2.25
sense	NC_009641.1	RefSeq	coding_gene	86171	88221	.	+	.	ID=gene66;Name=sbnF;Dbxref=GeneID:5332448;gbkey=Gene;gene=sbnF;locus_tag=NWMN_0065	0.5	11.25	4.25	1.25
sense	NC_009641.1	RefSeq	coding_gene	87993	88972	.	+	.	ID=gene67;Name=sbnG;Dbxref=GeneID:5332449;gbkey=Gene;gene=sbnG;locus_tag=NWMN_0066	0.5	4.5	4.66667	0.833333
sense	NC_009641.1	RefSeq	coding_gene	88772	90174	.	+	.	ID=gene68;Name=sbnH;Dbxref=GeneID:5332450;gbkey=Gene;gene=sbnH;locus_tag=NWMN_0067	1	15.5	7	3.2
sense	NC_009641.1	RefSeq	coding_gene	89978	90942	.	+	.	ID=gene69;Name=sbnI;Dbxref=GeneID:5332451;gbkey=Gene;gene=sbnI;locus_tag=NWMN_0068	0	4	3	2.16667
sense	NC_009641.1	RefSeq	coding_gene	90938	91545	.	+	.	ID=gene70;Name=NWMN_0069;Dbxref=GeneID:5332452;gbkey=Gene;locus_tag=NWMN_0069	7.5	12.3333	12.3333	3.16667
sense	NC_009641.1	RefSeq	coding_gene	91395	92221	.	+	.	ID=gene71;Name=NWMN_0070;Dbxref=GeneID:5329960;gbkey=Gene;locus_tag=NWMN_0070	10	6	12	4
sense	NC_009641.1	RefSeq	coding_gene	92233	93209	.	+	.	ID=gene72;Name=NWMN_0071;Dbxref=GeneID:5329961;gbkey=Gene;locus_tag=NWMN_0071	93.4444	352.167	95.7619	98
sense	NC_009641.1	RefSeq	coding_gene	93366	94525	.	+	.	ID=gene73;Name=NWMN_0072;Dbxref=GeneID:5329962;gbkey=Gene;locus_tag=NWMN_0072	7	6	0.5	2.5
sense	NC_009641.1	RefSeq	coding_gene	94288	95180	.	+	.	ID=gene74;Name=NWMN_0073;Dbxref=GeneID:5329963;gbkey=Gene;locus_tag=NWMN_0073	0	0	0.5	2.5
sense	NC_009641.1	RefSeq	coding_gene	95190	96556	.	+	.	ID=gene75;Name=NWMN_0074;Dbxref=GeneID:5329964;gbkey=Gene;locus_tag=NWMN_0074	7	0	0	1
sense	NC_009641.1	RefSeq	coding_gene	96337	97775	.	+	.	ID=gene76;Name=NWMN_0075;Dbxref=GeneID:5329965;gbkey=Gene;locus_tag=NWMN_0075	0	0	12	2
sense	NC_009641.1	RefSeq	coding_gene	97565	99195	.	+	.	ID=gene77;Name=NWMN_0076;Dbxref=GeneID:5329966;gbkey=Gene;locus_tag=NWMN_0076	6.16667	21.6667	3	1
sense	NC_009641.1	RefSeq	coding_gene	99263	100062	.	+	.	ID=gene78;Name=sodM;Dbxref=GeneID:5329967;gbkey=Gene;gene=sodM;locus_tag=NWMN_0077	23	26	9	8
sense	NC_009641.1	RefSeq	coding_gene	100230	101155	.	+	.	ID=gene79;Name=NWMN_0078;Dbxref=GeneID:5332492;gbkey=Gene;locus_tag=NWMN_0078	3	18	0	4
sense	NC_009641.1	RefSeq	coding_gene	101347	102202	.	-	.	ID=gene80;Name=NWMN_0079;Dbxref=GeneID:5329968;gbkey=Gene;locus_tag=NWMN_0079	9	4	0	7.5
sense	NC_009641.1	RefSeq	coding_gene	102138	103045	.	+	.	ID=gene81;Name=pnp;Dbxref=GeneID:5329969;gbkey=Gene;gene=pnp;locus_tag=NWMN_0080	16	9	3.3	5.66667
sense	NC_009641.1	RefSeq	coding_gene	102852	104404	.	+	.	ID=gene82;Name=NWMN_0081;Dbxref=GeneID:5332276;gbkey=Gene;locus_tag=NWMN_0081	20.5	32	21.95	5.5
sense	NC_009641.1	RefSeq	coding_gene	104285	105147	.	+	.	ID=gene83;Name=dra;Dbxref=GeneID:5329970;gbkey=Gene;gene=dra;locus_tag=NWMN_0082	35	42.5	9.58333	13
sense	NC_009641.1	RefSeq	coding_gene	104975	106353	.	+	.	ID=gene84;Name=NWMN_0083;Dbxref=GeneID:5331879;gbkey=Gene;locus_tag=NWMN_0083	128.5	188.5	147	94.5
sense	NC_009641.1	RefSeq	coding_gene	106484	107399	.	-	.	ID=gene85;Name=NWMN_0084;Dbxref=GeneID:5329971;gbkey=Gene;locus_tag=NWMN_0084	0.125	0	16	0.0909091
sense	NC_009641.1	RefSeq	coding_gene	107296	108196	.	-	.	ID=gene86;Name=NWMN_0085;Dbxref=GeneID:5329972;gbkey=Gene;locus_tag=NWMN_0085	1.125	0.5	6.33333	0
sense	NC_009641.1	RefSeq	coding_gene	108098	108971	.	-	.	ID=gene87;Name=NWMN_0086;Dbxref=GeneID:5329973;gbkey=Gene;locus_tag=NWMN_0086	5	0	1.5	1
sense	NC_009641.1	RefSeq	coding_gene	110070	111814	.	+	.	ID=gene88;Name=NWMN_0087;Dbxref=GeneID:5329974;gbkey=Gene;locus_tag=NWMN_0087	13.6667	16	19.6667	2.125
sense	NC_009641.1	RefSeq	coding_gene	111659	113400	.	+	.	ID=gene89;Name=NWMN_0088;Dbxref=GeneID:5329975;gbkey=Gene;locus_tag=NWMN_0088	12.5	17	9.5	1.41667
sense	NC_009641.1	RefSeq	coding_gene	113284	113687	.	+	.	ID=gene90;Name=NWMN_0089;Dbxref=GeneID:5329976;gbkey=Gene;locus_tag=NWMN_0089	0.5	0	0	1.08333
sense	NC_009641.1	RefSeq	coding_gene	113800	114545	.	+	.	ID=gene91;Name=NWMN_0090;Dbxref=GeneID:5329977;gbkey=Gene;locus_tag=NWMN_0090	1	0.5	0	0.5
sense	NC_009641.1	RefSeq	coding_gene	114330	114820	.	+	.	ID=gene92;Name=NWMN_0091;Dbxref=GeneID:5329978;gbkey=Gene;locus_tag=NWMN_0091	1	0	0	0.5
sense	NC_009641.1	RefSeq	coding_gene	114776	115191	.	+	.	ID=gene93;Name=NWMN_0092;Dbxref=GeneID:5329979;gbkey=Gene;locus_tag=NWMN_0092	0.833333	18	3.5	5.5
sense	NC_009641.1	RefSeq	coding_gene	115644	116065	.	+	.	ID=gene94;Name=NWMN_0093;Dbxref=GeneID:5329980;gbkey=Gene;locus_tag=NWMN_0093	4	1.5	1	3
sense	NC_009641.1	RefSeq	coding_gene	116315	119124	.	+	.	ID=gene95;Name=adhE;Dbxref=GeneID:5329981;gbkey=Gene;gene=adhE;locus_tag=NWMN_0094	23.3333	140.833	49.3333	31.25
sense	NC_009641.1	RefSeq	coding_gene	119269	120137	.	+	.	ID=gene96;Name=capA;Dbxref=GeneID:5331717;gbkey=Gene;gene=capA;locus_tag=NWMN_0095	98.5	151	50.5	66.3611
sense	NC_009641.1	RefSeq	coding_gene	119944	120839	.	+	.	ID=gene97;Name=capB;Dbxref=GeneID:5331791;gbkey=Gene;gene=capB;locus_tag=NWMN_0096	111	142.5	46.5	57.5
sense	NC_009641.1	RefSeq	coding_gene	120642	121606	.	+	.	ID=gene98;Name=capC;Dbxref=GeneID:5331793;gbkey=Gene;gene=capC;locus_tag=NWMN_0097	121.5	98.5	42	42.5
sense	NC_009641.1	RefSeq	coding_gene	121414	123449	.	+	.	ID=gene99;Name=capD;Dbxref=GeneID:5331795;gbkey=Gene;gene=capD;locus_tag=NWMN_0098	240.5	366	170.5	122.833
sense	NC_009641.1	RefSeq	coding_gene	123239	124467	.	+	.	ID=gene100;Name=capE;Dbxref=GeneID:5331797;gbkey=Gene;gene=capE;locus_tag=NWMN_0099	157.5	189.5	24.5	58.25
sense	NC_009641.1	RefSeq	coding_gene	124280	125589	.	+	.	ID=gene101;Name=capF;Dbxref=GeneID:5331799;gbkey=Gene;gene=capF;locus_tag=NWMN_0100	136.667	201	121.5	65.8333
sense	NC_009641.1	RefSeq	coding_gene	125393	126717	.	+	.	ID=gene102;Name=capG;Dbxref=GeneID:5331800;gbkey=Gene;gene=capG;locus_tag=NWMN_0101	143.833	171	63.5	62.5625
sense	NC_009641.1	RefSeq	coding_gene	126520	127346	.	+	.	ID=gene103;Name=capH;Dbxref=GeneID:5331801;gbkey=Gene;gene=capH;locus_tag=NWMN_0102	111	170.5	49.5	48.0625
sense	NC_009641.1	RefSeq	coding_gene	127151	128460	.	+	.	ID=gene104;Name=capI;Dbxref=GeneID:5331802;gbkey=Gene;gene=capI;locus_tag=NWMN_0103	209	214	48	78.8333
sense	NC_009641.1	RefSeq	coding_gene	128274	129640	.	+	.	ID=gene105;Name=capJ;Dbxref=GeneID:5331803;gbkey=Gene;gene=capJ;locus_tag=NWMN_0104	208	172.25	39	62.1429
sense	NC_009641.1	RefSeq	coding_gene	129454	130838	.	+	.	ID=gene106;Name=capK;Dbxref=GeneID:5331804;gbkey=Gene;gene=capK;locus_tag=NWMN_0105	169.833	147.5	40.5	55
sense	NC_009641.1	RefSeq	coding_gene	130639	132044	.	+	.	ID=gene107;Name=capL;Dbxref=GeneID:5331805;gbkey=Gene;gene=capL;locus_tag=NWMN_0106	60.1429	81	39	39.5
sense	NC_009641.1	RefSeq	coding_gene	131855	132612	.	+	.	ID=gene108;Name=capM;Dbxref=GeneID:5331806;gbkey=Gene;gene=capM;locus_tag=NWMN_0107	57.5	44.8333	20	23.0833
sense	NC_009641.1	RefSeq	coding_gene	132412	133499	.	+	.	ID=gene109;Name=capN;Dbxref=GeneID:5331807;gbkey=Gene;gene=capN;locus_tag=NWMN_0108	39.1667	100.333	11	31.0833
sense	NC_009641.1	RefSeq	coding_gene	133353	134815	.	+	.	ID=gene110;Name=capO;Dbxref=GeneID:5331808;gbkey=Gene;gene=capO;locus_tag=NWMN_0109	155.5	235	65.6667	61
sense	NC_009641.1	RefSeq	coding_gene	134662	136037	.	+	.	ID=gene111;Name=capP;Dbxref=GeneID:5331809;gbkey=Gene;gene=capP;locus_tag=NWMN_0110	57.5	117.5	35.3333	42.5
sense	NC_009641.1	RefSeq	coding_gene	136102	136528	.	-	.	ID=gene112;Name=NWMN_0111;Dbxref=GeneID:5331810;gbkey=Gene;locus_tag=NWMN_0111	0	1	2.5	0
sense	NC_009641.1	RefSeq	coding_gene	136435	136918	.	-	.	ID=gene113;Name=NWMN_0112;Dbxref=GeneID:5329982;gbkey=Gene;locus_tag=NWMN_0112	0	5	2.5	1.7
sense	NC_009641.1	RefSeq	coding_gene	137045	138732	.	+	.	ID=gene114;Name=aldA;Dbxref=GeneID:5329983;gbkey=Gene;gene=aldA;locus_tag=NWMN_0113	209	470	61.5	65
sense	NC_009641.1	RefSeq	coding_gene	139073	140337	.	+	.	ID=gene115;Name=NWMN_0114;Dbxref=GeneID:5331729;gbkey=Gene;locus_tag=NWMN_0114	23	39	11.2857	30
sense	NC_009641.1	RefSeq	coding_gene	140581	141293	.	+	.	ID=gene116;Name=NWMN_0115;Dbxref=GeneID:5329984;gbkey=Gene;locus_tag=NWMN_0115	21	23	0	11.3333
sense	NC_009641.1	RefSeq	coding_gene	141435	142375	.	+	.	ID=gene117;Name=NWMN_0116;Dbxref=GeneID:5329985;gbkey=Gene;locus_tag=NWMN_0116	6	18.5	0	5.16667
sense	NC_009641.1	RefSeq	coding_gene	142189	143363	.	+	.	ID=gene118;Name=NWMN_0117;Dbxref=GeneID:5329986;gbkey=Gene;locus_tag=NWMN_0117	8	2.5	1.16667	3
sense	NC_009641.1	RefSeq	coding_gene	143160	144121	.	+	.	ID=gene119;Name=NWMN_0118;Dbxref=GeneID:5329987;gbkey=Gene;locus_tag=NWMN_0118	0.666667	3.16667	5	8.08333
sense	NC_009641.1	RefSeq	coding_gene	143934	145165	.	+	.	ID=gene120;Name=NWMN_0119;Dbxref=GeneID:5329988;gbkey=Gene;locus_tag=NWMN_0119	7.5	26	20	9
sense	NC_009641.1	RefSeq	coding_gene	145182	145741	.	+	.	ID=gene121;Name=NWMN_0120;Dbxref=GeneID:5329989;gbkey=Gene;locus_tag=NWMN_0120	153	217.5	3.16667	24.6667
sense	NC_009641.1	RefSeq	coding_gene	145714	146939	.	+	.	ID=gene122;Name=NWMN_0121;Dbxref=GeneID:5329990;gbkey=Gene;locus_tag=NWMN_0121	177.833	158.333	22.8333	44.3333
sense	NC_009641.1	RefSeq	coding_gene	147125	148575	.	+	.	ID=gene123;Name=NWMN_0122;Dbxref=GeneID:5329991;gbkey=Gene;locus_tag=NWMN_0122	105	43.6667	31.5833	11.8333
sense	NC_009641.1	RefSeq	coding_gene	148828	156197	.	+	.	ID=gene124;Name=NWMN_0123;Dbxref=GeneID:5329992;gbkey=Gene;locus_tag=NWMN_0123	210.333	185.5	52.5	49
sense	NC_009641.1	RefSeq	coding_gene	156010	156854	.	+	.	ID=gene125;Name=NWMN_0124;Dbxref=GeneID:5329993;gbkey=Gene;locus_tag=NWMN_0124	14.5	18.5	25	8
sense	NC_009641.1	RefSeq	coding_gene	157182	157776	.	-	.	ID=gene126;Name=NWMN_0125;Dbxref=GeneID:5329994;gbkey=Gene;locus_tag=NWMN_0125	53.2857	105	37.4286	41.4286
sense	NC_009641.1	RefSeq	coding_gene	157931	158795	.	-	.	ID=gene127;Name=NWMN_0126;Dbxref=GeneID:5329995;gbkey=Gene;locus_tag=NWMN_0126	0	0	2.5	0
sense	NC_009641.1	RefSeq	coding_gene	158711	160052	.	-	.	ID=gene128;Name=argJ;Dbxref=GeneID:5329996;gbkey=Gene;gene=argJ;locus_tag=NWMN_0127	12	9	3.5	0.166667
sense	NC_009641.1	RefSeq	coding_gene	159964	161098	.	-	.	ID=gene129;Name=argC;Dbxref=GeneID:5331751;gbkey=Gene;gene=argC;locus_tag=NWMN_0128	6.08333	0.166667	17.3095	1.29167
sense	NC_009641.1	RefSeq	coding_gene	161034	162318	.	-	.	ID=gene130;Name=argD;Dbxref=GeneID:5331746;gbkey=Gene;gene=argD;locus_tag=NWMN_0129	5	8	2	3.33333
sense	NC_009641.1	RefSeq	coding_gene	162471	163926	.	-	.	ID=gene131;Name=NWMN_0130;Dbxref=GeneID:5331747;gbkey=Gene;locus_tag=NWMN_0130	34	45.6667	3.5	5
sense	NC_009641.1	RefSeq	coding_gene	164102	164759	.	-	.	ID=gene132;Name=entB;Dbxref=GeneID:5329997;gbkey=Gene;gene=entB;locus_tag=NWMN_0131	20	26	0	8.66667
sense	NC_009641.1	RefSeq	coding_gene	164726	166466	.	-	.	ID=gene133;Name=ipdC;Dbxref=GeneID:5331888;gbkey=Gene;gene=ipdC;locus_tag=NWMN_0132	24.6667	16	15	10.6667
sense	NC_009641.1	RefSeq	coding_gene	166640	168785	.	-	.	ID=gene134;Name=glcA;Dbxref=GeneID:5332049;gbkey=Gene;gene=glcA;locus_tag=NWMN_0133	53	109	29	22
sense	NC_009641.1	RefSeq	coding_gene	169053	170326	.	+	.	ID=gene135;Name=NWMN_0134;Dbxref=GeneID:5331951;gbkey=Gene;locus_tag=NWMN_0134	68	39.5	11.1667	13.5
sense	NC_009641.1	RefSeq	coding_gene	170123	171222	.	+	.	ID=gene136;Name=murQ;Dbxref=GeneID:5329998;gbkey=Gene;gene=murQ;gene_synonym=yfeU;locus_tag=NWMN_0135	7	29.5	3.14286	15.6429
sense	NC_009641.1	RefSeq	coding_gene	171034	172688	.	+	.	ID=gene137;Name=NWMN_0136;Dbxref=GeneID:5329999;gbkey=Gene;locus_tag=NWMN_0136	38.5	47	11.4167	19
sense	NC_009641.1	RefSeq	coding_gene	172488	173566	.	+	.	ID=gene138;Name=NWMN_0137;Dbxref=GeneID:5330000;gbkey=Gene;locus_tag=NWMN_0137	27.5	58	4.91667	12
sense	NC_009641.1	RefSeq	coding_gene	173760	174141	.	-	.	ID=gene139;Name=NWMN_0138;Dbxref=GeneID:5330001;gbkey=Gene;locus_tag=NWMN_0138	2	5	2	0.2
sense	NC_009641.1	RefSeq	coding_gene	174054	177043	.	+	.	ID=gene140;Name=hsdR;Dbxref=GeneID:5330002;gbkey=Gene;gene=hsdR;locus_tag=NWMN_0139	10	4	24.1667	13.1667
sense	NC_009641.1	RefSeq	coding_gene	177048	178090	.	+	.	ID=gene141;Name=NWMN_0140;Dbxref=GeneID:5332018;gbkey=Gene;locus_tag=NWMN_0140	29.5	42.5	3.5	12
sense	NC_009641.1	RefSeq	coding_gene	177892	179015	.	+	.	ID=gene142;Name=NWMN_0141;Dbxref=GeneID:5330003;gbkey=Gene;locus_tag=NWMN_0141	38.5	19.5	6.5	11
sense	NC_009641.1	RefSeq	coding_gene	178802	180114	.	+	.	ID=gene143;Name=NWMN_0142;Dbxref=GeneID:5330004;gbkey=Gene;locus_tag=NWMN_0142	9	28	10.6667	4.33333
sense	NC_009641.1	RefSeq	coding_gene	180379	182071	.	-	.	ID=gene144;Name=NWMN_0143;Dbxref=GeneID:5330005;gbkey=Gene;locus_tag=NWMN_0143	14	6	4.41667	1.61111
sense	NC_009641.1	RefSeq	coding_gene	181728	183406	.	+	.	ID=gene145;Name=NWMN_0144;Dbxref=GeneID:5330006;gbkey=Gene;locus_tag=NWMN_0144	0	2	0.5	2.83333
sense	NC_009641.1	RefSeq	coding_gene	183212	184575	.	+	.	ID=gene146;Name=NWMN_0145;Dbxref=GeneID:5330007;gbkey=Gene;locus_tag=NWMN_0145	0	4	8	1.5
sense	NC_009641.1	RefSeq	coding_gene	184392	186367	.	+	.	ID=gene147;Name=rlp;Dbxref=GeneID:5330008;gbkey=Gene;gene=rlp;locus_tag=NWMN_0146	2.5	17	9.5	2
sense	NC_009641.1	RefSeq	coding_gene	186205	188411	.	+	.	ID=gene148;Name=NWMN_0147;Dbxref=GeneID:5332358;gbkey=Gene;locus_tag=NWMN_0147	4	16	2	3
sense	NC_009641.1	RefSeq	coding_gene	188709	189582	.	-	.	ID=gene149;Name=NWMN_0148;Dbxref=GeneID:5330009;gbkey=Gene;locus_tag=NWMN_0148	9	28	0.5	2
sense	NC_009641.1	RefSeq	coding_gene	189672	190398	.	-	.	ID=gene150;Name=NWMN_0149;Dbxref=GeneID:5330010;gbkey=Gene;locus_tag=NWMN_0149	41	164	13	37
sense	NC_009641.1	RefSeq	coding_gene	190307	191085	.	+	.	ID=gene151;Name=NWMN_0150;Dbxref=GeneID:5330011;gbkey=Gene;locus_tag=NWMN_0150	43	47	12	10
sense	NC_009641.1	RefSeq	coding_gene	191268	192565	.	+	.	ID=gene152;Name=NWMN_0151;Dbxref=GeneID:5330012;gbkey=Gene;locus_tag=NWMN_0151	0.5	5.25	4.5	1.33333
sense	NC_009641.1	RefSeq	coding_gene	192378	193849	.	+	.	ID=gene153;Name=NWMN_0152;Dbxref=GeneID:5330013;gbkey=Gene;locus_tag=NWMN_0152	0.5	1	6.5	0
sense	NC_009641.1	RefSeq	coding_gene	193652	195120	.	+	.	ID=gene154;Name=NWMN_0153;Dbxref=GeneID:5330014;gbkey=Gene;locus_tag=NWMN_0153	0	3	7.66667	3.75
sense	NC_009641.1	RefSeq	coding_gene	194844	195961	.	+	.	ID=gene155;Name=NWMN_0154;Dbxref=GeneID:5330015;gbkey=Gene;locus_tag=NWMN_0154	0	13	6.41667	1.75
sense	NC_009641.1	RefSeq	coding_gene	195832	197111	.	+	.	ID=gene156;Name=NWMN_0155;Dbxref=GeneID:5330016;gbkey=Gene;locus_tag=NWMN_0155	2	18	6.33333	4
sense	NC_009641.1	RefSeq	coding_gene	197989	199199	.	+	.	ID=gene157;Name=NWMN_0156;Dbxref=GeneID:5330017;gbkey=Gene;locus_tag=NWMN_0156	19	3	16.4444	7
sense	NC_009641.1	RefSeq	coding_gene	199560	200232	.	-	.	ID=gene158;Name=NWMN_0157;Dbxref=GeneID:5330018;gbkey=Gene;locus_tag=NWMN_0157	6	5	0	1
sense	NC_009641.1	RefSeq	coding_gene	200069	201666	.	+	.	ID=gene159;Name=uhpT;Dbxref=GeneID:5330019;gbkey=Gene;gene=uhpT;locus_tag=NWMN_0158	7	25	24.5	6.5
sense	NC_009641.1	RefSeq	coding_gene	202025	202883	.	-	.	ID=gene160;Name=NWMN_0159;Dbxref=GeneID:5330020;gbkey=Gene;locus_tag=NWMN_0159	0	10	0	1.5
sense	NC_009641.1	RefSeq	coding_gene	202776	204432	.	-	.	ID=gene161;Name=NWMN_0160;Dbxref=GeneID:5330021;gbkey=Gene;locus_tag=NWMN_0160	1	6	0.333333	2.83333
sense	NC_009641.1	RefSeq	coding_gene	204329	205397	.	-	.	ID=gene162;Name=NWMN_0161;Dbxref=GeneID:5330022;gbkey=Gene;locus_tag=NWMN_0161	0	15	4	4.5
sense	NC_009641.1	RefSeq	coding_gene	205685	208134	.	+	.	ID=gene163;Name=pflB;Dbxref=GeneID:5330023;gbkey=Gene;gene=pflB;locus_tag=NWMN_0162	323.5	782.125	352.583	398.625
sense	NC_009641.1	RefSeq	coding_gene	207957	208912	.	+	.	ID=gene164;Name=NWMN_0163;Dbxref=GeneID:5332259;gbkey=Gene;locus_tag=NWMN_0163	1976.5	3482.88	1113.5	1797.5
sense	NC_009641.1	RefSeq	coding_gene	208997	211011	.	+	.	ID=gene165;Name=NWMN_0164;Dbxref=GeneID:5330024;gbkey=Gene;locus_tag=NWMN_0164	11.1429	66.6667	8.45238	11.7667
sense	NC_009641.1	RefSeq	coding_gene	211175	211619	.	-	.	ID=gene166;Name=NWMN_0165;Dbxref=GeneID:5330025;gbkey=Gene;locus_tag=NWMN_0165	0	3	0	3
sense	NC_009641.1	RefSeq	coding_gene	211509	213619	.	+	.	ID=gene167;Name=coa;Dbxref=GeneID:5330026;gbkey=Gene;gene=coa;locus_tag=NWMN_0166	25.3333	24.5	13.3333	8.30952
sense	NC_009641.1	RefSeq	coding_gene	214222	215506	.	-	.	ID=gene168;Name=fadA;Dbxref=GeneID:5331829;gbkey=Gene;gene=fadA;locus_tag=NWMN_0167	17	43	5	9.66667
sense	NC_009641.1	RefSeq	coding_gene	215436	217797	.	-	.	ID=gene169;Name=fadB;Dbxref=GeneID:5331895;gbkey=Gene;gene=fadB;locus_tag=NWMN_0168	34.2	33	19.1	13.0333
sense	NC_009641.1	RefSeq	coding_gene	217883	219239	.	-	.	ID=gene170;Name=fadD;Dbxref=GeneID:5331896;gbkey=Gene;gene=fadD;locus_tag=NWMN_0169	14	4	12	10.1667
sense	NC_009641.1	RefSeq	coding_gene	219206	220811	.	-	.	ID=gene171;Name=fadE;Dbxref=GeneID:5331897;gbkey=Gene;gene=fadE;locus_tag=NWMN_0170	27	9	4.58333	4.5
sense	NC_009641.1	RefSeq	coding_gene	220737	222414	.	-	.	ID=gene172;Name=NWMN_0171;Dbxref=GeneID:5331898;gbkey=Gene;locus_tag=NWMN_0171	52	78	26.8611	26.5
sense	NC_009641.1	RefSeq	coding_gene	222450	223897	.	+	.	ID=gene173;Name=NWMN_0172;Dbxref=GeneID:5330027;gbkey=Gene;locus_tag=NWMN_0172	6	7	13	6
sense	NC_009641.1	RefSeq	coding_gene	224211	225786	.	-	.	ID=gene174;Name=NWMN_0173;Dbxref=GeneID:5330028;gbkey=Gene;locus_tag=NWMN_0173	15	33	29	8
sense	NC_009641.1	RefSeq	coding_gene	225884	226340	.	-	.	ID=gene175;Name=NWMN_0174;Dbxref=GeneID:5330029;gbkey=Gene;locus_tag=NWMN_0174	4	25.1667	3	1
sense	NC_009641.1	RefSeq	coding_gene	226596	227841	.	-	.	ID=gene176;Name=NWMN_0175;Dbxref=GeneID:5330030;gbkey=Gene;locus_tag=NWMN_0175	26	84.5	26	16
sense	NC_009641.1	RefSeq	coding_gene	228114	229267	.	+	.	ID=gene177;Name=ldh1;Dbxref=GeneID:5330031;gbkey=Gene;gene=ldh1;locus_tag=NWMN_0176	308	936	246.417	320.333
sense	NC_009641.1	RefSeq	coding_gene	229587	231222	.	-	.	ID=gene178;Name=NWMN_0177;Dbxref=GeneID:5332076;gbkey=Gene;locus_tag=NWMN_0177	7	3.5	0	2
sense	NC_009641.1	RefSeq	coding_gene	231278	232413	.	+	.	ID=gene179;Name=NWMN_0178;Dbxref=GeneID:5330032;gbkey=Gene;locus_tag=NWMN_0178	187	24.5	52	5.64286
sense	NC_009641.1	RefSeq	coding_gene	232552	234848	.	+	.	ID=gene180;Name=NWMN_0179;Dbxref=GeneID:5330033;gbkey=Gene;locus_tag=NWMN_0179	5	0.5	18.8333	2.91667
sense	NC_009641.1	RefSeq	coding_gene	234633	235300	.	+	.	ID=gene181;Name=NWMN_0180;Dbxref=GeneID:5330034;gbkey=Gene;locus_tag=NWMN_0180	0	6.16667	0.25	0.25
sense	NC_009641.1	RefSeq	coding_gene	235123	235601	.	+	.	ID=gene182;Name=NWMN_0181;Dbxref=GeneID:5330035;gbkey=Gene;locus_tag=NWMN_0181	0	4.16667	0	0.25
sense	NC_009641.1	RefSeq	coding_gene	235628	237087	.	+	.	ID=gene183;Name=NWMN_0182;Dbxref=GeneID:5330036;gbkey=Gene;locus_tag=NWMN_0182	96.7333	8.64286	18.5952	5.55952
sense	NC_009641.1	RefSeq	coding_gene	236905	238160	.	+	.	ID=gene184;Name=NWMN_0183;Dbxref=GeneID:5330037;gbkey=Gene;locus_tag=NWMN_0183	9	9	5.83333	4.33333
sense	NC_009641.1	RefSeq	coding_gene	238132	239375	.	+	.	ID=gene185;Name=NWMN_0184;Dbxref=GeneID:5330038;gbkey=Gene;locus_tag=NWMN_0184	8.28571	4.16667	36.375	10.6667
sense	NC_009641.1	RefSeq	coding_gene	239703	240619	.	+	.	ID=gene186;Name=NWMN_0185;Dbxref=GeneID:5330039;gbkey=Gene;locus_tag=NWMN_0185	25	10	5.25	11.7
sense	NC_009641.1	RefSeq	coding_gene	240412	241637	.	+	.	ID=gene187;Name=NWMN_0186;Dbxref=GeneID:5330040;gbkey=Gene;locus_tag=NWMN_0186	37.3333	29.1667	6.58333	8
sense	NC_009641.1	RefSeq	coding_gene	241459	243353	.	+	.	ID=gene188;Name=NWMN_0187;Dbxref=GeneID:5330041;gbkey=Gene;locus_tag=NWMN_0187	37	13.3333	25.6667	7.45833
sense	NC_009641.1	RefSeq	coding_gene	243581	244950	.	+	.	ID=gene189;Name=NWMN_0188;Dbxref=GeneID:5330042;gbkey=Gene;locus_tag=NWMN_0188	30.5	41	7.66667	14
sense	NC_009641.1	RefSeq	coding_gene	245026	245942	.	+	.	ID=gene190;Name=ispD;Dbxref=GeneID:5330043;gbkey=Gene;gene=ispD;locus_tag=NWMN_0189	63	81	56	25.25
sense	NC_009641.1	RefSeq	coding_gene	245735	246960	.	+	.	ID=gene191;Name=NWMN_0190;Dbxref=GeneID:5330044;gbkey=Gene;locus_tag=NWMN_0190	106.5	154.5	60.1667	43.75
sense	NC_009641.1	RefSeq	coding_gene	246782	248670	.	+	.	ID=gene192;Name=NWMN_0191;Dbxref=GeneID:5330045;gbkey=Gene;locus_tag=NWMN_0191	131.5	190.5	83.8333	75
sense	NC_009641.1	RefSeq	coding_gene	248506	250427	.	+	.	ID=gene193;Name=NWMN_0192;Dbxref=GeneID:5330046;gbkey=Gene;locus_tag=NWMN_0192	123.5	133.5	41	55.8333
sense	NC_009641.1	RefSeq	coding_gene	250367	251241	.	+	.	ID=gene194;Name=scdA;Dbxref=GeneID:5330047;gbkey=Gene;gene=scdA;locus_tag=NWMN_0193	37.5	39.5	3.5	7.5
sense	NC_009641.1	RefSeq	coding_gene	251288	253242	.	+	.	ID=gene195;Name=lytS;Dbxref=GeneID:5332453;gbkey=Gene;gene=lytS;locus_tag=NWMN_0194	21.5	17	11	15
sense	NC_009641.1	RefSeq	coding_gene	253045	253985	.	+	.	ID=gene196;Name=lytR;Dbxref=GeneID:5332114;gbkey=Gene;gene=lytR;locus_tag=NWMN_0195	11.5	8.5	3.83333	5
sense	NC_009641.1	RefSeq	coding_gene	253898	254541	.	+	.	ID=gene197;Name=lrgA;Dbxref=GeneID:5332113;gbkey=Gene;gene=lrgA;locus_tag=NWMN_0196	8	6.5	1.33333	7.5
sense	NC_009641.1	RefSeq	coding_gene	254334	255235	.	+	.	ID=gene198;Name=lrgB;Dbxref=GeneID:5332099;gbkey=Gene;gene=lrgB;locus_tag=NWMN_0197	13.5	31	5	10.5
sense	NC_009641.1	RefSeq	coding_gene	255343	256147	.	-	.	ID=gene199;Name=NWMN_0198;Dbxref=GeneID:5332100;gbkey=Gene;locus_tag=NWMN_0198	26	23	6.66667	3.85714
sense	NC_009641.1	RefSeq	coding_gene	255996	256987	.	+	.	ID=gene200;Name=NWMN_0199;Dbxref=GeneID:5330048;gbkey=Gene;locus_tag=NWMN_0199	0.166667	6	3.66667	0
sense	NC_009641.1	RefSeq	coding_gene	256803	258439	.	+	.	ID=gene201;Name=bglA;Dbxref=GeneID:5330049;gbkey=Gene;gene=bglA;locus_tag=NWMN_0200	4.66667	34	7.03333	6.33333
sense	NC_009641.1	RefSeq	coding_gene	258873	259734	.	-	.	ID=gene202;Name=NWMN_0201;Dbxref=GeneID:5331773;gbkey=Gene;locus_tag=NWMN_0201	0	1	2	0
sense	NC_009641.1	RefSeq	coding_gene	259885	260899	.	-	.	ID=gene203;Name=rbsK;Dbxref=GeneID:5330050;gbkey=Gene;gene=rbsK;locus_tag=NWMN_0202	21	11	9	4.66667
sense	NC_009641.1	RefSeq	coding_gene	260827	261331	.	-	.	ID=gene204;Name=rbsD;Dbxref=GeneID:5332335;gbkey=Gene;gene=rbsD;locus_tag=NWMN_0203	0	2	3.5	3.5
sense	NC_009641.1	RefSeq	coding_gene	261246	262236	.	-	.	ID=gene205;Name=rbsU;Dbxref=GeneID:5332334;gbkey=Gene;gene=rbsU;locus_tag=NWMN_0204	2	4.5	11.5	1
sense	NC_009641.1	RefSeq	coding_gene	262359	263457	.	-	.	ID=gene206;Name=rbsR;Dbxref=GeneID:5332337;gbkey=Gene;gene=rbsR;locus_tag=NWMN_0205	10	1	1.5	4.16667
sense	NC_009641.1	RefSeq	coding_gene	263537	264129	.	+	.	ID=gene207;Name=NWMN_0206;Dbxref=GeneID:5332336;gbkey=Gene;locus_tag=NWMN_0206	4	0	0	0.5
sense	NC_009641.1	RefSeq	coding_gene	264157	264761	.	+	.	ID=gene208;Name=NWMN_0207;Dbxref=GeneID:5330051;gbkey=Gene;locus_tag=NWMN_0207	21.2801	18.4388	20.4621	15.7264
sense	NC_009641.1	RefSeq	coding_gene	264802	266278	.	-	.	ID=gene209;Name=NWMN_0208;Dbxref=GeneID:5330052;gbkey=Gene;locus_tag=NWMN_0208	3	19	11.5	0.5
sense	NC_009641.1	RefSeq	coding_gene	266212	267404	.	+	.	ID=gene210;Name=NWMN_0209;Dbxref=GeneID:5330053;gbkey=Gene;locus_tag=NWMN_0209	0	18	1.75	2.16667
sense	NC_009641.1	RefSeq	coding_gene	267740	268680	.	+	.	ID=gene211;Name=lytM;Dbxref=GeneID:5330054;gbkey=Gene;gene=lytM;locus_tag=NWMN_0210	83	127	24	61
sense	NC_009641.1	RefSeq	coding_gene	268732	269491	.	-	.	ID=gene212;Name=NWMN_0211;Dbxref=GeneID:5332111;gbkey=Gene;locus_tag=NWMN_0211	19.5	4	6	2
sense	NC_009641.1	RefSeq	coding_gene	269405	270425	.	-	.	ID=gene213;Name=NWMN_0212;Dbxref=GeneID:5330055;gbkey=Gene;locus_tag=NWMN_0212	0	0	6.5	0
sense	NC_009641.1	RefSeq	coding_gene	270322	271588	.	-	.	ID=gene214;Name=NWMN_0213;Dbxref=GeneID:5330056;gbkey=Gene;locus_tag=NWMN_0213	11.5	0	14.5	6
sense	NC_009641.1	RefSeq	coding_gene	271453	271775	.	+	.	ID=gene215;Name=NWMN_0214;Dbxref=GeneID:5330057;gbkey=Gene;locus_tag=NWMN_0214	0	0	0	1
sense	NC_009641.1	RefSeq	coding_gene	272046	273195	.	-	.	ID=gene216;Name=NWMN_0215;Dbxref=GeneID:5330058;gbkey=Gene;locus_tag=NWMN_0215	20	20.875	8.125	1.75
sense	NC_009641.1	RefSeq	coding_gene	273151	274004	.	+	.	ID=gene217;Name=NWMN_0216;Dbxref=GeneID:5330059;gbkey=Gene;locus_tag=NWMN_0216	0	4	4	0.5
sense	NC_009641.1	RefSeq	coding_gene	273838	274625	.	+	.	ID=gene218;Name=NWMN_0217;Dbxref=GeneID:5330060;gbkey=Gene;locus_tag=NWMN_0217	0	0	0	0.5
sense	NC_009641.1	RefSeq	coding_gene	274768	275770	.	-	.	ID=gene219;Name=NWMN_0218;Dbxref=GeneID:5330061;gbkey=Gene;locus_tag=NWMN_0218	2	1	0	0
sense	NC_009641.1	RefSeq	coding_gene	275709	276202	.	+	.	ID=gene220;Name=NWMN_0219;Dbxref=GeneID:5330062;gbkey=Gene;locus_tag=NWMN_0219	27	62.5	14.5	15
sense	NC_009641.1	RefSeq	coding_gene	276086	279315	.	+	.	ID=gene221;Name=NWMN_0220;Dbxref=GeneID:5330063;gbkey=Gene;locus_tag=NWMN_0220	18.2	21.5	19.8333	6
sense	NC_009641.1	RefSeq	coding_gene	279115	279773	.	+	.	ID=gene222;Name=NWMN_0221;Dbxref=GeneID:5330064;gbkey=Gene;locus_tag=NWMN_0221	5	8	3	2.33333
sense	NC_009641.1	RefSeq	coding_gene	279800	281334	.	+	.	ID=gene223;Name=NWMN_0222;Dbxref=GeneID:5330065;gbkey=Gene;locus_tag=NWMN_0222	0	0	11.1667	3.33333
sense	NC_009641.1	RefSeq	coding_gene	281156	285795	.	+	.	ID=gene224;Name=NWMN_0223;Dbxref=GeneID:5330066;gbkey=Gene;locus_tag=NWMN_0223	7	31.8333	38.5	10
sense	NC_009641.1	RefSeq	coding_gene	285625	286217	.	+	.	ID=gene225;Name=NWMN_0224;Dbxref=GeneID:5330067;gbkey=Gene;locus_tag=NWMN_0224	1	0.5	1.5	0.166667
sense	NC_009641.1	RefSeq	coding_gene	286033	286547	.	+	.	ID=gene226;Name=NWMN_0225;Dbxref=GeneID:5330068;gbkey=Gene;locus_tag=NWMN_0225	1	0.5	0.5	0
sense	NC_009641.1	RefSeq	coding_gene	286347	287221	.	+	.	ID=gene227;Name=NWMN_0226;Dbxref=GeneID:5330069;gbkey=Gene;locus_tag=NWMN_0226	2	0	0	0.5
sense	NC_009641.1	RefSeq	coding_gene	287021	287538	.	+	.	ID=gene228;Name=NWMN_0227;Dbxref=GeneID:5330070;gbkey=Gene;locus_tag=NWMN_0227	0	1	3	1
sense	NC_009641.1	RefSeq	coding_gene	287339	289392	.	+	.	ID=gene229;Name=NWMN_0228;Dbxref=GeneID:5330071;gbkey=Gene;locus_tag=NWMN_0228	11.5	27	8	20.1667
sense	NC_009641.1	RefSeq	coding_gene	289203	289894	.	+	.	ID=gene230;Name=NWMN_0229;Dbxref=GeneID:5330072;gbkey=Gene;locus_tag=NWMN_0229	130.933	132.783	30.5	55.25
sense	NC_009641.1	RefSeq	coding_gene	289902	290785	.	+	.	ID=gene231;Name=NWMN_0230;Dbxref=GeneID:5330073;gbkey=Gene;locus_tag=NWMN_0230	18	18.8333	7	5.66667
sense	NC_009641.1	RefSeq	coding_gene	290732	291543	.	+	.	ID=gene232;Name=NWMN_0231;Dbxref=GeneID:5330074;gbkey=Gene;locus_tag=NWMN_0231	12	19	12	1.125
sense	NC_009641.1	RefSeq	coding_gene	291479	291897	.	+	.	ID=gene233;Name=NWMN_0232;Dbxref=GeneID:5330075;gbkey=Gene;locus_tag=NWMN_0232	3	12	0	5
sense	NC_009641.1	RefSeq	coding_gene	291829	292529	.	+	.	ID=gene234;Name=NWMN_0233;Dbxref=GeneID:5330076;gbkey=Gene;locus_tag=NWMN_0233	3.96667	8.51667	4.36667	6.75
sense	NC_009641.1	RefSeq	coding_gene	292340	293040	.	+	.	ID=gene235;Name=NWMN_0234;Dbxref=GeneID:5330077;gbkey=Gene;locus_tag=NWMN_0234	2.63333	14.0167	2	2.08333
sense	NC_009641.1	RefSeq	coding_gene	292969	293546	.	+	.	ID=gene236;Name=NWMN_0235;Dbxref=GeneID:5330078;gbkey=Gene;locus_tag=NWMN_0235	19.8	35.0167	22.5	10.8333
sense	NC_009641.1	RefSeq	coding_gene	293357	294048	.	+	.	ID=gene237;Name=NWMN_0236;Dbxref=GeneID:5330079;gbkey=Gene;locus_tag=NWMN_0236	3.23333	23.8	4.5	2.08333
sense	NC_009641.1	RefSeq	coding_gene	294058	294941	.	+	.	ID=gene238;Name=NWMN_0237;Dbxref=GeneID:5330080;gbkey=Gene;locus_tag=NWMN_0237	0	8	4.16667	2
sense	NC_009641.1	RefSeq	coding_gene	295327	296027	.	+	.	ID=gene239;Name=NWMN_0238;Dbxref=GeneID:5330081;gbkey=Gene;locus_tag=NWMN_0238	11.5	9.625	3.5	1.83333
sense	NC_009641.1	RefSeq	coding_gene	295839	296539	.	+	.	ID=gene240;Name=NWMN_0239;Dbxref=GeneID:5330082;gbkey=Gene;locus_tag=NWMN_0239	3.5	6.75	2.5	0.904762
sense	NC_009641.1	RefSeq	coding_gene	296350	297050	.	+	.	ID=gene241;Name=NWMN_0240;Dbxref=GeneID:5330083;gbkey=Gene;locus_tag=NWMN_0240	2	13.125	0.5	0.142857
sense	NC_009641.1	RefSeq	coding_gene	296861	297561	.	+	.	ID=gene242;Name=NWMN_0241;Dbxref=GeneID:5330084;gbkey=Gene;locus_tag=NWMN_0241	73.1667	31.4167	26.5	18.1548
sense	NC_009641.1	RefSeq	coding_gene	297372	298072	.	+	.	ID=gene243;Name=NWMN_0242;Dbxref=GeneID:5330085;gbkey=Gene;locus_tag=NWMN_0242	15.75	34.7917	18.5	12.75
sense	NC_009641.1	RefSeq	coding_gene	297883	298583	.	+	.	ID=gene244;Name=NWMN_0243;Dbxref=GeneID:5330086;gbkey=Gene;locus_tag=NWMN_0243	3.8	9.51667	1.5	3.33333
sense	NC_009641.1	RefSeq	coding_gene	298394	299082	.	+	.	ID=gene245;Name=NWMN_0244;Dbxref=GeneID:5330087;gbkey=Gene;locus_tag=NWMN_0244	3.55	13.1417	4	2
sense	NC_009641.1	RefSeq	coding_gene	299504	300078	.	+	.	ID=gene246;Name=NWMN_0245;Dbxref=GeneID:5330088;gbkey=Gene;locus_tag=NWMN_0245	9	12	0	3
sense	NC_009641.1	RefSeq	coding_gene	300031	300629	.	+	.	ID=gene247;Name=NWMN_0246;Dbxref=GeneID:5330089;gbkey=Gene;locus_tag=NWMN_0246	25	22.3095	5	11.5
sense	NC_009641.1	RefSeq	coding_gene	300845	301790	.	-	.	ID=gene248;Name=NWMN_0247;Dbxref=GeneID:5330090;gbkey=Gene;locus_tag=NWMN_0247	56	50.8333	13.3333	40.1667
sense	NC_009641.1	RefSeq	coding_gene	301906	303313	.	-	.	ID=gene249;Name=NWMN_0248;Dbxref=GeneID:5330091;gbkey=Gene;locus_tag=NWMN_0248	69	139.5	54.1667	21
sense	NC_009641.1	RefSeq	coding_gene	303597	304687	.	+	.	ID=gene250;Name=NWMN_0249;Dbxref=GeneID:5330092;gbkey=Gene;locus_tag=NWMN_0249	5	23	9.75	5.8
sense	NC_009641.1	RefSeq	coding_gene	304736	305985	.	+	.	ID=gene251;Name=NWMN_0250;Dbxref=GeneID:5330093;gbkey=Gene;locus_tag=NWMN_0250	58	95.5667	77.5	48
sense	NC_009641.1	RefSeq	coding_gene	305798	306675	.	+	.	ID=gene252;Name=NWMN_0251;Dbxref=GeneID:5330094;gbkey=Gene;locus_tag=NWMN_0251	97	107	35.5	40
sense	NC_009641.1	RefSeq	coding_gene	306677	307914	.	+	.	ID=gene253;Name=NWMN_0252;Dbxref=GeneID:5330095;gbkey=Gene;locus_tag=NWMN_0252	64.3333	88	15	23.5
sense	NC_009641.1	RefSeq	coding_gene	308054	309372	.	+	.	ID=gene254;Name=NWMN_0253;Dbxref=GeneID:5330096;gbkey=Gene;locus_tag=NWMN_0253	1	0	7	1.2
sense	NC_009641.1	RefSeq	coding_gene	309147	310270	.	+	.	ID=gene255;Name=NWMN_0254;Dbxref=GeneID:5330097;gbkey=Gene;locus_tag=NWMN_0254	4	9	22.6667	1.33333
sense	NC_009641.1	RefSeq	coding_gene	310081	311501	.	+	.	ID=gene256;Name=NWMN_0255;Dbxref=GeneID:5330098;gbkey=Gene;locus_tag=NWMN_0255	3	26	24.5	2.16667
sense	NC_009641.1	RefSeq	coding_gene	311606	313238	.	-	.	ID=gene257;Name=NWMN_0256;Dbxref=GeneID:5330099;gbkey=Gene;locus_tag=NWMN_0256	7.75	29	16.0833	4.59524
sense	NC_009641.1	RefSeq	coding_gene	313178	314159	.	-	.	ID=gene258;Name=nanA;Dbxref=GeneID:5330100;gbkey=Gene;gene=nanA;locus_tag=NWMN_0257	4.5	5.42857	3.97619	3.95238
sense	NC_009641.1	RefSeq	coding_gene	314017	315077	.	+	.	ID=gene259;Name=NWMN_0258;Dbxref=GeneID:5332194;gbkey=Gene;locus_tag=NWMN_0258	10	9	14.5	6
sense	NC_009641.1	RefSeq	coding_gene	315355	316255	.	-	.	ID=gene260;Name=NWMN_0259;Dbxref=GeneID:5330101;gbkey=Gene;locus_tag=NWMN_0259	203.5	73	4.25	10.5
sense	NC_009641.1	RefSeq	coding_gene	316095	316963	.	+	.	ID=gene261;Name=nanE;Dbxref=GeneID:5330102;gbkey=Gene;gene=nanE;locus_tag=NWMN_0260	24	13	46	3.14286
sense	NC_009641.1	RefSeq	coding_gene	317090	318551	.	-	.	ID=gene262;Name=NWMN_0261;Dbxref=GeneID:5332195;gbkey=Gene;locus_tag=NWMN_0261	3.125	9.5	2	0.5
sense	NC_009641.1	RefSeq	coding_gene	318621	320755	.	+	.	ID=gene263;Name=geh;Dbxref=GeneID:5330103;gbkey=Gene;gene=geh;locus_tag=NWMN_0262	47.3333	30.25	39.4167	15.2
sense	NC_009641.1	RefSeq	coding_gene	320846	322151	.	-	.	ID=gene264;Name=int;Dbxref=GeneID:5331946;gbkey=Gene;gene=int;locus_tag=NWMN_0263	4	10	15.6667	1.5
sense	NC_009641.1	RefSeq	coding_gene	322321	323353	.	-	.	ID=gene265;Name=NWMN_0264;Dbxref=GeneID:5332045;gbkey=Gene;locus_tag=NWMN_0264	99.6667	104.333	9.88095	16.8095
sense	NC_009641.1	RefSeq	coding_gene	323285	323849	.	-	.	ID=gene266;Name=NWMN_0265;Dbxref=GeneID:5330104;gbkey=Gene;locus_tag=NWMN_0265	15.5	22.5	0	6.5
sense	NC_009641.1	RefSeq	coding_gene	323762	324383	.	-	.	ID=gene267;Name=NWMN_0266;Dbxref=GeneID:5330105;gbkey=Gene;locus_tag=NWMN_0266	8	36	21	7.5
sense	NC_009641.1	RefSeq	coding_gene	324758	325340	.	-	.	ID=gene268;Name=NWMN_0267;Dbxref=GeneID:5330106;gbkey=Gene;locus_tag=NWMN_0267	6	14	23.2	3.33333
sense	NC_009641.1	RefSeq	coding_gene	325100	326049	.	+	.	ID=gene269;Name=NWMN_0268;Dbxref=GeneID:5330107;gbkey=Gene;locus_tag=NWMN_0268	12.6667	15.8333	14.6667	16.5
sense	NC_009641.1	RefSeq	coding_gene	326113	326576	.	+	.	ID=gene270;Name=NWMN_0269;Dbxref=GeneID:5330108;gbkey=Gene;locus_tag=NWMN_0269	4.5	19.5	0	3
sense	NC_009641.1	RefSeq	coding_gene	326641	327101	.	+	.	ID=gene271;Name=NWMN_0270;Dbxref=GeneID:5330109;gbkey=Gene;locus_tag=NWMN_0270	11	41	16.5	8.41667
sense	NC_009641.1	RefSeq	coding_gene	327125	328113	.	+	.	ID=gene272;Name=NWMN_0271;Dbxref=GeneID:5330110;gbkey=Gene;locus_tag=NWMN_0271	9.84286	64.7119	20.9762	23.0536
sense	NC_009641.1	RefSeq	coding_gene	327942	328693	.	+	.	ID=gene273;Name=NWMN_0272;Dbxref=GeneID:5330111;gbkey=Gene;locus_tag=NWMN_0272	5.66667	58.0833	11	13.75
sense	NC_009641.1	RefSeq	coding_gene	328506	329377	.	+	.	ID=gene274;Name=NWMN_0273;Dbxref=GeneID:5330112;gbkey=Gene;locus_tag=NWMN_0273	13.5833	35	10.4583	14.6111
sense	NC_009641.1	RefSeq	coding_gene	329483	330440	.	-	.	ID=gene275;Name=NWMN_0274;Dbxref=GeneID:5330113;gbkey=Gene;locus_tag=NWMN_0274	128.333	161	58	84
sense	NC_009641.1	RefSeq	coding_gene	330205	331175	.	+	.	ID=gene276;Name=NWMN_0275;Dbxref=GeneID:5330114;gbkey=Gene;locus_tag=NWMN_0275	6.83333	44.7083	13.1167	7.5
sense	NC_009641.1	RefSeq	coding_gene	330985	331964	.	+	.	ID=gene277;Name=NWMN_0276;Dbxref=GeneID:5330115;gbkey=Gene;locus_tag=NWMN_0276	9.16667	26.6667	12.5833	5.16667
sense	NC_009641.1	RefSeq	coding_gene	332160	332767	.	+	.	ID=gene278;Name=NWMN_0277;Dbxref=GeneID:5330116;gbkey=Gene;locus_tag=NWMN_0277	1.33333	6.66667	7.33333	6.75
sense	NC_009641.1	RefSeq	coding_gene	332753	333312	.	+	.	ID=gene279;Name=NWMN_0278;Dbxref=GeneID:5330117;gbkey=Gene;locus_tag=NWMN_0278	0.5	6.16667	1.33333	3.33333
sense	NC_009641.1	RefSeq	coding_gene	333112	333566	.	+	.	ID=gene280;Name=NWMN_0279;Dbxref=GeneID:5330118;gbkey=Gene;locus_tag=NWMN_0279	1.16667	3.16667	0.666667	1.61111
sense	NC_009641.1	RefSeq	coding_gene	333372	333814	.	+	.	ID=gene281;Name=NWMN_0280;Dbxref=GeneID:5330119;gbkey=Gene;locus_tag=NWMN_0280	2	11.125	2.83333	1.94444
sense	NC_009641.1	RefSeq	coding_gene	333629	334230	.	+	.	ID=gene282;Name=NWMN_0281;Dbxref=GeneID:5330120;gbkey=Gene;locus_tag=NWMN_0281	5.66667	13.7917	14.5833	8.36111
sense	NC_009641.1	RefSeq	coding_gene	334218	334867	.	+	.	ID=gene283;Name=NWMN_0282;Dbxref=GeneID:5330121;gbkey=Gene;locus_tag=NWMN_0282	6.16667	11.125	2.79167	5.26786
sense	NC_009641.1	RefSeq	coding_gene	334664	335148	.	+	.	ID=gene284;Name=NWMN_0283;Dbxref=GeneID:5330122;gbkey=Gene;locus_tag=NWMN_0283	0.833333	7.70833	2.66667	2.43452
sense	NC_009641.1	RefSeq	coding_gene	335182	335918	.	+	.	ID=gene285;Name=NWMN_0284;Dbxref=GeneID:5330123;gbkey=Gene;locus_tag=NWMN_0284	0	20.3333	3.33333	2
sense	NC_009641.1	RefSeq	coding_gene	336345	336781	.	+	.	ID=gene286;Name=NWMN_0285;Dbxref=GeneID:5330124;gbkey=Gene;locus_tag=NWMN_0285	0	6	0	1.16667
sense	NC_009641.1	RefSeq	coding_gene	336574	337160	.	+	.	ID=gene287;Name=NWMN_0286;Dbxref=GeneID:5330125;gbkey=Gene;locus_tag=NWMN_0286	0	2	0	2.5
sense	NC_009641.1	RefSeq	coding_gene	337131	337732	.	+	.	ID=gene288;Name=NWMN_0287;Dbxref=GeneID:5330126;gbkey=Gene;locus_tag=NWMN_0287	7	31.75	1.91667	2.78333
sense	NC_009641.1	RefSeq	coding_gene	337916	338577	.	+	.	ID=gene289;Name=NWMN_0288;Dbxref=GeneID:5330127;gbkey=Gene;locus_tag=NWMN_0288	1	32	41.5	12.5
sense	NC_009641.1	RefSeq	coding_gene	338370	339793	.	+	.	ID=gene290;Name=NWMN_0289;Dbxref=GeneID:5330128;gbkey=Gene;locus_tag=NWMN_0289	0	4.5	0.5	1.16667
sense	NC_009641.1	RefSeq	coding_gene	339590	341214	.	+	.	ID=gene291;Name=NWMN_0290;Dbxref=GeneID:5330129;gbkey=Gene;locus_tag=NWMN_0290	1	9.5	14.1667	4
sense	NC_009641.1	RefSeq	coding_gene	340983	342136	.	+	.	ID=gene292;Name=NWMN_0291;Dbxref=GeneID:5330130;gbkey=Gene;locus_tag=NWMN_0291	8	0	17.9762	7.25
sense	NC_009641.1	RefSeq	coding_gene	342005	342434	.	-	.	ID=gene293;Name=NWMN_0292;Dbxref=GeneID:5330131;gbkey=Gene;locus_tag=NWMN_0292	0	2	13.1667	0
sense	NC_009641.1	RefSeq	coding_gene	342247	343031	.	+	.	ID=gene294;Name=NWMN_0293;Dbxref=GeneID:5330132;gbkey=Gene;locus_tag=NWMN_0293	0	12	17.3333	2.25
sense	NC_009641.1	RefSeq	coding_gene	342848	343962	.	+	.	ID=gene295;Name=NWMN_0294;Dbxref=GeneID:5330133;gbkey=Gene;locus_tag=NWMN_0294	0	5	15.6429	3.58333
sense	NC_009641.1	RefSeq	coding_gene	343923	344473	.	+	.	ID=gene296;Name=NWMN_0295;Dbxref=GeneID:5330134;gbkey=Gene;locus_tag=NWMN_0295	3	3	6.5	1
sense	NC_009641.1	RefSeq	coding_gene	344285	344820	.	+	.	ID=gene297;Name=NWMN_0296;Dbxref=GeneID:5330135;gbkey=Gene;locus_tag=NWMN_0296	3	0	4.16667	1
sense	NC_009641.1	RefSeq	coding_gene	344571	345220	.	+	.	ID=gene298;Name=NWMN_0297;Dbxref=GeneID:5330136;gbkey=Gene;locus_tag=NWMN_0297	1	12.5	13.1667	3.5
sense	NC_009641.1	RefSeq	coding_gene	345033	345658	.	+	.	ID=gene299;Name=NWMN_0298;Dbxref=GeneID:5330137;gbkey=Gene;locus_tag=NWMN_0298	0	9	5.08333	0
sense	NC_009641.1	RefSeq	coding_gene	345459	346216	.	+	.	ID=gene300;Name=NWMN_0299;Dbxref=GeneID:5330138;gbkey=Gene;locus_tag=NWMN_0299	0	0	7.75	0.6
sense	NC_009641.1	RefSeq	coding_gene	346083	346789	.	+	.	ID=gene301;Name=NWMN_0300;Dbxref=GeneID:5330139;gbkey=Gene;locus_tag=NWMN_0300	0.0833333	0	5	0.6
sense	NC_009641.1	RefSeq	coding_gene	346769	347118	.	+	.	ID=gene302;Name=NWMN_0301;Dbxref=GeneID:5330140;gbkey=Gene;locus_tag=NWMN_0301	0.0833333	0	0	1
sense	NC_009641.1	RefSeq	coding_gene	346922	350265	.	+	.	ID=gene303;Name=NWMN_0302;Dbxref=GeneID:5330141;gbkey=Gene;locus_tag=NWMN_0302	18.5	11	21.6667	4
sense	NC_009641.1	RefSeq	coding_gene	350080	351221	.	+	.	ID=gene304;Name=NWMN_0303;Dbxref=GeneID:5330142;gbkey=Gene;locus_tag=NWMN_0303	0	0.4375	3.5625	1.8125
sense	NC_009641.1	RefSeq	coding_gene	351032	353118	.	+	.	ID=gene305;Name=NWMN_0304;Dbxref=GeneID:5330143;gbkey=Gene;locus_tag=NWMN_0304	5.66667	5.77083	2.39583	4.47917
sense	NC_009641.1	RefSeq	coding_gene	352931	355029	.	+	.	ID=gene306;Name=NWMN_0305;Dbxref=GeneID:5330144;gbkey=Gene;locus_tag=NWMN_0305	3	6	8.33333	3.66667
sense	NC_009641.1	RefSeq	coding_gene	354829	356852	.	+	.	ID=gene307;Name=NWMN_0306;Dbxref=GeneID:5330145;gbkey=Gene;locus_tag=NWMN_0306	25.4167	8.6	6.83333	3.83333
sense	NC_009641.1	RefSeq	coding_gene	356652	357229	.	+	.	ID=gene308;Name=NWMN_0307;Dbxref=GeneID:5330146;gbkey=Gene;locus_tag=NWMN_0307	3	10.8333	0	0.333333
sense	NC_009641.1	RefSeq	coding_gene	357246	357745	.	+	.	ID=gene309;Name=NWMN_0308;Dbxref=GeneID:5330147;gbkey=Gene;locus_tag=NWMN_0308	38.5	16.8333	5.5	13.8333
sense	NC_009641.1	RefSeq	coding_gene	357682	359780	.	+	.	ID=gene310;Name=NWMN_0309;Dbxref=GeneID:5330148;gbkey=Gene;locus_tag=NWMN_0309	39.5	38.1667	13.9762	18.6667
sense	NC_009641.1	RefSeq	coding_gene	359593	360965	.	+	.	ID=gene311;Name=NWMN_0310;Dbxref=GeneID:5330149;gbkey=Gene;locus_tag=NWMN_0310	0.666667	5.66667	8.47619	2.33333
sense	NC_009641.1	RefSeq	coding_gene	360762	361366	.	+	.	ID=gene312;Name=NWMN_0311;Dbxref=GeneID:5330150;gbkey=Gene;locus_tag=NWMN_0311	1.33333	1	1.5	0.75
sense	NC_009641.1	RefSeq	coding_gene	361222	361724	.	+	.	ID=gene313;Name=NWMN_0312;Dbxref=GeneID:5330151;gbkey=Gene;locus_tag=NWMN_0312	0.5	1	2.5	0.666667
sense	NC_009641.1	RefSeq	coding_gene	361536	363190	.	+	.	ID=gene314;Name=NWMN_0313;Dbxref=GeneID:5330152;gbkey=Gene;locus_tag=NWMN_0313	1	4.33333	6.79762	2.79167
sense	NC_009641.1	RefSeq	coding_gene	364324	365251	.	-	.	ID=gene315;Name=NWMN_0314;Dbxref=GeneID:5330153;gbkey=Gene;locus_tag=NWMN_0314	6	14	2.19048	6
sense	NC_009641.1	RefSeq	coding_gene	365224	366523	.	-	.	ID=gene316;Name=NWMN_0315;Dbxref=GeneID:5330154;gbkey=Gene;locus_tag=NWMN_0315	0	8	3	6
sense	NC_009641.1	RefSeq	coding_gene	366525	367726	.	+	.	ID=gene317;Name=NWMN_0316;Dbxref=GeneID:5330155;gbkey=Gene;locus_tag=NWMN_0316	3	26.1667	16	2.5
sense	NC_009641.1	RefSeq	coding_gene	367560	368092	.	+	.	ID=gene318;Name=NWMN_0317;Dbxref=GeneID:5330156;gbkey=Gene;locus_tag=NWMN_0317	5	7.16667	1	4.5
sense	NC_009641.1	RefSeq	coding_gene	367893	368893	.	+	.	ID=gene319;Name=NWMN_0318;Dbxref=GeneID:5330157;gbkey=Gene;locus_tag=NWMN_0318	13.5	11	8.14286	4.25
sense	NC_009641.1	RefSeq	coding_gene	368683	369827	.	+	.	ID=gene320;Name=NWMN_0319;Dbxref=GeneID:5330158;gbkey=Gene;locus_tag=NWMN_0319	7.5	10.6667	7.33333	5
sense	NC_009641.1	RefSeq	coding_gene	369605	370827	.	+	.	ID=gene321;Name=NWMN_0320;Dbxref=GeneID:5330159;gbkey=Gene;locus_tag=NWMN_0320	15	29.3333	7	2.83333
sense	NC_009641.1	RefSeq	coding_gene	370942	372167	.	+	.	ID=gene322;Name=NWMN_0321;Dbxref=GeneID:5330160;gbkey=Gene;locus_tag=NWMN_0321	115	156	36.3333	62
sense	NC_009641.1	RefSeq	coding_gene	372260	373706	.	-	.	ID=gene323;Name=ulaA;Dbxref=GeneID:5330161;gbkey=Gene;gene=ulaA;gene_synonym=sgaT;locus_tag=NWMN_0322	68.3333	7.5	19.8333	6.5
sense	NC_009641.1	RefSeq	coding_gene	373621	374005	.	-	.	ID=gene324;Name=NWMN_0323;Dbxref=GeneID:5330162;gbkey=Gene;locus_tag=NWMN_0323	0.142857	0.571429	7.28571	0.928571
sense	NC_009641.1	RefSeq	coding_gene	373907	374450	.	-	.	ID=gene325;Name=NWMN_0324;Dbxref=GeneID:5330163;gbkey=Gene;locus_tag=NWMN_0324	0	0.166667	11.6667	3
sense	NC_009641.1	RefSeq	coding_gene	374355	376410	.	-	.	ID=gene326;Name=NWMN_0325;Dbxref=GeneID:5330164;gbkey=Gene;locus_tag=NWMN_0325	12	7	0	1
sense	NC_009641.1	RefSeq	coding_gene	376322	376941	.	+	.	ID=gene327;Name=NWMN_0326;Dbxref=GeneID:5330165;gbkey=Gene;locus_tag=NWMN_0326	17.5	35	0	2
sense	NC_009641.1	RefSeq	coding_gene	376848	378403	.	+	.	ID=gene328;Name=NWMN_0327;Dbxref=GeneID:5330166;gbkey=Gene;locus_tag=NWMN_0327	18.5	40	9	1
sense	NC_009641.1	RefSeq	coding_gene	378307	378947	.	+	.	ID=gene329;Name=NWMN_0328;Dbxref=GeneID:5330167;gbkey=Gene;locus_tag=NWMN_0328	0.25	10	60.8333	5.75
sense	NC_009641.1	RefSeq	coding_gene	379030	380488	.	-	.	ID=gene330;Name=NWMN_0329;Dbxref=GeneID:5330168;gbkey=Gene;locus_tag=NWMN_0329	96	42	25.2	35
sense	NC_009641.1	RefSeq	coding_gene	380496	381622	.	+	.	ID=gene331;Name=NWMN_0330;Dbxref=GeneID:5330169;gbkey=Gene;locus_tag=NWMN_0330	79	125	21.5	20
sense	NC_009641.1	RefSeq	coding_gene	381436	382697	.	+	.	ID=gene332;Name=NWMN_0331;Dbxref=GeneID:5330170;gbkey=Gene;locus_tag=NWMN_0331	40	121.5	45.5	26.5
sense	NC_009641.1	RefSeq	coding_gene	382511	383277	.	+	.	ID=gene333;Name=NWMN_0332;Dbxref=GeneID:5330171;gbkey=Gene;locus_tag=NWMN_0332	79	100	13	15.5
sense	NC_009641.1	RefSeq	coding_gene	383337	384432	.	-	.	ID=gene334;Name=NWMN_0333;Dbxref=GeneID:5330172;gbkey=Gene;locus_tag=NWMN_0333	24.7143	42.4107	19.75	2.41071
sense	NC_009641.1	RefSeq	coding_gene	384230	384726	.	+	.	ID=gene335;Name=NWMN_0334;Dbxref=GeneID:5330173;gbkey=Gene;locus_tag=NWMN_0334	9.10186	0	0.0833333	1.03704
sense	NC_009641.1	RefSeq	coding_gene	384606	385351	.	+	.	ID=gene336;Name=NWMN_0335;Dbxref=GeneID:5330174;gbkey=Gene;locus_tag=NWMN_0335	39.7725	11	0.194444	9.03704
sense	NC_009641.1	RefSeq	coding_gene	385419	386473	.	+	.	ID=gene337;Name=NWMN_0336;Dbxref=GeneID:5330175;gbkey=Gene;locus_tag=NWMN_0336	1	4	0	1
sense	NC_009641.1	RefSeq	coding_gene	386270	387699	.	+	.	ID=gene338;Name=NWMN_0337;Dbxref=GeneID:5330176;gbkey=Gene;locus_tag=NWMN_0337	2	2.16667	7.75	2.41667
sense	NC_009641.1	RefSeq	coding_gene	387477	389392	.	+	.	ID=gene339;Name=NWMN_0338;Dbxref=GeneID:5330177;gbkey=Gene;locus_tag=NWMN_0338	4.75	15.5	24.5	4.25
sense	NC_009641.1	RefSeq	coding_gene	389484	390240	.	-	.	ID=gene340;Name=NWMN_0339;Dbxref=GeneID:5330178;gbkey=Gene;locus_tag=NWMN_0339	3	46.6667	15	4.5
sense	NC_009641.1	RefSeq	coding_gene	390202	390517	.	-	.	ID=gene341;Name=tatA;Dbxref=GeneID:5330179;gbkey=Gene;gene=tatA;locus_tag=NWMN_0340	0	32	17	3.5
sense	NC_009641.1	RefSeq	coding_gene	390526	391015	.	-	.	ID=gene342;Name=NWMN_0341;Dbxref=GeneID:5332528;gbkey=Gene;locus_tag=NWMN_0341	6	8	8	5
sense	NC_009641.1	RefSeq	coding_gene	391156	392069	.	+	.	ID=gene343;Name=NWMN_0342;Dbxref=GeneID:5330180;gbkey=Gene;locus_tag=NWMN_0342	31	8.83333	4.5	6
sense	NC_009641.1	RefSeq	coding_gene	391894	392936	.	+	.	ID=gene344;Name=NWMN_0343;Dbxref=GeneID:5330181;gbkey=Gene;locus_tag=NWMN_0343	2	19.5	0	3.5
sense	NC_009641.1	RefSeq	coding_gene	392736	393565	.	+	.	ID=gene345;Name=NWMN_0344;Dbxref=GeneID:5330182;gbkey=Gene;locus_tag=NWMN_0344	69	50.5	0.25	17
sense	NC_009641.1	RefSeq	coding_gene	393932	395165	.	-	.	ID=gene346;Name=NWMN_0345;Dbxref=GeneID:5330183;gbkey=Gene;locus_tag=NWMN_0345	13	0	3.5	2
sense	NC_009641.1	RefSeq	coding_gene	395404	396785	.	+	.	ID=gene347;Name=NWMN_0346;Dbxref=GeneID:5330184;gbkey=Gene;locus_tag=NWMN_0346	17	92.4545	40.7273	18
sense	NC_009641.1	RefSeq	coding_gene	396868	397720	.	-	.	ID=gene348;Name=NWMN_0347;Dbxref=GeneID:5330185;gbkey=Gene;locus_tag=NWMN_0347	13	4	18.6667	6
sense	NC_009641.1	RefSeq	coding_gene	397663	399991	.	-	.	ID=gene349;Name=metE;Dbxref=GeneID:5330186;gbkey=Gene;gene=metE;locus_tag=NWMN_0348	5	19	0.75	1.29167
sense	NC_009641.1	RefSeq	coding_gene	399888	401829	.	-	.	ID=gene350;Name=metH;Dbxref=GeneID:5332126;gbkey=Gene;gene=metH;locus_tag=NWMN_0349	1.5	0	7.2	0.5
sense	NC_009641.1	RefSeq	coding_gene	401698	402958	.	-	.	ID=gene351;Name=NWMN_0350;Dbxref=GeneID:5332127;gbkey=Gene;locus_tag=NWMN_0350	0.5	0	5.2	1.16667
sense	NC_009641.1	RefSeq	coding_gene	402855	404058	.	-	.	ID=gene352;Name=NWMN_0351;Dbxref=GeneID:5330187;gbkey=Gene;locus_tag=NWMN_0351	4.16667	6	0	6.33333
sense	NC_009641.1	RefSeq	coding_gene	403966	404504	.	+	.	ID=gene353;Name=NWMN_0352;Dbxref=GeneID:5330188;gbkey=Gene;locus_tag=NWMN_0352	19	0	0	0
sense	NC_009641.1	RefSeq	coding_gene	404422	405467	.	+	.	ID=gene354;Name=NWMN_0353;Dbxref=GeneID:5330189;gbkey=Gene;locus_tag=NWMN_0353	0	11	3	3.5
sense	NC_009641.1	RefSeq	coding_gene	405424	406505	.	+	.	ID=gene355;Name=NWMN_0354;Dbxref=GeneID:5330190;gbkey=Gene;locus_tag=NWMN_0354	13.1667	24	67.6667	16.5833
sense	NC_009641.1	RefSeq	coding_gene	406550	407847	.	+	.	ID=gene356;Name=ychF;Dbxref=GeneID:5330191;gbkey=Gene;gene=ychF;gene_synonym=ychF;locus_tag=NWMN_0355	106.5	96	21	19.1667
sense	NC_009641.1	RefSeq	coding_gene	407933	408224	.	-	.	ID=gene357;Name=NWMN_0356;Dbxref=GeneID:5330192;gbkey=Gene;locus_tag=NWMN_0356	0	8	0	7
sense	NC_009641.1	RefSeq	coding_gene	408168	408664	.	+	.	ID=gene358;Name=rpsF;Dbxref=GeneID:5330193;gbkey=Gene;gene=rpsF;locus_tag=NWMN_0357	149	245.5	24.5	80.5
sense	NC_009641.1	RefSeq	coding_gene	408485	409188	.	+	.	ID=gene359;Name=NWMN_0358;Dbxref=GeneID:5332409;gbkey=Gene;locus_tag=NWMN_0358	150	358	39.5	83.5
sense	NC_009641.1	RefSeq	coding_gene	409040	409482	.	+	.	ID=gene360;Name=rpsR;Dbxref=GeneID:5330194;gbkey=Gene;gene=rpsR;locus_tag=NWMN_0359	420	503.5	88.5	143
sense	NC_009641.1	RefSeq	coding_gene	409748	410822	.	-	.	ID=gene361;Name=NWMN_0360;Dbxref=GeneID:5332422;gbkey=Gene;locus_tag=NWMN_0360	12	7	10	4
sense	NC_009641.1	RefSeq	coding_gene	410725	411136	.	-	.	ID=gene362;Name=NWMN_0361;Dbxref=GeneID:5330195;gbkey=Gene;locus_tag=NWMN_0361	0	6	13	1
sense	NC_009641.1	RefSeq	coding_gene	411432	412243	.	+	.	ID=gene363;Name=NWMN_0362;Dbxref=GeneID:5330196;gbkey=Gene;locus_tag=NWMN_0362	3	11	1	7
sense	NC_009641.1	RefSeq	coding_gene	412412	412980	.	+	.	ID=gene364;Name=NWMN_0363;Dbxref=GeneID:5330197;gbkey=Gene;locus_tag=NWMN_0363	0	3	0.47619	2
sense	NC_009641.1	RefSeq	coding_gene	412961	413733	.	+	.	ID=gene365;Name=NWMN_0364;Dbxref=GeneID:5330198;gbkey=Gene;locus_tag=NWMN_0364	542	488	163.429	252
sense	NC_009641.1	RefSeq	coding_gene	413871	414234	.	-	.	ID=gene366;Name=NWMN_0365;Dbxref=GeneID:5330199;gbkey=Gene;locus_tag=NWMN_0365	56	30	8	8
sense	NC_009641.1	RefSeq	coding_gene	414234	414685	.	+	.	ID=gene367;Name=NWMN_0366;Dbxref=GeneID:5330200;gbkey=Gene;locus_tag=NWMN_0366	2961	2705	533	1127.5
sense	NC_009641.1	RefSeq	coding_gene	414911	415692	.	+	.	ID=gene368;Name=NWMN_0367;Dbxref=GeneID:5330201;gbkey=Gene;locus_tag=NWMN_0367	17	4.16667	6.90476	5
sense	NC_009641.1	RefSeq	coding_gene	415758	416250	.	-	.	ID=gene369;Name=NWMN_0368;Dbxref=GeneID:5330202;gbkey=Gene;locus_tag=NWMN_0368	17	9	4	3
sense	NC_009641.1	RefSeq	coding_gene	416396	417122	.	-	.	ID=gene370;Name=NWMN_0369;Dbxref=GeneID:5330203;gbkey=Gene;locus_tag=NWMN_0369	9.33333	19.1667	6	6.16667
sense	NC_009641.1	RefSeq	coding_gene	417095	417488	.	-	.	ID=gene371;Name=NWMN_0370;Dbxref=GeneID:5330204;gbkey=Gene;locus_tag=NWMN_0370	42.5	45	9	15.5
sense	NC_009641.1	RefSeq	coding_gene	417467	419090	.	-	.	ID=gene372;Name=ahpF;Dbxref=GeneID:5330205;gbkey=Gene;gene=ahpF;locus_tag=NWMN_0371	526.5	862	122.417	170.167
sense	NC_009641.1	RefSeq	coding_gene	419006	419675	.	-	.	ID=gene373;Name=ahpC;Dbxref=GeneID:5331724;gbkey=Gene;gene=ahpC;locus_tag=NWMN_0372	314.5	541	71.25	127
sense	NC_009641.1	RefSeq	coding_gene	419867	420822	.	+	.	ID=gene374;Name=NWMN_0373;Dbxref=GeneID:5331723;gbkey=Gene;locus_tag=NWMN_0373	116	123	41.75	11.5
sense	NC_009641.1	RefSeq	coding_gene	420903	422391	.	-	.	ID=gene375;Name=NWMN_0374;Dbxref=GeneID:5330206;gbkey=Gene;locus_tag=NWMN_0374	40.5	24	31.9524	9.11905
sense	NC_009641.1	RefSeq	coding_gene	423268	424324	.	-	.	ID=gene376;Name=NWMN_0375;Dbxref=GeneID:5330207;gbkey=Gene;locus_tag=NWMN_0375	15	109	3	12
sense	NC_009641.1	RefSeq	coding_gene	424342	425104	.	-	.	ID=gene377;Name=NWMN_0376;Dbxref=GeneID:5330208;gbkey=Gene;locus_tag=NWMN_0376	83	91.5	62.625	48.9167
sense	NC_009641.1	RefSeq	coding_gene	425147	425654	.	-	.	ID=gene378;Name=NWMN_0377;Dbxref=GeneID:5330209;gbkey=Gene;locus_tag=NWMN_0377	415	395.5	158.5	255
sense	NC_009641.1	RefSeq	coding_gene	425867	426645	.	+	.	ID=gene379;Name=NWMN_0378;Dbxref=GeneID:5330210;gbkey=Gene;locus_tag=NWMN_0378	8.5	69.6667	31	9
sense	NC_009641.1	RefSeq	coding_gene	426445	427913	.	+	.	ID=gene380;Name=pbuX;Dbxref=GeneID:5330211;gbkey=Gene;gene=pbuX;locus_tag=NWMN_0379	40	111.667	59.3333	31.5
sense	NC_009641.1	RefSeq	coding_gene	427751	429417	.	+	.	ID=gene381;Name=guaB;Dbxref=GeneID:5332246;gbkey=Gene;gene=guaB;locus_tag=NWMN_0380	109.5	138.8	55	45.8333
sense	NC_009641.1	RefSeq	coding_gene	429242	430983	.	+	.	ID=gene382;Name=guaA;Dbxref=GeneID:5331981;gbkey=Gene;gene=guaA;locus_tag=NWMN_0381	149.5	266.8	70.7857	91
sense	NC_009641.1	RefSeq	coding_gene	431096	431732	.	-	.	ID=gene383;Name=NWMN_0382;Dbxref=GeneID:5331980;gbkey=Gene;locus_tag=NWMN_0382	9.5	2	13	1
sense	NC_009641.1	RefSeq	coding_gene	432025	432829	.	-	.	ID=gene384;Name=NWMN_0383;Dbxref=GeneID:5330212;gbkey=Gene;locus_tag=NWMN_0383	0	0	0	1.5
sense	NC_009641.1	RefSeq	coding_gene	433128	433500	.	-	.	ID=gene385;Name=tnp;Dbxref=GeneID:5330213;gbkey=Gene;gene=tnp;locus_tag=NWMN_0384	3	1.5	0	0
sense	NC_009641.1	RefSeq	coding_gene	433441	433858	.	-	.	ID=gene386;Name=NWMN_0385;Dbxref=GeneID:5332548;gbkey=Gene;locus_tag=NWMN_0385	6	0	0	0
sense	NC_009641.1	RefSeq	coding_gene	434337	434796	.	-	.	ID=gene387;Name=NWMN_0386;Dbxref=GeneID:5330214;gbkey=Gene;locus_tag=NWMN_0386	16	54.5	0	8.5
sense	NC_009641.1	RefSeq	coding_gene	434715	435660	.	-	.	ID=gene388;Name=NWMN_0387;Dbxref=GeneID:5330215;gbkey=Gene;locus_tag=NWMN_0387	4	50.5	5.5	9
sense	NC_009641.1	RefSeq	coding_gene	435832	436712	.	+	.	ID=gene389;Name=set1nm;Dbxref=GeneID:5330216;gbkey=Gene;gene=set1nm;locus_tag=NWMN_0388	51	56	8.14286	14
sense	NC_009641.1	RefSeq	coding_gene	436798	437693	.	+	.	ID=gene390;Name=set2nm;Dbxref=GeneID:5332476;gbkey=Gene;gene=set2nm;locus_tag=NWMN_0389	503.5	743	393	355.333
sense	NC_009641.1	RefSeq	coding_gene	437784	439042	.	+	.	ID=gene391;Name=set3nm;Dbxref=GeneID:5332477;gbkey=Gene;gene=set3nm;locus_tag=NWMN_0390	11.5	0	0	0.25
sense	NC_009641.1	RefSeq	coding_gene	439207	440333	.	+	.	ID=gene392;Name=set4nm;Dbxref=GeneID:5332478;gbkey=Gene;gene=set4nm;locus_tag=NWMN_0391	0	0	0	0
sense	NC_009641.1	RefSeq	coding_gene	440497	441401	.	+	.	ID=gene393;Name=set5nm;Dbxref=GeneID:5332479;gbkey=Gene;gene=set5nm;locus_tag=NWMN_0392	0	0	5.28571	0.142857
sense	NC_009641.1	RefSeq	coding_gene	441647	442542	.	+	.	ID=gene394;Name=set6nm;Dbxref=GeneID:5332480;gbkey=Gene;gene=set6nm;locus_tag=NWMN_0393	0	0	1.625	1
sense	NC_009641.1	RefSeq	coding_gene	442763	443658	.	+	.	ID=gene395;Name=set7nm;Dbxref=GeneID:5332481;gbkey=Gene;gene=set7nm;locus_tag=NWMN_0394	24	3	11.1667	1
sense	NC_009641.1	RefSeq	coding_gene	443802	444700	.	+	.	ID=gene396;Name=set8nm;Dbxref=GeneID:5332482;gbkey=Gene;gene=set8nm;locus_tag=NWMN_0395	0	1	1.66667	0.142857
sense	NC_009641.1	RefSeq	coding_gene	444880	445778	.	+	.	ID=gene397;Name=set9nm;Dbxref=GeneID:5332483;gbkey=Gene;gene=set9nm;locus_tag=NWMN_0396	0	6	0	2
sense	NC_009641.1	RefSeq	coding_gene	445944	446827	.	+	.	ID=gene398;Name=set10nm;Dbxref=GeneID:5332484;gbkey=Gene;gene=set10nm;locus_tag=NWMN_0397	2	0	11	0
sense	NC_009641.1	RefSeq	coding_gene	446891	448647	.	+	.	ID=gene399;Name=hsdM;Dbxref=GeneID:5332474;gbkey=Gene;gene=hsdM;locus_tag=NWMN_0398	15.75	4.5	14.0833	6.66667
sense	NC_009641.1	RefSeq	coding_gene	448440	449851	.	+	.	ID=gene400;Name=hsdS;Dbxref=GeneID:5332016;gbkey=Gene;gene=hsdS;locus_tag=NWMN_0399	5.5	0	1.75	0.333333
sense	NC_009641.1	RefSeq	coding_gene	450034	450911	.	+	.	ID=gene401;Name=set11nm;Dbxref=GeneID:5332019;gbkey=Gene;gene=set11nm;locus_tag=NWMN_0400	0	0	0.333333	2
sense	NC_009641.1	RefSeq	coding_gene	450733	452441	.	+	.	ID=gene402;Name=NWMN_0401;Dbxref=GeneID:5332475;gbkey=Gene;locus_tag=NWMN_0401	0	10	4.75	1.5
sense	NC_009641.1	RefSeq	coding_gene	452545	452962	.	-	.	ID=gene403;Name=NWMN_0402;Dbxref=GeneID:5330217;gbkey=Gene;locus_tag=NWMN_0402	2873	3238.33	1219	1094.25
sense	NC_009641.1	RefSeq	coding_gene	452991	453994	.	+	.	ID=gene404;Name=lpl1nm;Dbxref=GeneID:5330218;gbkey=Gene;gene=lpl1nm;locus_tag=NWMN_0403	3.5	0.25	1.16667	0
sense	NC_009641.1	RefSeq	coding_gene	453825	454825	.	+	.	ID=gene405;Name=lpl2nm;Dbxref=GeneID:5332090;gbkey=Gene;gene=lpl2nm;locus_tag=NWMN_0404	3.5	0.25	9.5	2
sense	NC_009641.1	RefSeq	coding_gene	454644	455317	.	+	.	ID=gene406;Name=NWMN_0405;Dbxref=GeneID:5332091;gbkey=Gene;locus_tag=NWMN_0405	9	5	1.66667	0
sense	NC_009641.1	RefSeq	coding_gene	455497	456500	.	+	.	ID=gene407;Name=lpl3nm;Dbxref=GeneID:5330219;gbkey=Gene;gene=lpl3nm;locus_tag=NWMN_0406	5	9.25	3.2	1
sense	NC_009641.1	RefSeq	coding_gene	456319	457289	.	+	.	ID=gene408;Name=lpl4nm;Dbxref=GeneID:5332092;gbkey=Gene;gene=lpl4nm;locus_tag=NWMN_0407	0	0	5.5	1.33333
sense	NC_009641.1	RefSeq	coding_gene	457121	458112	.	+	.	ID=gene409;Name=lpl5nm;Dbxref=GeneID:5332093;gbkey=Gene;gene=lpl5nm;locus_tag=NWMN_0408	0	0	4.66667	0.5
sense	NC_009641.1	RefSeq	coding_gene	457982	458958	.	+	.	ID=gene410;Name=lpl6nm;Dbxref=GeneID:5332094;gbkey=Gene;gene=lpl6nm;locus_tag=NWMN_0409	0	14	10.3333	1.5
sense	NC_009641.1	RefSeq	coding_gene	458934	459949	.	+	.	ID=gene411;Name=lpl7nm;Dbxref=GeneID:5332095;gbkey=Gene;gene=lpl7nm;locus_tag=NWMN_0410	11	14.25	3	0
sense	NC_009641.1	RefSeq	coding_gene	459768	460753	.	+	.	ID=gene412;Name=lpl8nm;Dbxref=GeneID:5332096;gbkey=Gene;gene=lpl8nm;locus_tag=NWMN_0411	3	11	2.66667	2.5
sense	NC_009641.1	RefSeq	coding_gene	460736	461748	.	+	.	ID=gene413;Name=lpl9nm;Dbxref=GeneID:5332097;gbkey=Gene;gene=lpl9nm;locus_tag=NWMN_0412	44.5	33	20.881	21.6429
sense	NC_009641.1	RefSeq	coding_gene	461538	463066	.	+	.	ID=gene414;Name=NWMN_0413;Dbxref=GeneID:5332098;gbkey=Gene;locus_tag=NWMN_0413	52.5	60.5	21	23.8333
sense	NC_009641.1	RefSeq	coding_gene	462863	463386	.	+	.	ID=gene415;Name=NWMN_0414;Dbxref=GeneID:5330220;gbkey=Gene;locus_tag=NWMN_0414	20.5	8	2.5	5
sense	NC_009641.1	RefSeq	coding_gene	463205	463719	.	+	.	ID=gene416;Name=NWMN_0415;Dbxref=GeneID:5330221;gbkey=Gene;locus_tag=NWMN_0415	12.5	5.5	10.5	9.5
sense	NC_009641.1	RefSeq	coding_gene	464009	464303	.	-	.	ID=gene417;Name=NWMN_0416;Dbxref=GeneID:5330222;gbkey=Gene;locus_tag=NWMN_0416	3	4	5	1
sense	NC_009641.1	RefSeq	coding_gene	464188	465590	.	+	.	ID=gene418;Name=cobW;Dbxref=GeneID:5330223;gbkey=Gene;gene=cobW;locus_tag=NWMN_0417	3.66667	34.5	0	4
sense	NC_009641.1	RefSeq	coding_gene	466978	468662	.	+	.	ID=gene419;Name=ndhF;Dbxref=GeneID:5331831;gbkey=Gene;gene=ndhF;locus_tag=NWMN_0418	108	105.5	32.5	49.5
sense	NC_009641.1	RefSeq	coding_gene	468475	471380	.	+	.	ID=gene420;Name=NWMN_0419;Dbxref=GeneID:5332200;gbkey=Gene;locus_tag=NWMN_0419	333.333	107.31	61	28.8095
sense	NC_009641.1	RefSeq	coding_gene	471342	471904	.	+	.	ID=gene421;Name=NWMN_0420;Dbxref=GeneID:5330224;gbkey=Gene;locus_tag=NWMN_0420	49	122.286	13	33.619
sense	NC_009641.1	RefSeq	coding_gene	472387	473261	.	+	.	ID=gene422;Name=NWMN_0421;Dbxref=GeneID:5330225;gbkey=Gene;locus_tag=NWMN_0421	11.5	15.1667	0	0.5
sense	NC_009641.1	RefSeq	coding_gene	473098	474032	.	+	.	ID=gene423;Name=NWMN_0422;Dbxref=GeneID:5330226;gbkey=Gene;locus_tag=NWMN_0422	13.5	17	0	0.625
sense	NC_009641.1	RefSeq	coding_gene	474285	475825	.	+	.	ID=gene424;Name=NWMN_0423;Dbxref=GeneID:5330227;gbkey=Gene;locus_tag=NWMN_0423	66.5	213.333	30.8333	5.16667
sense	NC_009641.1	RefSeq	coding_gene	475842	476956	.	+	.	ID=gene425;Name=cysM;Dbxref=GeneID:5330228;gbkey=Gene;gene=cysM;locus_tag=NWMN_0424	5	44	7	6.83333
sense	NC_009641.1	RefSeq	coding_gene	476740	478082	.	+	.	ID=gene426;Name=metB;Dbxref=GeneID:5331851;gbkey=Gene;gene=metB;locus_tag=NWMN_0425	49.5	47	2	9.83333
sense	NC_009641.1	RefSeq	coding_gene	478313	479400	.	+	.	ID=gene427;Name=NWMN_0426;Dbxref=GeneID:5332125;gbkey=Gene;locus_tag=NWMN_0426	6	12.75	0.916667	3
sense	NC_009641.1	RefSeq	coding_gene	479204	480063	.	+	.	ID=gene428;Name=NWMN_0427;Dbxref=GeneID:5330229;gbkey=Gene;locus_tag=NWMN_0427	7	11.75	8.05952	4
sense	NC_009641.1	RefSeq	coding_gene	479900	480942	.	+	.	ID=gene429;Name=NWMN_0428;Dbxref=GeneID:5330230;gbkey=Gene;locus_tag=NWMN_0428	31	23	10.1667	7
sense	NC_009641.1	RefSeq	coding_gene	481074	482278	.	+	.	ID=gene430;Name=NWMN_0429;Dbxref=GeneID:5330231;gbkey=Gene;locus_tag=NWMN_0429	59	160	9	31
sense	NC_009641.1	RefSeq	coding_gene	482463	482832	.	-	.	ID=gene431;Name=NWMN_0430;Dbxref=GeneID:5330232;gbkey=Gene;locus_tag=NWMN_0430	23.3333	48.2917	19.3333	3.16667
sense	NC_009641.1	RefSeq	coding_gene	482672	483276	.	+	.	ID=gene432;Name=NWMN_0431;Dbxref=GeneID:5330233;gbkey=Gene;locus_tag=NWMN_0431	25	14	0	6.5
sense	NC_009641.1	RefSeq	coding_gene	483066	483751	.	+	.	ID=gene433;Name=NWMN_0432;Dbxref=GeneID:5330234;gbkey=Gene;locus_tag=NWMN_0432	11	9	1	5.5
sense	NC_009641.1	RefSeq	coding_gene	483920	484802	.	-	.	ID=gene434;Name=NWMN_0433;Dbxref=GeneID:5330235;gbkey=Gene;locus_tag=NWMN_0433	16	17	3	8.5
sense	NC_009641.1	RefSeq	coding_gene	484699	485917	.	-	.	ID=gene435;Name=NWMN_0434;Dbxref=GeneID:5330236;gbkey=Gene;locus_tag=NWMN_0434	28	37	7.53571	8.14286
sense	NC_009641.1	RefSeq	coding_gene	485932	486916	.	-	.	ID=gene436;Name=gltC;Dbxref=GeneID:5330237;gbkey=Gene;gene=gltC;locus_tag=NWMN_0435	3.5	1	1.5	0.5
sense	NC_009641.1	RefSeq	coding_gene	486797	491496	.	+	.	ID=gene437;Name=gltB;Dbxref=GeneID:5331963;gbkey=Gene;gene=gltB;locus_tag=NWMN_0436	27	72	14.25	5.26786
sense	NC_009641.1	RefSeq	coding_gene	491314	492977	.	+	.	ID=gene438;Name=gltD;Dbxref=GeneID:5331962;gbkey=Gene;gene=gltD;locus_tag=NWMN_0437	26	33	34.5	8.83333
sense	NC_009641.1	RefSeq	coding_gene	493600	495236	.	+	.	ID=gene439;Name=treP;Dbxref=GeneID:5331964;gbkey=Gene;gene=treP;locus_tag=NWMN_0438	21	102.881	9.25	14.3095
sense	NC_009641.1	RefSeq	coding_gene	495100	496940	.	+	.	ID=gene440;Name=treC;Dbxref=GeneID:5332556;gbkey=Gene;gene=treC;locus_tag=NWMN_0439	38.5	57.5	32.6667	7.66667
sense	NC_009641.1	RefSeq	coding_gene	496765	497693	.	+	.	ID=gene441;Name=treR;Dbxref=GeneID:5332555;gbkey=Gene;gene=treR;locus_tag=NWMN_0440	23.5	31	2	12
sense	NC_009641.1	RefSeq	coding_gene	498132	498856	.	+	.	ID=gene442;Name=NWMN_0441;Dbxref=GeneID:5332557;gbkey=Gene;locus_tag=NWMN_0441	85.5	122	29.75	27
sense	NC_009641.1	RefSeq	coding_gene	498725	500622	.	+	.	ID=gene443;Name=dnaX;Dbxref=GeneID:5330238;gbkey=Gene;gene=dnaX;locus_tag=NWMN_0442	77.75	98.5	31.8333	13.2198
sense	NC_009641.1	RefSeq	coding_gene	500512	501029	.	+	.	ID=gene444;Name=NWMN_0443;Dbxref=GeneID:5331877;gbkey=Gene;locus_tag=NWMN_0443	25.7143	46	11	12
sense	NC_009641.1	RefSeq	coding_gene	500836	501632	.	+	.	ID=gene445;Name=recR;Dbxref=GeneID:5330239;gbkey=Gene;gene=recR;locus_tag=NWMN_0444	63.2143	123.5	43	32
sense	NC_009641.1	RefSeq	coding_gene	508475	510012	.	+	.	ID=gene449;Name=tmk;Dbxref=GeneID:5331632;gbkey=Gene;gene=tmk;locus_tag=NWMN_0445	10.5	3.57143	11.6786	8.5
sense	NC_009641.1	RefSeq	coding_gene	509799	510631	.	+	.	ID=gene450;Name=tmk;Dbxref=GeneID:5332547;gbkey=Gene;gene=tmk;locus_tag=NWMN_0446	2.5	5.57143	8.5	12.8333
sense	NC_009641.1	RefSeq	coding_gene	510459	510988	.	+	.	ID=gene451;Name=NWMN_0447;Dbxref=GeneID:5330240;gbkey=Gene;locus_tag=NWMN_0447	101	82	41.5	67.5
sense	NC_009641.1	RefSeq	coding_gene	511002	512128	.	+	.	ID=gene452;Name=holB;Dbxref=GeneID:5330241;gbkey=Gene;gene=holB;locus_tag=NWMN_0448	67.5	49	15	41.25
sense	NC_009641.1	RefSeq	coding_gene	511929	512932	.	+	.	ID=gene453;Name=NWMN_0449;Dbxref=GeneID:5332012;gbkey=Gene;locus_tag=NWMN_0449	28.5	69	12.3333	6.66667
sense	NC_009641.1	RefSeq	coding_gene	512749	513296	.	+	.	ID=gene454;Name=NWMN_0450;Dbxref=GeneID:5330242;gbkey=Gene;locus_tag=NWMN_0450	12	34.5	4.33333	1.5
sense	NC_009641.1	RefSeq	coding_gene	513370	514295	.	+	.	ID=gene455;Name=NWMN_0451;Dbxref=GeneID:5330243;gbkey=Gene;locus_tag=NWMN_0451	48	34	22	23
sense	NC_009641.1	RefSeq	coding_gene	514338	515377	.	+	.	ID=gene456;Name=NWMN_0452;Dbxref=GeneID:5330244;gbkey=Gene;locus_tag=NWMN_0452	18	20	6	3
sense	NC_009641.1	RefSeq	coding_gene	515462	517635	.	+	.	ID=gene457;Name=metS;Dbxref=GeneID:5330245;gbkey=Gene;gene=metS;locus_tag=NWMN_0453	66.5	76	15.3333	25.8333
sense	NC_009641.1	RefSeq	coding_gene	517466	518439	.	+	.	ID=gene458;Name=NWMN_0454;Dbxref=GeneID:5332130;gbkey=Gene;locus_tag=NWMN_0454	43.3095	52.4762	71.5	23.4206
sense	NC_009641.1	RefSeq	coding_gene	518406	519142	.	+	.	ID=gene459;Name=NWMN_0455;Dbxref=GeneID:5330246;gbkey=Gene;locus_tag=NWMN_0455	26	17.8333	10.5	4
sense	NC_009641.1	RefSeq	coding_gene	518953	520046	.	+	.	ID=gene460;Name=ksgA;Dbxref=GeneID:5330247;gbkey=Gene;gene=ksgA;locus_tag=NWMN_0456	10	40	9.5	5.5
sense	NC_009641.1	RefSeq	coding_gene	519946	520409	.	+	.	ID=gene461;Name=veg;Dbxref=GeneID:5332065;gbkey=Gene;gene=veg;locus_tag=NWMN_0457	571	558.5	65	128.5
sense	NC_009641.1	RefSeq	coding_gene	520519	521567	.	+	.	ID=gene462;Name=ipk;Dbxref=GeneID:5332592;gbkey=Gene;gene=ipk;locus_tag=NWMN_0458	48.8333	65.6429	18.8571	13
sense	NC_009641.1	RefSeq	coding_gene	521381	522405	.	+	.	ID=gene463;Name=purR;Dbxref=GeneID:5330248;gbkey=Gene;gene=purR;locus_tag=NWMN_0459	172.017	180.5	44	100.5
sense	NC_009641.1	RefSeq	coding_gene	522222	522802	.	+	.	ID=gene464;Name=NWMN_0460;Dbxref=GeneID:5332312;gbkey=Gene;locus_tag=NWMN_0460	256.588	350.5	89	194.5
sense	NC_009641.1	RefSeq	coding_gene	522674	523176	.	+	.	ID=gene465;Name=spoVG;Dbxref=GeneID:5330249;gbkey=Gene;gene=spoVG;locus_tag=NWMN_0461	993.071	1010.5	241	453.5
sense	NC_009641.1	RefSeq	coding_gene	523314	524872	.	+	.	ID=gene466;Name=glmU;Dbxref=GeneID:5332500;gbkey=Gene;gene=glmU;locus_tag=NWMN_0462	24.25	58.5	48.7	25.1429
sense	NC_009641.1	RefSeq	coding_gene	524819	525984	.	+	.	ID=gene467;Name=prs;Dbxref=GeneID:5331943;gbkey=Gene;gene=prs;locus_tag=NWMN_0463	55.5	124.5	43.5	43.7083
sense	NC_009641.1	RefSeq	coding_gene	525934	526787	.	+	.	ID=gene468;Name=rplY;Dbxref=GeneID:5332291;gbkey=Gene;gene=rplY;locus_tag=NWMN_0464	245	480	74.5	141
sense	NC_009641.1	RefSeq	coding_gene	526898	527670	.	+	.	ID=gene469;Name=pth;Dbxref=GeneID:5332388;gbkey=Gene;gene=pth;locus_tag=NWMN_0465	1.5	40.5	14.5417	3.41667
sense	NC_009641.1	RefSeq	coding_gene	527470	531176	.	+	.	ID=gene470;Name=mfd;Dbxref=GeneID:5332298;gbkey=Gene;gene=mfd;locus_tag=NWMN_0466	81.2	109.25	30.8333	27.25
sense	NC_009641.1	RefSeq	coding_gene	530966	532692	.	+	.	ID=gene471;Name=NWMN_0467;Dbxref=GeneID:5332131;gbkey=Gene;locus_tag=NWMN_0467	39.5	87.75	22.15	18
sense	NC_009641.1	RefSeq	coding_gene	532489	533885	.	+	.	ID=gene472;Name=NWMN_0468;Dbxref=GeneID:5330250;gbkey=Gene;locus_tag=NWMN_0468	47	122.833	8.33333	15.3667
sense	NC_009641.1	RefSeq	coding_gene	533963	534555	.	+	.	ID=gene473;Name=divIC;Dbxref=GeneID:5330251;gbkey=Gene;gene=divIC;locus_tag=NWMN_0469	17	41	10.6667	9.33333
sense	NC_009641.1	RefSeq	coding_gene	534460	535061	.	+	.	ID=gene474;Name=NWMN_0470;Dbxref=GeneID:5331862;gbkey=Gene;locus_tag=NWMN_0470	56	145	7.66667	33.3333
sense	NC_009641.1	RefSeq	coding_gene	535041	536536	.	+	.	ID=gene475;Name=tilS;Dbxref=GeneID:5330252;gbkey=Gene;gene=tilS;locus_tag=NWMN_0471	81	157	17.7143	47.5
sense	NC_009641.1	RefSeq	coding_gene	536365	537080	.	+	.	ID=gene476;Name=hpt;Dbxref=GeneID:5332545;gbkey=Gene;gene=hpt;locus_tag=NWMN_0472	63	32	24.2143	14.5
sense	NC_009641.1	RefSeq	coding_gene	537137	539430	.	+	.	ID=gene477;Name=ftsH;Dbxref=GeneID:5332014;gbkey=Gene;gene=ftsH;locus_tag=NWMN_0473	313.167	502.5	88.1667	112.333
sense	NC_009641.1	RefSeq	coding_gene	539459	540540	.	+	.	ID=gene478;Name=hslO;Dbxref=GeneID:5331929;gbkey=Gene;gene=hslO;locus_tag=NWMN_0474	124.476	97.2857	63.881	22.5476
sense	NC_009641.1	RefSeq	coding_gene	540519	541651	.	+	.	ID=gene479;Name=NWMN_0475;Dbxref=GeneID:5330253;gbkey=Gene;locus_tag=NWMN_0475	375.5	488.5	215.75	239.167
sense	NC_009641.1	RefSeq	coding_gene	541667	542670	.	+	.	ID=gene480;Name=folP;Dbxref=GeneID:5330254;gbkey=Gene;gene=folP;locus_tag=NWMN_0476	40.5	31	14	11.5
sense	NC_009641.1	RefSeq	coding_gene	542448	543013	.	+	.	ID=gene481;Name=folB;Dbxref=GeneID:5331924;gbkey=Gene;gene=folB;locus_tag=NWMN_0477	0	2	0	1
sense	NC_009641.1	RefSeq	coding_gene	542810	543486	.	+	.	ID=gene482;Name=folK;Dbxref=GeneID:5331920;gbkey=Gene;gene=folK;locus_tag=NWMN_0478	9	13	0	8.64286
sense	NC_009641.1	RefSeq	coding_gene	543765	545512	.	+	.	ID=gene483;Name=lysS;Dbxref=GeneID:5331923;gbkey=Gene;gene=lysS;locus_tag=NWMN_0479	203.333	342	42	85.1667
sense	NC_009641.1	RefSeq	coding_gene	552569	554051	.	-	.	ID=gene497;Name=NWMN_0480;Dbxref=GeneID:5331636;gbkey=Gene;locus_tag=NWMN_0480	22	7	0	0.166667
sense	NC_009641.1	RefSeq	coding_gene	553855	554942	.	+	.	ID=gene498;Name=NWMN_0481;Dbxref=GeneID:5330255;gbkey=Gene;locus_tag=NWMN_0481	7.5	36.5	17	8.83333
sense	NC_009641.1	RefSeq	coding_gene	554746	555506	.	+	.	ID=gene499;Name=NWMN_0482;Dbxref=GeneID:5330256;gbkey=Gene;locus_tag=NWMN_0482	29.5	109.5	9	8.5
sense	NC_009641.1	RefSeq	coding_gene	555714	557028	.	-	.	ID=gene500;Name=nupC;Dbxref=GeneID:5330257;gbkey=Gene;gene=nupC;locus_tag=NWMN_0483	36.8333	16.8333	20.8333	12.3333
sense	NC_009641.1	RefSeq	coding_gene	556886	557547	.	+	.	ID=gene501;Name=ctsR;Dbxref=GeneID:5332212;gbkey=Gene;gene=ctsR;locus_tag=NWMN_0484	249.5	692.5	47.5	79
sense	NC_009641.1	RefSeq	coding_gene	557444	558132	.	+	.	ID=gene502;Name=NWMN_0485;Dbxref=GeneID:5331844;gbkey=Gene;locus_tag=NWMN_0485	211	570.667	34.5	65.5
sense	NC_009641.1	RefSeq	coding_gene	557919	559129	.	+	.	ID=gene503;Name=NWMN_0486;Dbxref=GeneID:5330258;gbkey=Gene;locus_tag=NWMN_0486	415.5	1033.5	39.8333	67.75
sense	NC_009641.1	RefSeq	coding_gene	558943	561599	.	+	.	ID=gene504;Name=clpC;Dbxref=GeneID:5330259;gbkey=Gene;gene=clpC;locus_tag=NWMN_0487	759.667	1744	80.8667	145.417
sense	NC_009641.1	RefSeq	coding_gene	561884	563448	.	+	.	ID=gene505;Name=radA;Dbxref=GeneID:5331823;gbkey=Gene;gene=radA;locus_tag=NWMN_0488	38.5	79	18.1667	25
sense	NC_009641.1	RefSeq	coding_gene	563273	564546	.	+	.	ID=gene506;Name=NWMN_0489;Dbxref=GeneID:5332331;gbkey=Gene;locus_tag=NWMN_0489	164.75	38.5	19.1667	20.5
sense	NC_009641.1	RefSeq	coding_gene	564903	566557	.	+	.	ID=gene507;Name=gltX;Dbxref=GeneID:5330260;gbkey=Gene;gene=gltX;locus_tag=NWMN_0490	98.6667	168	79	41
sense	NC_009641.1	RefSeq	coding_gene	566780	567627	.	+	.	ID=gene508;Name=cysE;Dbxref=GeneID:5331965;gbkey=Gene;gene=cysE;locus_tag=NWMN_0491	144.5	151	95.5	100
sense	NC_009641.1	RefSeq	coding_gene	567411	569011	.	+	.	ID=gene509;Name=cysS;Dbxref=GeneID:5331848;gbkey=Gene;gene=cysS;locus_tag=NWMN_0492	83.5833	113.5	36.95	35.5
sense	NC_009641.1	RefSeq	coding_gene	568804	569408	.	+	.	ID=gene510;Name=NWMN_0493;Dbxref=GeneID:5331852;gbkey=Gene;locus_tag=NWMN_0493	7.58333	13.9286	11.75	6
sense	NC_009641.1	RefSeq	coding_gene	569216	570162	.	+	.	ID=gene511;Name=NWMN_0494;Dbxref=GeneID:5330261;gbkey=Gene;locus_tag=NWMN_0494	10.5	32	29	14
sense	NC_009641.1	RefSeq	coding_gene	569962	570686	.	+	.	ID=gene512;Name=NWMN_0495;Dbxref=GeneID:5330262;gbkey=Gene;locus_tag=NWMN_0495	31.5	16.75	27	8
sense	NC_009641.1	RefSeq	coding_gene	570567	571336	.	+	.	ID=gene513;Name=NWMN_0496;Dbxref=GeneID:5330263;gbkey=Gene;locus_tag=NWMN_0496	40	31.6429	7	14
sense	NC_009641.1	RefSeq	coding_gene	571450	571832	.	+	.	ID=gene514;Name=secE;Dbxref=GeneID:5330264;gbkey=Gene;gene=secE;locus_tag=NWMN_0497	23.5	17.5	9	12.5
sense	NC_009641.1	RefSeq	coding_gene	571645	572393	.	+	.	ID=gene515;Name=nusG;Dbxref=GeneID:5332469;gbkey=Gene;gene=nusG;locus_tag=NWMN_0498	40.5	73.5	27	28.5
sense	NC_009641.1	RefSeq	coding_gene	572365	572996	.	+	.	ID=gene516;Name=rplK;Dbxref=GeneID:5332215;gbkey=Gene;gene=rplK;locus_tag=NWMN_0499	175.5	326.5	37.5	107
sense	NC_009641.1	RefSeq	coding_gene	573004	573896	.	+	.	ID=gene517;Name=rplA;Dbxref=GeneID:5332374;gbkey=Gene;gene=rplA;locus_tag=NWMN_0500	355.5	535.5	107	183.5
sense	NC_009641.1	RefSeq	coding_gene	573968	574668	.	+	.	ID=gene518;Name=rplJ;Dbxref=GeneID:5332366;gbkey=Gene;gene=rplJ;locus_tag=NWMN_0501	286	496	105.1	148.5
sense	NC_009641.1	RefSeq	coding_gene	574511	575079	.	+	.	ID=gene519;Name=rplL;Dbxref=GeneID:5332373;gbkey=Gene;gene=rplL;locus_tag=NWMN_0502	168.429	217	73.7667	88
sense	NC_009641.1	RefSeq	coding_gene	575054	575862	.	+	.	ID=gene520;Name=NWMN_0503;Dbxref=GeneID:5332375;gbkey=Gene;locus_tag=NWMN_0503	166	334	65.5	77
sense	NC_009641.1	RefSeq	coding_gene	575877	579628	.	+	.	ID=gene521;Name=rpoB;Dbxref=GeneID:5330265;gbkey=Gene;gene=rpoB;locus_tag=NWMN_0504	913.733	1179.17	220.643	356.417
sense	NC_009641.1	RefSeq	coding_gene	579565	583388	.	+	.	ID=gene522;Name=rpoC;Dbxref=GeneID:5332400;gbkey=Gene;gene=rpoC;locus_tag=NWMN_0505	720.167	1179.5	192.333	377.233
sense	NC_009641.1	RefSeq	coding_gene	583325	583779	.	+	.	ID=gene523;Name=NWMN_0506;Dbxref=GeneID:5332401;gbkey=Gene;locus_tag=NWMN_0506	193.95	375	78	113.6
sense	NC_009641.1	RefSeq	coding_gene	583677	584290	.	+	.	ID=gene524;Name=rpsL;Dbxref=GeneID:5330266;gbkey=Gene;gene=rpsL;locus_tag=NWMN_0507	332	429.5	100	149
sense	NC_009641.1	RefSeq	coding_gene	584156	584826	.	+	.	ID=gene525;Name=rpsG;Dbxref=GeneID:5332415;gbkey=Gene;gene=rpsG;locus_tag=NWMN_0508	274.167	547.5	125.5	164.5
sense	NC_009641.1	RefSeq	coding_gene	584749	587030	.	+	.	ID=gene526;Name=fus;Dbxref=GeneID:5332410;gbkey=Gene;gene=fus;gene_synonym=fusA;locus_tag=NWMN_0509	960.5	1570	347.167	487.833
sense	NC_009641.1	RefSeq	coding_gene	587047	588431	.	+	.	ID=gene527;Name=tufA;Dbxref=GeneID:5331936;gbkey=Gene;gene=tufA;gene_synonym=tuf;locus_tag=NWMN_0510	1545	2242	503.25	609
sense	NC_009641.1	RefSeq	coding_gene	588713	589997	.	-	.	ID=gene528;Name=NWMN_0511;Dbxref=GeneID:5332574;gbkey=Gene;locus_tag=NWMN_0511	8	53.0417	5.075	13.625
sense	NC_009641.1	RefSeq	coding_gene	589859	591246	.	+	.	ID=gene529;Name=NWMN_0512;Dbxref=GeneID:5330267;gbkey=Gene;locus_tag=NWMN_0512	178.25	189	55.5	73.5
sense	NC_009641.1	RefSeq	coding_gene	591312	592390	.	+	.	ID=gene530;Name=NWMN_0513;Dbxref=GeneID:5330268;gbkey=Gene;locus_tag=NWMN_0513	379.5	305.5	175.667	165.333
sense	NC_009641.1	RefSeq	coding_gene	592350	594187	.	+	.	ID=gene531;Name=araB;Dbxref=GeneID:5330269;gbkey=Gene;gene=araB;locus_tag=NWMN_0514	127.5	129.5	44.5	43
sense	NC_009641.1	RefSeq	coding_gene	594201	595366	.	+	.	ID=gene532;Name=capD;Dbxref=GeneID:5331740;gbkey=Gene;gene=capD;locus_tag=NWMN_0515	9.5	44.3333	51.25	21.4167
sense	NC_009641.1	RefSeq	coding_gene	595501	596777	.	+	.	ID=gene533;Name=ilvE;Dbxref=GeneID:5331798;gbkey=Gene;gene=ilvE;locus_tag=NWMN_0516	39.5	121	26	58
sense	NC_009641.1	RefSeq	coding_gene	596827	597710	.	+	.	ID=gene534;Name=NWMN_0517;Dbxref=GeneID:5332041;gbkey=Gene;locus_tag=NWMN_0517	16.5	25	1.8	16
sense	NC_009641.1	RefSeq	coding_gene	597826	598588	.	-	.	ID=gene535;Name=NWMN_0518;Dbxref=GeneID:5330270;gbkey=Gene;locus_tag=NWMN_0518	5	22.5	2	0.666667
sense	NC_009641.1	RefSeq	coding_gene	598481	599243	.	-	.	ID=gene536;Name=NWMN_0519;Dbxref=GeneID:5330271;gbkey=Gene;locus_tag=NWMN_0519	0	22.5	12	1.33333
sense	NC_009641.1	RefSeq	coding_gene	598965	599635	.	+	.	ID=gene537;Name=NWMN_0520;Dbxref=GeneID:5330272;gbkey=Gene;locus_tag=NWMN_0520	2	16.125	0.25	1.5
sense	NC_009641.1	RefSeq	coding_gene	599582	600651	.	+	.	ID=gene538;Name=NWMN_0521;Dbxref=GeneID:5330273;gbkey=Gene;locus_tag=NWMN_0521	4	23	8.1	8.5
sense	NC_009641.1	RefSeq	coding_gene	600472	601238	.	+	.	ID=gene539;Name=NWMN_0522;Dbxref=GeneID:5330274;gbkey=Gene;locus_tag=NWMN_0522	14	35	7.1	6
sense	NC_009641.1	RefSeq	coding_gene	601468	604511	.	+	.	ID=gene540;Name=sdrC;Dbxref=GeneID:5330275;gbkey=Gene;gene=sdrC;locus_tag=NWMN_0523	17.0667	17.25	23.2452	2.94892
sense	NC_009641.1	RefSeq	coding_gene	604678	608825	.	+	.	ID=gene541;Name=sdrD;Dbxref=GeneID:5332462;gbkey=Gene;gene=sdrD;locus_tag=NWMN_0524	16.5667	23	27.4452	3.50952
sense	NC_009641.1	RefSeq	coding_gene	609019	612719	.	+	.	ID=gene542;Name=sdrE;Dbxref=GeneID:5332463;gbkey=Gene;gene=sdrE;locus_tag=NWMN_0525	23.9333	40.1667	33.3619	26.4818
sense	NC_009641.1	RefSeq	coding_gene	612638	614310	.	+	.	ID=gene543;Name=NWMN_0526;Dbxref=GeneID:5332464;gbkey=Gene;locus_tag=NWMN_0526	10.5	25.1667	4.69444	8.16667
sense	NC_009641.1	RefSeq	coding_gene	614434	616024	.	-	.	ID=gene544;Name=NWMN_0527;Dbxref=GeneID:5330276;gbkey=Gene;locus_tag=NWMN_0527	86.1667	75.3333	14	36.8095
sense	NC_009641.1	RefSeq	coding_gene	615798	616150	.	+	.	ID=gene545;Name=NWMN_0528;Dbxref=GeneID:5330277;gbkey=Gene;locus_tag=NWMN_0528	0	0	0	0
sense	NC_009641.1	RefSeq	coding_gene	616206	617184	.	-	.	ID=gene546;Name=NWMN_0529;Dbxref=GeneID:5330278;gbkey=Gene;locus_tag=NWMN_0529	169.976	151.333	1148.13	367.768
sense	NC_009641.1	RefSeq	coding_gene	617097	617862	.	-	.	ID=gene547;Name=NWMN_0530;Dbxref=GeneID:5330279;gbkey=Gene;locus_tag=NWMN_0530	34	37.3333	6	10.5
sense	NC_009641.1	RefSeq	coding_gene	617776	618244	.	-	.	ID=gene548;Name=NWMN_0531;Dbxref=GeneID:5330280;gbkey=Gene;locus_tag=NWMN_0531	36	62	2	10
sense	NC_009641.1	RefSeq	coding_gene	618214	619172	.	+	.	ID=gene549;Name=NWMN_0532;Dbxref=GeneID:5330281;gbkey=Gene;locus_tag=NWMN_0532	0	12.5	11.25	5
sense	NC_009641.1	RefSeq	coding_gene	619049	619881	.	+	.	ID=gene550;Name=NWMN_0533;Dbxref=GeneID:5330282;gbkey=Gene;locus_tag=NWMN_0533	167.667	347.5	165.333	144.583
sense	NC_009641.1	RefSeq	coding_gene	619683	620431	.	+	.	ID=gene551;Name=NWMN_0534;Dbxref=GeneID:5330283;gbkey=Gene;locus_tag=NWMN_0534	227	329	125.5	148.083
sense	NC_009641.1	RefSeq	coding_gene	620335	621191	.	+	.	ID=gene552;Name=NWMN_0535;Dbxref=GeneID:5330284;gbkey=Gene;locus_tag=NWMN_0535	133	88	41.9167	63.5833
sense	NC_009641.1	RefSeq	coding_gene	621493	623093	.	+	.	ID=gene553;Name=NWMN_0536;Dbxref=GeneID:5330285;gbkey=Gene;locus_tag=NWMN_0536	344	587	149.8	108.5
sense	NC_009641.1	RefSeq	coding_gene	623144	623637	.	+	.	ID=gene554;Name=NWMN_0537;Dbxref=GeneID:5330286;gbkey=Gene;locus_tag=NWMN_0537	34	25	10	10
sense	NC_009641.1	RefSeq	coding_gene	623437	625013	.	+	.	ID=gene555;Name=vraA;Dbxref=GeneID:5330287;gbkey=Gene;gene=vraA;locus_tag=NWMN_0538	17.5	8	0	2.7
sense	NC_009641.1	RefSeq	coding_gene	624815	626154	.	+	.	ID=gene556;Name=vraB;Dbxref=GeneID:5332595;gbkey=Gene;gene=vraB;locus_tag=NWMN_0539	0	6.57143	11.3333	7.125
sense	NC_009641.1	RefSeq	coding_gene	625929	626494	.	+	.	ID=gene557;Name=vraC;Dbxref=GeneID:5332596;gbkey=Gene;gene=vraC;locus_tag=NWMN_0540	8.5	13.5	3.5	4
sense	NC_009641.1	RefSeq	coding_gene	626297	626766	.	+	.	ID=gene558;Name=NWMN_0541;Dbxref=GeneID:5332597;gbkey=Gene;locus_tag=NWMN_0541	4.5	0.5	3.5	2.5
sense	NC_009641.1	RefSeq	coding_gene	626967	627234	.	-	.	ID=gene559;Name=NWMN_0542;Dbxref=GeneID:5330288;gbkey=Gene;locus_tag=NWMN_0542	82	132	57	50
sense	NC_009641.1	RefSeq	coding_gene	627641	628571	.	-	.	ID=gene560;Name=thiD;Dbxref=GeneID:5330289;gbkey=Gene;gene=thiD;locus_tag=NWMN_0543	35	40	27	31
sense	NC_009641.1	RefSeq	coding_gene	628455	629311	.	+	.	ID=gene561;Name=ung;Dbxref=GeneID:5332534;gbkey=Gene;gene=ung;locus_tag=NWMN_0544	2.66667	25.25	0.5	7.5
sense	NC_009641.1	RefSeq	coding_gene	629112	629692	.	+	.	ID=gene562;Name=NWMN_0545;Dbxref=GeneID:5332578;gbkey=Gene;locus_tag=NWMN_0545	6.16667	11.75	3	3.5
sense	NC_009641.1	RefSeq	coding_gene	629625	630193	.	+	.	ID=gene563;Name=NWMN_0546;Dbxref=GeneID:5330290;gbkey=Gene;locus_tag=NWMN_0546	15.5	16.5	3.5	3.66667
sense	NC_009641.1	RefSeq	coding_gene	630114	631798	.	+	.	ID=gene564;Name=NWMN_0547;Dbxref=GeneID:5330291;gbkey=Gene;locus_tag=NWMN_0547	279	354	129.833	132
sense	NC_009641.1	RefSeq	coding_gene	631940	632492	.	-	.	ID=gene565;Name=NWMN_0548;Dbxref=GeneID:5330292;gbkey=Gene;locus_tag=NWMN_0548	14.5	11.5	5.33333	7
sense	NC_009641.1	RefSeq	coding_gene	632405	633269	.	-	.	ID=gene566;Name=NWMN_0549;Dbxref=GeneID:5330293;gbkey=Gene;locus_tag=NWMN_0549	53.5	28.5	2	12
sense	NC_009641.1	RefSeq	coding_gene	633718	634570	.	-	.	ID=gene567;Name=NWMN_0550;Dbxref=GeneID:5330294;gbkey=Gene;locus_tag=NWMN_0550	122	142	71	40
sense	NC_009641.1	RefSeq	coding_gene	634438	635624	.	+	.	ID=gene568;Name=eutD;Dbxref=GeneID:5330295;gbkey=Gene;gene=eutD;locus_tag=NWMN_0551	37.6667	51	4	19.5
sense	NC_009641.1	RefSeq	coding_gene	635427	636463	.	+	.	ID=gene569;Name=NWMN_0552;Dbxref=GeneID:5332297;gbkey=Gene;locus_tag=NWMN_0552	61	95	19	24
sense	NC_009641.1	RefSeq	coding_gene	636850	637970	.	+	.	ID=gene570;Name=mvaK1;Dbxref=GeneID:5330296;gbkey=Gene;gene=mvaK1;locus_tag=NWMN_0553	55.5	26.5	11.1667	17.5
sense	NC_009641.1	RefSeq	coding_gene	637775	638958	.	+	.	ID=gene571;Name=mvaD;Dbxref=GeneID:5332188;gbkey=Gene;gene=mvaD;locus_tag=NWMN_0554	44.5	43.5	4.75	20.6667
sense	NC_009641.1	RefSeq	coding_gene	638771	640047	.	+	.	ID=gene572;Name=mvaK2;Dbxref=GeneID:5332187;gbkey=Gene;gene=mvaK2;locus_tag=NWMN_0555	72.5	75.5	7.75	45.5
sense	NC_009641.1	RefSeq	coding_gene	640012	640565	.	+	.	ID=gene573;Name=NWMN_0556;Dbxref=GeneID:5332189;gbkey=Gene;locus_tag=NWMN_0556	30	59.5	3	12.25
sense	NC_009641.1	RefSeq	coding_gene	640618	642040	.	-	.	ID=gene574;Name=NWMN_0557;Dbxref=GeneID:5330297;gbkey=Gene;locus_tag=NWMN_0557	59	147	5	11.6667
sense	NC_009641.1	RefSeq	coding_gene	641927	642467	.	-	.	ID=gene575;Name=NWMN_0558;Dbxref=GeneID:5330298;gbkey=Gene;locus_tag=NWMN_0558	23	48.5	0	3.5
sense	NC_009641.1	RefSeq	coding_gene	642792	644401	.	+	.	ID=gene576;Name=NWMN_0559;Dbxref=GeneID:5330299;gbkey=Gene;locus_tag=NWMN_0559	2	35	9.5	3
sense	NC_009641.1	RefSeq	coding_gene	644205	645031	.	+	.	ID=gene577;Name=NWMN_0560;Dbxref=GeneID:5330300;gbkey=Gene;locus_tag=NWMN_0560	4.5	21	11.5	3.5
sense	NC_009641.1	RefSeq	coding_gene	644957	645798	.	+	.	ID=gene578;Name=NWMN_0561;Dbxref=GeneID:5330301;gbkey=Gene;locus_tag=NWMN_0561	4.5	14	7	3
sense	NC_009641.1	RefSeq	coding_gene	645686	646503	.	+	.	ID=gene579;Name=NWMN_0562;Dbxref=GeneID:5330302;gbkey=Gene;locus_tag=NWMN_0562	11.5	6	5.125	1
sense	NC_009641.1	RefSeq	coding_gene	646378	647207	.	+	.	ID=gene580;Name=NWMN_0563;Dbxref=GeneID:5330303;gbkey=Gene;locus_tag=NWMN_0563	7	13	16.5	1
sense	NC_009641.1	RefSeq	coding_gene	647203	648023	.	+	.	ID=gene581;Name=NWMN_0564;Dbxref=GeneID:5330304;gbkey=Gene;locus_tag=NWMN_0564	14	7.25	9.32143	1.5
sense	NC_009641.1	RefSeq	coding_gene	647954	648795	.	+	.	ID=gene582;Name=NWMN_0565;Dbxref=GeneID:5330305;gbkey=Gene;locus_tag=NWMN_0565	0	0.25	6.07143	3
sense	NC_009641.1	RefSeq	coding_gene	648642	649471	.	+	.	ID=gene583;Name=NWMN_0566;Dbxref=GeneID:5330306;gbkey=Gene;locus_tag=NWMN_0566	23.5	2	0.666667	2
sense	NC_009641.1	RefSeq	coding_gene	649724	650553	.	+	.	ID=gene584;Name=NWMN_0567;Dbxref=GeneID:5330307;gbkey=Gene;locus_tag=NWMN_0567	0	8	6.25	0.333333
sense	NC_009641.1	RefSeq	coding_gene	650468	651030	.	+	.	ID=gene585;Name=NWMN_0568;Dbxref=GeneID:5330308;gbkey=Gene;locus_tag=NWMN_0568	0	0	1	0
sense	NC_009641.1	RefSeq	coding_gene	650785	651317	.	+	.	ID=gene586;Name=NWMN_0569;Dbxref=GeneID:5330309;gbkey=Gene;locus_tag=NWMN_0569	1.5	0	3	1.5
sense	NC_009641.1	RefSeq	coding_gene	651154	651989	.	+	.	ID=gene587;Name=NWMN_0570;Dbxref=GeneID:5330310;gbkey=Gene;locus_tag=NWMN_0570	1.5	5	8	7.61111
sense	NC_009641.1	RefSeq	coding_gene	652024	652850	.	+	.	ID=gene588;Name=NWMN_0571;Dbxref=GeneID:5330311;gbkey=Gene;locus_tag=NWMN_0571	9	1	1.25	6
sense	NC_009641.1	RefSeq	coding_gene	652920	654058	.	+	.	ID=gene589;Name=NWMN_0572;Dbxref=GeneID:5330312;gbkey=Gene;locus_tag=NWMN_0572	56.5	80.5	29.1667	30.5
sense	NC_009641.1	RefSeq	coding_gene	654069	654805	.	+	.	ID=gene590;Name=NWMN_0573;Dbxref=GeneID:5330313;gbkey=Gene;locus_tag=NWMN_0573	54.8333	221	24.6667	41.6667
sense	NC_009641.1	RefSeq	coding_gene	654774	655450	.	+	.	ID=gene591;Name=NWMN_0574;Dbxref=GeneID:5330314;gbkey=Gene;locus_tag=NWMN_0574	48	54.5	0	14
sense	NC_009641.1	RefSeq	coding_gene	655290	656785	.	+	.	ID=gene592;Name=NWMN_0575;Dbxref=GeneID:5330315;gbkey=Gene;locus_tag=NWMN_0575	36	69	39	10.25
sense	NC_009641.1	RefSeq	coding_gene	656613	657334	.	+	.	ID=gene593;Name=NWMN_0576;Dbxref=GeneID:5330316;gbkey=Gene;locus_tag=NWMN_0576	23	13	1	6
sense	NC_009641.1	RefSeq	coding_gene	657633	658843	.	+	.	ID=gene594;Name=adh1;Dbxref=GeneID:5330317;gbkey=Gene;gene=adh1;gene_synonym=adhA,adhP;locus_tag=NWMN_0577	216	415.167	168	188.5
sense	NC_009641.1	RefSeq	coding_gene	658906	659534	.	+	.	ID=gene595;Name=NWMN_0578;Dbxref=GeneID:5331716;gbkey=Gene;locus_tag=NWMN_0578	12	21.5	25	17.5
sense	NC_009641.1	RefSeq	coding_gene	659331	661192	.	+	.	ID=gene596;Name=argS;Dbxref=GeneID:5330318;gbkey=Gene;gene=argS;locus_tag=NWMN_0579	38.4	55	24.3429	27.5
sense	NC_009641.1	RefSeq	coding_gene	661381	662216	.	+	.	ID=gene597;Name=NWMN_0580;Dbxref=GeneID:5331753;gbkey=Gene;locus_tag=NWMN_0580	11.7222	20	0.380435	2.175
sense	NC_009641.1	RefSeq	coding_gene	662395	663482	.	+	.	ID=gene598;Name=NWMN_0581;Dbxref=GeneID:5330319;gbkey=Gene;locus_tag=NWMN_0581	39	14	0	1
sense	NC_009641.1	RefSeq	coding_gene	663430	664580	.	+	.	ID=gene599;Name=NWMN_0582;Dbxref=GeneID:5330320;gbkey=Gene;locus_tag=NWMN_0582	2.75	18	14.5	7
sense	NC_009641.1	RefSeq	coding_gene	664435	665354	.	+	.	ID=gene600;Name=NWMN_0583;Dbxref=GeneID:5330321;gbkey=Gene;locus_tag=NWMN_0583	4	8	7.5	7
sense	NC_009641.1	RefSeq	coding_gene	665138	666138	.	+	.	ID=gene601;Name=NWMN_0584;Dbxref=GeneID:5330322;gbkey=Gene;locus_tag=NWMN_0584	18	18	10	6.66667
sense	NC_009641.1	RefSeq	coding_gene	666074	666780	.	+	.	ID=gene602;Name=NWMN_0585;Dbxref=GeneID:5330323;gbkey=Gene;locus_tag=NWMN_0585	718.5	1068	204.5	341.833
sense	NC_009641.1	RefSeq	coding_gene	666742	667658	.	+	.	ID=gene603;Name=NWMN_0586;Dbxref=GeneID:5330324;gbkey=Gene;locus_tag=NWMN_0586	215.5	338.5	59.3333	109.5
sense	NC_009641.1	RefSeq	coding_gene	667627	668615	.	+	.	ID=gene604;Name=NWMN_0587;Dbxref=GeneID:5330325;gbkey=Gene;locus_tag=NWMN_0587	138.5	259	51	112.5
sense	NC_009641.1	RefSeq	coding_gene	668866	669340	.	-	.	ID=gene605;Name=sarA;Dbxref=GeneID:5330326;gbkey=Gene;gene=sarA;locus_tag=NWMN_0588	1397	1904	211.5	494
sense	NC_009641.1	RefSeq	coding_gene	669950	670199	.	-	.	ID=gene606;Name=NWMN_0589;Dbxref=GeneID:5332434;gbkey=Gene;locus_tag=NWMN_0589	0	5	0	0
sense	NC_009641.1	RefSeq	coding_gene	670188	671217	.	-	.	ID=gene607;Name=NWMN_0590;Dbxref=GeneID:5330327;gbkey=Gene;locus_tag=NWMN_0590	22	27	11.1667	6
sense	NC_009641.1	RefSeq	coding_gene	671312	671753	.	-	.	ID=gene608;Name=NWMN_0591;Dbxref=GeneID:5330328;gbkey=Gene;locus_tag=NWMN_0591	0	0	0	3
sense	NC_009641.1	RefSeq	coding_gene	671715	672475	.	+	.	ID=gene609;Name=NWMN_0592;Dbxref=GeneID:5330329;gbkey=Gene;locus_tag=NWMN_0592	50	57	3	15.7
sense	NC_009641.1	RefSeq	coding_gene	672294	674896	.	+	.	ID=gene610;Name=mnhA;Dbxref=GeneID:5330330;gbkey=Gene;gene=mnhA;locus_tag=NWMN_0593	201	139.218	68.5	35.5
sense	NC_009641.1	RefSeq	coding_gene	674683	675308	.	+	.	ID=gene611;Name=mnhB;Dbxref=GeneID:5332135;gbkey=Gene;gene=mnhB;locus_tag=NWMN_0594	31.5833	28.3167	19.9333	11.2833
sense	NC_009641.1	RefSeq	coding_gene	675105	675649	.	+	.	ID=gene612;Name=mnhC;Dbxref=GeneID:5332137;gbkey=Gene;gene=mnhC;locus_tag=NWMN_0595	18.0833	38.1167	10.9333	13.3667
sense	NC_009641.1	RefSeq	coding_gene	675439	677135	.	+	.	ID=gene613;Name=mnhD;Dbxref=GeneID:5332139;gbkey=Gene;gene=mnhD;locus_tag=NWMN_0596	93.1667	102	31.6667	29.25
sense	NC_009641.1	RefSeq	coding_gene	676936	677618	.	+	.	ID=gene614;Name=mnhE;Dbxref=GeneID:5332141;gbkey=Gene;gene=mnhE;locus_tag=NWMN_0597	27	8.5	0	9.33333
sense	NC_009641.1	RefSeq	coding_gene	677415	677917	.	+	.	ID=gene615;Name=mnhF;Dbxref=GeneID:5332143;gbkey=Gene;gene=mnhF;locus_tag=NWMN_0598	30.0833	27	7.25	7.95833
sense	NC_009641.1	RefSeq	coding_gene	677683	678329	.	+	.	ID=gene616;Name=mnhG;Dbxref=GeneID:5332145;gbkey=Gene;gene=mnhG;locus_tag=NWMN_0599	20.0833	30.5	10.5833	11.125
sense	NC_009641.1	RefSeq	coding_gene	678469	680711	.	+	.	ID=gene617;Name=NWMN_0600;Dbxref=GeneID:5332147;gbkey=Gene;locus_tag=NWMN_0600	86	90	26.3333	30.9167
sense	NC_009641.1	RefSeq	coding_gene	681871	682900	.	-	.	ID=gene618;Name=NWMN_0601;Dbxref=GeneID:5330331;gbkey=Gene;locus_tag=NWMN_0601	134.167	101	70.881	59.3333
sense	NC_009641.1	RefSeq	coding_gene	682797	683733	.	-	.	ID=gene619;Name=NWMN_0602;Dbxref=GeneID:5330332;gbkey=Gene;locus_tag=NWMN_0602	125.5	145	27.5	32.75
sense	NC_009641.1	RefSeq	coding_gene	683627	684470	.	-	.	ID=gene620;Name=NWMN_0603;Dbxref=GeneID:5330333;gbkey=Gene;locus_tag=NWMN_0603	148	160	27.5	46.7833
sense	NC_009641.1	RefSeq	coding_gene	684292	685136	.	+	.	ID=gene621;Name=feoA;Dbxref=GeneID:5330334;gbkey=Gene;gene=feoA;locus_tag=NWMN_0604	50	98	10.5	19
sense	NC_009641.1	RefSeq	coding_gene	685382	686078	.	-	.	ID=gene622;Name=NWMN_0605;Dbxref=GeneID:5331903;gbkey=Gene;locus_tag=NWMN_0605	11	44	4	6
sense	NC_009641.1	RefSeq	coding_gene	686002	686966	.	+	.	ID=gene623;Name=tagA;Dbxref=GeneID:5330335;gbkey=Gene;gene=tagA;locus_tag=NWMN_0606	48	35.5	10	7
sense	NC_009641.1	RefSeq	coding_gene	687027	687921	.	-	.	ID=gene624;Name=tagH;Dbxref=GeneID:5332522;gbkey=Gene;gene=tagH;locus_tag=NWMN_0607	84	98	13	37.5
sense	NC_009641.1	RefSeq	coding_gene	687947	688980	.	+	.	ID=gene625;Name=tagG;Dbxref=GeneID:5332526;gbkey=Gene;gene=tagG;locus_tag=NWMN_0608	103.5	147.357	12.119	33.3095
sense	NC_009641.1	RefSeq	coding_gene	688879	690182	.	+	.	ID=gene626;Name=tagB;Dbxref=GeneID:5332525;gbkey=Gene;gene=tagB;locus_tag=NWMN_0609	87.6667	78	20	32
sense	NC_009641.1	RefSeq	coding_gene	689979	691240	.	+	.	ID=gene627;Name=tagX;Dbxref=GeneID:5332523;gbkey=Gene;gene=tagX;locus_tag=NWMN_0610	4.16667	39	4	8.5
sense	NC_009641.1	RefSeq	coding_gene	691103	691701	.	+	.	ID=gene628;Name=tagD;Dbxref=GeneID:5332527;gbkey=Gene;gene=tagD;locus_tag=NWMN_0611	45	76	19	8.5
sense	NC_009641.1	RefSeq	coding_gene	691818	693213	.	-	.	ID=gene629;Name=pbp4;Dbxref=GeneID:5332524;gbkey=Gene;gene=pbp4;locus_tag=NWMN_0612	5	52	29	7.5
sense	NC_009641.1	RefSeq	coding_gene	693334	695261	.	+	.	ID=gene630;Name=NWMN_0613;Dbxref=GeneID:5332242;gbkey=Gene;locus_tag=NWMN_0613	325.5	393.5	104.333	102.25
sense	NC_009641.1	RefSeq	coding_gene	695420	696849	.	+	.	ID=gene631;Name=NWMN_0614;Dbxref=GeneID:5330336;gbkey=Gene;locus_tag=NWMN_0614	49.25	94.3	30.1667	28.2357
sense	NC_009641.1	RefSeq	coding_gene	697174	698207	.	+	.	ID=gene632;Name=NWMN_0615;Dbxref=GeneID:5330337;gbkey=Gene;locus_tag=NWMN_0615	34	34	1.85714	11.2143
sense	NC_009641.1	RefSeq	coding_gene	698289	699286	.	+	.	ID=gene633;Name=fhuA;Dbxref=GeneID:5330338;gbkey=Gene;gene=fhuA;locus_tag=NWMN_0616	31	105.5	31.2	24.5
sense	NC_009641.1	RefSeq	coding_gene	699149	700326	.	+	.	ID=gene634;Name=fhuB;Dbxref=GeneID:5331908;gbkey=Gene;gene=fhuB;locus_tag=NWMN_0617	33	39.5	16.5	7.5
sense	NC_009641.1	RefSeq	coding_gene	700123	701339	.	+	.	ID=gene635;Name=fhuG;Dbxref=GeneID:5331909;gbkey=Gene;gene=fhuG;locus_tag=NWMN_0618	39	11	8.39286	8.83333
sense	NC_009641.1	RefSeq	coding_gene	701373	702541	.	+	.	ID=gene636;Name=NWMN_0619;Dbxref=GeneID:5331910;gbkey=Gene;locus_tag=NWMN_0619	28	50.4	30.7833	16.3667
sense	NC_009641.1	RefSeq	coding_gene	702383	703167	.	+	.	ID=gene637;Name=NWMN_0620;Dbxref=GeneID:5330339;gbkey=Gene;locus_tag=NWMN_0620	19	18	9	13
sense	NC_009641.1	RefSeq	coding_gene	702945	703522	.	+	.	ID=gene638;Name=NWMN_0621;Dbxref=GeneID:5330340;gbkey=Gene;locus_tag=NWMN_0621	31.5	39	11	15
sense	NC_009641.1	RefSeq	coding_gene	703438	704135	.	+	.	ID=gene639;Name=NWMN_0622;Dbxref=GeneID:5330341;gbkey=Gene;locus_tag=NWMN_0622	154.5	240	64	111
sense	NC_009641.1	RefSeq	coding_gene	704391	705658	.	+	.	ID=gene640;Name=NWMN_0623;Dbxref=GeneID:5330342;gbkey=Gene;locus_tag=NWMN_0623	128	202.5	29.1429	39.5
sense	NC_009641.1	RefSeq	coding_gene	705609	706852	.	+	.	ID=gene641;Name=lipA;Dbxref=GeneID:5330343;gbkey=Gene;gene=lipA;locus_tag=NWMN_0624	68	71.5	32.5	18
sense	NC_009641.1	RefSeq	coding_gene	706981	707609	.	+	.	ID=gene642;Name=NWMN_0625;Dbxref=GeneID:5332086;gbkey=Gene;locus_tag=NWMN_0625	34	22	3	5
sense	NC_009641.1	RefSeq	coding_gene	707818	708424	.	-	.	ID=gene643;Name=NWMN_0626;Dbxref=GeneID:5330344;gbkey=Gene;locus_tag=NWMN_0626	83	255	37	35.5
sense	NC_009641.1	RefSeq	coding_gene	708237	709360	.	+	.	ID=gene644;Name=NWMN_0627;Dbxref=GeneID:5330345;gbkey=Gene;locus_tag=NWMN_0627	27.3333	63.9167	12.2917	11.3333
sense	NC_009641.1	RefSeq	coding_gene	709176	710050	.	+	.	ID=gene645;Name=NWMN_0628;Dbxref=GeneID:5330346;gbkey=Gene;locus_tag=NWMN_0628	8	20.4167	34.5417	15.8333
sense	NC_009641.1	RefSeq	coding_gene	709843	711083	.	+	.	ID=gene646;Name=NWMN_0629;Dbxref=GeneID:5330347;gbkey=Gene;locus_tag=NWMN_0629	20.5	44	5.75	4.5
sense	NC_009641.1	RefSeq	coding_gene	711027	711988	.	+	.	ID=gene647;Name=vraF;Dbxref=GeneID:5330348;gbkey=Gene;gene=vraF;locus_tag=NWMN_0630	8.5	9.83333	5.625	5.5
sense	NC_009641.1	RefSeq	coding_gene	711766	713867	.	+	.	ID=gene648;Name=vraG;Dbxref=GeneID:5332600;gbkey=Gene;gene=vraG;locus_tag=NWMN_0631	42	55	3	6
sense	NC_009641.1	RefSeq	coding_gene	714392	715209	.	+	.	ID=gene649;Name=NWMN_0632;Dbxref=GeneID:5332601;gbkey=Gene;locus_tag=NWMN_0632	25	77	13	23.5
sense	NC_009641.1	RefSeq	coding_gene	715025	716232	.	+	.	ID=gene650;Name=NWMN_0633;Dbxref=GeneID:5330349;gbkey=Gene;locus_tag=NWMN_0633	130.5	118	25.1667	38.7222
sense	NC_009641.1	RefSeq	coding_gene	716820	717717	.	-	.	ID=gene651;Name=NWMN_0634;Dbxref=GeneID:5330350;gbkey=Gene;locus_tag=NWMN_0634	358	1015	105	201.5
sense	NC_009641.1	RefSeq	coding_gene	717778	718622	.	+	.	ID=gene652;Name=NWMN_0635;Dbxref=GeneID:5330351;gbkey=Gene;locus_tag=NWMN_0635	100	89	24.5	19
sense	NC_009641.1	RefSeq	coding_gene	719119	721469	.	+	.	ID=gene653;Name=NWMN_0636;Dbxref=GeneID:5330352;gbkey=Gene;locus_tag=NWMN_0636	20.5	49	19.2	8.5
sense	NC_009641.1	RefSeq	coding_gene	721349	721974	.	+	.	ID=gene654;Name=NWMN_0637;Dbxref=GeneID:5330353;gbkey=Gene;locus_tag=NWMN_0637	20.5	45.5	0	19.5
sense	NC_009641.1	RefSeq	coding_gene	721964	722880	.	+	.	ID=gene655;Name=NWMN_0638;Dbxref=GeneID:5330354;gbkey=Gene;locus_tag=NWMN_0638	52.5	57.5	3.75	22.5
sense	NC_009641.1	RefSeq	coding_gene	722680	723353	.	+	.	ID=gene656;Name=NWMN_0639;Dbxref=GeneID:5330355;gbkey=Gene;locus_tag=NWMN_0639	22	68.5	17.25	17
sense	NC_009641.1	RefSeq	coding_gene	723506	724350	.	+	.	ID=gene657;Name=NWMN_0640;Dbxref=GeneID:5330356;gbkey=Gene;locus_tag=NWMN_0640	33	36	15.1667	10
sense	NC_009641.1	RefSeq	coding_gene	724266	725332	.	+	.	ID=gene658;Name=NWMN_0641;Dbxref=GeneID:5330357;gbkey=Gene;locus_tag=NWMN_0641	30	23.5	5.16667	17.2
sense	NC_009641.1	RefSeq	coding_gene	725471	726891	.	+	.	ID=gene659;Name=NWMN_0642;Dbxref=GeneID:5330358;gbkey=Gene;locus_tag=NWMN_0642	29.5	86	20.5	21.5
sense	NC_009641.1	RefSeq	coding_gene	726688	727376	.	+	.	ID=gene660;Name=NWMN_0643;Dbxref=GeneID:5330359;gbkey=Gene;locus_tag=NWMN_0643	6.5	18	10	11
sense	NC_009641.1	RefSeq	coding_gene	727475	728264	.	-	.	ID=gene661;Name=NWMN_0644;Dbxref=GeneID:5330360;gbkey=Gene;locus_tag=NWMN_0644	17	13	21	3
sense	NC_009641.1	RefSeq	coding_gene	728091	728734	.	+	.	ID=gene662;Name=NWMN_0645;Dbxref=GeneID:5330361;gbkey=Gene;locus_tag=NWMN_0645	4	1.5	0	1.5
sense	NC_009641.1	RefSeq	coding_gene	728601	729196	.	+	.	ID=gene663;Name=NWMN_0646;Dbxref=GeneID:5330362;gbkey=Gene;locus_tag=NWMN_0646	0	4.5	0.5	4.5
sense	NC_009641.1	RefSeq	coding_gene	729134	729633	.	+	.	ID=gene664;Name=NWMN_0647;Dbxref=GeneID:5330363;gbkey=Gene;locus_tag=NWMN_0647	39	54	30	35
sense	NC_009641.1	RefSeq	coding_gene	729513	730255	.	+	.	ID=gene665;Name=NWMN_0648;Dbxref=GeneID:5330364;gbkey=Gene;locus_tag=NWMN_0648	30	48	22.8333	29.8333
sense	NC_009641.1	RefSeq	coding_gene	730351	731017	.	-	.	ID=gene666;Name=NWMN_0649;Dbxref=GeneID:5330365;gbkey=Gene;locus_tag=NWMN_0649	85.125	90.875	25.25	22.8333
sense	NC_009641.1	RefSeq	coding_gene	730919	731477	.	-	.	ID=gene667;Name=NWMN_0650;Dbxref=GeneID:5330366;gbkey=Gene;locus_tag=NWMN_0650	233	300	130	190.5
sense	NC_009641.1	RefSeq	coding_gene	731380	732163	.	-	.	ID=gene668;Name=NWMN_0651;Dbxref=GeneID:5330367;gbkey=Gene;locus_tag=NWMN_0651	130	120	56.3333	79.5
sense	NC_009641.1	RefSeq	coding_gene	732235	733210	.	-	.	ID=gene669;Name=bacA;Dbxref=GeneID:5330368;gbkey=Gene;gene=bacA;locus_tag=NWMN_0652	60.2	57	6	26.5
sense	NC_009641.1	RefSeq	coding_gene	733129	734960	.	+	.	ID=gene670;Name=NWMN_0653;Dbxref=GeneID:5331772;gbkey=Gene;locus_tag=NWMN_0653	50	93	1.33333	18
sense	NC_009641.1	RefSeq	coding_gene	734757	736630	.	+	.	ID=gene671;Name=NWMN_0654;Dbxref=GeneID:5330369;gbkey=Gene;locus_tag=NWMN_0654	60	109	50.1667	26.5
sense	NC_009641.1	RefSeq	coding_gene	736757	737300	.	-	.	ID=gene672;Name=NWMN_0655;Dbxref=GeneID:5330370;gbkey=Gene;locus_tag=NWMN_0655	234	619	114	93
sense	NC_009641.1	RefSeq	coding_gene	737227	738353	.	+	.	ID=gene673;Name=NWMN_0656;Dbxref=GeneID:5330371;gbkey=Gene;locus_tag=NWMN_0656	69	112.167	31	21
sense	NC_009641.1	RefSeq	coding_gene	738256	739364	.	+	.	ID=gene674;Name=NWMN_0657;Dbxref=GeneID:5330372;gbkey=Gene;locus_tag=NWMN_0657	114.5	36.3333	22	26
sense	NC_009641.1	RefSeq	coding_gene	739199	739686	.	+	.	ID=gene675;Name=NWMN_0658;Dbxref=GeneID:5330373;gbkey=Gene;locus_tag=NWMN_0658	15	17	6	6
sense	NC_009641.1	RefSeq	coding_gene	739769	741522	.	+	.	ID=gene676;Name=NWMN_0659;Dbxref=GeneID:5330374;gbkey=Gene;locus_tag=NWMN_0659	17	27.5	18	15.5
sense	NC_009641.1	RefSeq	coding_gene	741408	742981	.	+	.	ID=gene677;Name=NWMN_0660;Dbxref=GeneID:5330375;gbkey=Gene;locus_tag=NWMN_0660	20.5	77	31	14.1667
sense	NC_009641.1	RefSeq	coding_gene	743136	743520	.	-	.	ID=gene678;Name=NWMN_0661;Dbxref=GeneID:5330376;gbkey=Gene;locus_tag=NWMN_0661	5	10.4762	5.89286	8.47619
sense	NC_009641.1	RefSeq	coding_gene	743417	744137	.	-	.	ID=gene679;Name=NWMN_0662;Dbxref=GeneID:5330377;gbkey=Gene;locus_tag=NWMN_0662	17	64.5	6.5	11.2
sense	NC_009641.1	RefSeq	coding_gene	744220	744742	.	-	.	ID=gene680;Name=NWMN_0663;Dbxref=GeneID:5330378;gbkey=Gene;locus_tag=NWMN_0663	3	0	2	4.5
sense	NC_009641.1	RefSeq	coding_gene	744651	746017	.	+	.	ID=gene681;Name=norA;Dbxref=GeneID:5330379;gbkey=Gene;gene=norA;locus_tag=NWMN_0664	58	93	40.5	34
sense	NC_009641.1	RefSeq	coding_gene	746110	746762	.	+	.	ID=gene682;Name=NWMN_0665;Dbxref=GeneID:5332207;gbkey=Gene;locus_tag=NWMN_0665	31	73	9	13.5
sense	NC_009641.1	RefSeq	coding_gene	746736	747418	.	+	.	ID=gene683;Name=NWMN_0666;Dbxref=GeneID:5330380;gbkey=Gene;locus_tag=NWMN_0666	12.5	41.5	9.33333	12
sense	NC_009641.1	RefSeq	coding_gene	747471	748432	.	+	.	ID=gene684;Name=NWMN_0667;Dbxref=GeneID:5330381;gbkey=Gene;locus_tag=NWMN_0667	43	16.5	3	9
sense	NC_009641.1	RefSeq	coding_gene	748229	749349	.	+	.	ID=gene685;Name=fruB;Dbxref=GeneID:5330382;gbkey=Gene;gene=fruB;locus_tag=NWMN_0668	24.5	31.5	4.5	13.5
sense	NC_009641.1	RefSeq	coding_gene	749155	751313	.	+	.	ID=gene686;Name=fruA;Dbxref=GeneID:5331927;gbkey=Gene;gene=fruA;locus_tag=NWMN_0669	21	202.5	21.9167	35.3333
sense	NC_009641.1	RefSeq	coding_gene	751421	752802	.	+	.	ID=gene687;Name=nagA;Dbxref=GeneID:5331926;gbkey=Gene;gene=nagA;locus_tag=NWMN_0670	55	89	18.4	38.5
sense	NC_009641.1	RefSeq	coding_gene	752823	754372	.	+	.	ID=gene688;Name=NWMN_0671;Dbxref=GeneID:5332193;gbkey=Gene;locus_tag=NWMN_0671	75.5	156.5	32.5	50.3333
sense	NC_009641.1	RefSeq	coding_gene	754394	755433	.	+	.	ID=gene689;Name=NWMN_0672;Dbxref=GeneID:5330383;gbkey=Gene;locus_tag=NWMN_0672	42.5	97.5	30	38.25
sense	NC_009641.1	RefSeq	coding_gene	755365	756548	.	+	.	ID=gene690;Name=NWMN_0673;Dbxref=GeneID:5330384;gbkey=Gene;locus_tag=NWMN_0673	122	108.5	56	64
sense	NC_009641.1	RefSeq	coding_gene	756620	757775	.	-	.	ID=gene691;Name=saeS;Dbxref=GeneID:5330385;gbkey=Gene;gene=saeS;locus_tag=NWMN_0674	270.5	389.5	63.6667	125.167
sense	NC_009641.1	RefSeq	coding_gene	757675	758461	.	-	.	ID=gene692;Name=saeR;Dbxref=GeneID:5332432;gbkey=Gene;gene=saeR;locus_tag=NWMN_0675	341	514	104.167	135.167
sense	NC_009641.1	RefSeq	coding_gene	758336	758909	.	-	.	ID=gene693;Name=NWMN_0676;Dbxref=GeneID:5332431;gbkey=Gene;locus_tag=NWMN_0676	172	310.5	81.5	87.5
sense	NC_009641.1	RefSeq	coding_gene	759151	759691	.	-	.	ID=gene694;Name=NWMN_0677;Dbxref=GeneID:5330386;gbkey=Gene;locus_tag=NWMN_0677	336	411	171	201.5
sense	NC_009641.1	RefSeq	coding_gene	759871	760555	.	-	.	ID=gene695;Name=NWMN_0678;Dbxref=GeneID:5330387;gbkey=Gene;locus_tag=NWMN_0678	49	48	26.5	15
sense	NC_009641.1	RefSeq	coding_gene	760554	761367	.	-	.	ID=gene696;Name=NWMN_0679;Dbxref=GeneID:5330388;gbkey=Gene;locus_tag=NWMN_0679	17	20	6.5	11
sense	NC_009641.1	RefSeq	coding_gene	761271	761790	.	-	.	ID=gene697;Name=NWMN_0680;Dbxref=GeneID:5330389;gbkey=Gene;locus_tag=NWMN_0680	31	11.5	9.5	5.5
sense	NC_009641.1	RefSeq	coding_gene	761692	762460	.	-	.	ID=gene698;Name=NWMN_0681;Dbxref=GeneID:5330390;gbkey=Gene;locus_tag=NWMN_0681	23	73.1667	12	8
sense	NC_009641.1	RefSeq	coding_gene	762511	763304	.	+	.	ID=gene699;Name=pabA;Dbxref=GeneID:5330391;gbkey=Gene;gene=pabA;locus_tag=NWMN_0682	68.3333	50.3333	15.6667	26.2917
sense	NC_009641.1	RefSeq	coding_gene	763088	764439	.	+	.	ID=gene700;Name=pabB;Dbxref=GeneID:5332233;gbkey=Gene;gene=pabB;locus_tag=NWMN_0683	51	119.5	24.25	22.75
sense	NC_009641.1	RefSeq	coding_gene	764239	765047	.	+	.	ID=gene701;Name=pabC;Dbxref=GeneID:5332234;gbkey=Gene;gene=pabC;locus_tag=NWMN_0684	37	40	1	20
sense	NC_009641.1	RefSeq	coding_gene	765207	766117	.	+	.	ID=gene702;Name=NWMN_0685;Dbxref=GeneID:5332235;gbkey=Gene;locus_tag=NWMN_0685	88	73.5	0	22.5
sense	NC_009641.1	RefSeq	coding_gene	765901	767105	.	+	.	ID=gene703;Name=NWMN_0686;Dbxref=GeneID:5330392;gbkey=Gene;locus_tag=NWMN_0686	103	85.5	32.75	28.8333
sense	NC_009641.1	RefSeq	coding_gene	767379	769519	.	+	.	ID=gene704;Name=NWMN_0687;Dbxref=GeneID:5330393;gbkey=Gene;locus_tag=NWMN_0687	392.9	733	178.417	212.2
sense	NC_009641.1	RefSeq	coding_gene	769590	771673	.	+	.	ID=gene705;Name=NWMN_0688;Dbxref=GeneID:5330394;gbkey=Gene;locus_tag=NWMN_0688	52.5	71.5	6.25	21.6429
sense	NC_009641.1	RefSeq	coding_gene	771485	773466	.	+	.	ID=gene706;Name=recQ;Dbxref=GeneID:5330395;gbkey=Gene;gene=recQ;locus_tag=NWMN_0689	97.3	81.0667	56.4905	37.6484
sense	NC_009641.1	RefSeq	coding_gene	773488	774665	.	+	.	ID=gene707;Name=NWMN_0690;Dbxref=GeneID:5332344;gbkey=Gene;locus_tag=NWMN_0690	32.5	54.5	29.6667	23.1667
sense	NC_009641.1	RefSeq	coding_gene	774458	776172	.	+	.	ID=gene708;Name=NWMN_0691;Dbxref=GeneID:5330396;gbkey=Gene;locus_tag=NWMN_0691	73	129.75	30.8333	44.8643
sense	NC_009641.1	RefSeq	coding_gene	776212	777470	.	+	.	ID=gene709;Name=hisC;Dbxref=GeneID:5330397;gbkey=Gene;gene=hisC;locus_tag=NWMN_0692	46	29.5	18.5	22
sense	NC_009641.1	RefSeq	coding_gene	777621	778363	.	+	.	ID=gene710;Name=NWMN_0693;Dbxref=GeneID:5332000;gbkey=Gene;locus_tag=NWMN_0693	51.5	71.0222	18.3333	10.25
sense	NC_009641.1	RefSeq	coding_gene	778439	778709	.	-	.	ID=gene711;Name=NWMN_0694;Dbxref=GeneID:5330398;gbkey=Gene;locus_tag=NWMN_0694	8.9673	16.6256	18.1583	4.01667
sense	NC_009641.1	RefSeq	coding_gene	779043	780060	.	-	.	ID=gene712;Name=NWMN_0695;Dbxref=GeneID:5330399;gbkey=Gene;locus_tag=NWMN_0695	71	132	56	69.3333
sense	NC_009641.1	RefSeq	coding_gene	780230	781835	.	-	.	ID=gene713;Name=NWMN_0696;Dbxref=GeneID:5330400;gbkey=Gene;locus_tag=NWMN_0696	79.5	151.167	10	17.3333
sense	NC_009641.1	RefSeq	coding_gene	782076	782676	.	-	.	ID=gene714;Name=NWMN_0697;Dbxref=GeneID:5330401;gbkey=Gene;locus_tag=NWMN_0697	17	10	8.9	7
sense	NC_009641.1	RefSeq	coding_gene	782596	783562	.	-	.	ID=gene715;Name=NWMN_0698;Dbxref=GeneID:5330402;gbkey=Gene;locus_tag=NWMN_0698	3	5	12.6667	3
sense	NC_009641.1	RefSeq	coding_gene	784063	784661	.	+	.	ID=gene716;Name=nrdI;Dbxref=GeneID:5330403;gbkey=Gene;gene=nrdI;locus_tag=NWMN_0699	26	63.1667	10.3333	26
sense	NC_009641.1	RefSeq	coding_gene	784373	786729	.	+	.	ID=gene717;Name=nrdE;Dbxref=GeneID:5332210;gbkey=Gene;gene=nrdE;locus_tag=NWMN_0700	251.5	504.5	115.5	154
sense	NC_009641.1	RefSeq	coding_gene	786647	787818	.	+	.	ID=gene718;Name=nrdF;Dbxref=GeneID:5332208;gbkey=Gene;gene=nrdF;locus_tag=NWMN_0701	154	183.5	32.25	65.5
sense	NC_009641.1	RefSeq	coding_gene	788326	789497	.	+	.	ID=gene719;Name=NWMN_0702;Dbxref=GeneID:5332209;gbkey=Gene;locus_tag=NWMN_0702	7	8	0	2.75
sense	NC_009641.1	RefSeq	coding_gene	789284	790440	.	+	.	ID=gene720;Name=NWMN_0703;Dbxref=GeneID:5330404;gbkey=Gene;locus_tag=NWMN_0703	0	28.8333	12.0536	1.14286
sense	NC_009641.1	RefSeq	coding_gene	790237	791198	.	+	.	ID=gene721;Name=NWMN_0704;Dbxref=GeneID:5330405;gbkey=Gene;locus_tag=NWMN_0704	1	33.4167	0	2.08333
sense	NC_009641.1	RefSeq	coding_gene	791117	792345	.	+	.	ID=gene722;Name=NWMN_0705;Dbxref=GeneID:5330406;gbkey=Gene;locus_tag=NWMN_0705	5	18.25	19.1429	0.47619
sense	NC_009641.1	RefSeq	coding_gene	792662	793076	.	-	.	ID=gene723;Name=NWMN_0706;Dbxref=GeneID:5330407;gbkey=Gene;locus_tag=NWMN_0706	4	11.5	0	11
sense	NC_009641.1	RefSeq	coding_gene	792994	794017	.	-	.	ID=gene724;Name=murB;Dbxref=GeneID:5330408;gbkey=Gene;gene=murB;locus_tag=NWMN_0707	17	23.5	5	9
sense	NC_009641.1	RefSeq	coding_gene	794044	794662	.	-	.	ID=gene725;Name=NWMN_0708;Dbxref=GeneID:5332176;gbkey=Gene;locus_tag=NWMN_0708	0	38.3333	0	0
sense	NC_009641.1	RefSeq	coding_gene	794482	795560	.	+	.	ID=gene726;Name=NWMN_0709;Dbxref=GeneID:5330409;gbkey=Gene;locus_tag=NWMN_0709	14	35	15	7.33333
sense	NC_009641.1	RefSeq	coding_gene	795514	796034	.	+	.	ID=gene727;Name=NWMN_0710;Dbxref=GeneID:5330410;gbkey=Gene;locus_tag=NWMN_0710	56	75	7	32
sense	NC_009641.1	RefSeq	coding_gene	796259	797583	.	+	.	ID=gene728;Name=NWMN_0711;Dbxref=GeneID:5330411;gbkey=Gene;locus_tag=NWMN_0711	36	63.6667	14.6667	9.5
sense	NC_009641.1	RefSeq	coding_gene	797772	799098	.	-	.	ID=gene729;Name=pepT;Dbxref=GeneID:5330412;gbkey=Gene;gene=pepT;locus_tag=NWMN_0712	38	47	11	11.5
sense	NC_009641.1	RefSeq	coding_gene	799012	799606	.	-	.	ID=gene730;Name=NWMN_0713;Dbxref=GeneID:5332257;gbkey=Gene;locus_tag=NWMN_0713	0	17	4	3.5
sense	NC_009641.1	RefSeq	coding_gene	799524	800385	.	-	.	ID=gene731;Name=NWMN_0714;Dbxref=GeneID:5330413;gbkey=Gene;locus_tag=NWMN_0714	17	21	4.33333	0
sense	NC_009641.1	RefSeq	coding_gene	800481	801651	.	-	.	ID=gene732;Name=NWMN_0715;Dbxref=GeneID:5330414;gbkey=Gene;locus_tag=NWMN_0715	73.5	90	7.16667	25.75
sense	NC_009641.1	RefSeq	coding_gene	801669	802924	.	+	.	ID=gene733;Name=llm;Dbxref=GeneID:5330415;gbkey=Gene;gene=llm;locus_tag=NWMN_0716	72	55	11	13.3095
sense	NC_009641.1	RefSeq	coding_gene	803094	803835	.	-	.	ID=gene734;Name=NWMN_0717;Dbxref=GeneID:5332088;gbkey=Gene;locus_tag=NWMN_0717	69	63.5	3.8	11.5
sense	NC_009641.1	RefSeq	coding_gene	803679	804745	.	+	.	ID=gene735;Name=NWMN_0718;Dbxref=GeneID:5330416;gbkey=Gene;locus_tag=NWMN_0718	33	50	32	9.5
sense	NC_009641.1	RefSeq	coding_gene	804909	806191	.	+	.	ID=gene736;Name=NWMN_0719;Dbxref=GeneID:5330417;gbkey=Gene;locus_tag=NWMN_0719	2.5	9	12.5	3
sense	NC_009641.1	RefSeq	coding_gene	805984	806858	.	+	.	ID=gene737;Name=NWMN_0720;Dbxref=GeneID:5330418;gbkey=Gene;locus_tag=NWMN_0720	6.5	6	0	0
sense	NC_009641.1	RefSeq	coding_gene	806719	807491	.	+	.	ID=gene738;Name=NWMN_0721;Dbxref=GeneID:5330419;gbkey=Gene;locus_tag=NWMN_0721	1125.33	1583	521	477
sense	NC_009641.1	RefSeq	coding_gene	807705	810436	.	+	.	ID=gene739;Name=secA;Dbxref=GeneID:5330420;gbkey=Gene;gene=secA;gene_synonym=azi,div;locus_tag=NWMN_0722	275	313	73.3333	83.1429
sense	NC_009641.1	RefSeq	coding_gene	810666	811861	.	+	.	ID=gene740;Name=prfB;Dbxref=GeneID:5332467;gbkey=Gene;gene=prfB;locus_tag=NWMN_0723	23	60	9.33333	11
sense	NC_009641.1	RefSeq	coding_gene	812070	813109	.	+	.	ID=gene741;Name=NWMN_0724;Dbxref=GeneID:5332288;gbkey=Gene;locus_tag=NWMN_0724	2	3	0	0
sense	NC_009641.1	RefSeq	coding_gene	813083	813933	.	+	.	ID=gene742;Name=NWMN_0725;Dbxref=GeneID:5330421;gbkey=Gene;locus_tag=NWMN_0725	0	18.375	0	6.125
sense	NC_009641.1	RefSeq	coding_gene	814235	816420	.	+	.	ID=gene743;Name=uvrB;Dbxref=GeneID:5330422;gbkey=Gene;gene=uvrB;locus_tag=NWMN_0726	51.7	164.4	39.1286	50.7833
sense	NC_009641.1	RefSeq	coding_gene	816228	819274	.	+	.	ID=gene744;Name=uvrA;Dbxref=GeneID:5332589;gbkey=Gene;gene=uvrA;locus_tag=NWMN_0727	111.5	295	79.6667	71.5
sense	NC_009641.1	RefSeq	coding_gene	819736	820868	.	+	.	ID=gene745;Name=hprK;Dbxref=GeneID:5332588;gbkey=Gene;gene=hprK;locus_tag=NWMN_0728	44	59.5	23.6667	19.5
sense	NC_009641.1	RefSeq	coding_gene	820674	821713	.	+	.	ID=gene746;Name=lgt;Dbxref=GeneID:5332013;gbkey=Gene;gene=lgt;locus_tag=NWMN_0729	14	62.6429	11.6667	14.5417
sense	NC_009641.1	RefSeq	coding_gene	821521	822206	.	+	.	ID=gene747;Name=NWMN_0730;Dbxref=GeneID:5332083;gbkey=Gene;locus_tag=NWMN_0730	36.5	40.5	13.7917	16.5
sense	NC_009641.1	RefSeq	coding_gene	822014	823653	.	+	.	ID=gene748;Name=NWMN_0731;Dbxref=GeneID:5330423;gbkey=Gene;locus_tag=NWMN_0731	27.1667	79	40.9821	33
sense	NC_009641.1	RefSeq	coding_gene	823520	824655	.	+	.	ID=gene749;Name=trxB;Dbxref=GeneID:5330424;gbkey=Gene;gene=trxB;locus_tag=NWMN_0732	215	333	75.5	77
sense	NC_009641.1	RefSeq	coding_gene	825335	826446	.	+	.	ID=gene750;Name=NWMN_0733;Dbxref=GeneID:5332572;gbkey=Gene;locus_tag=NWMN_0733	52.5	81.3333	35.5	24.25
sense	NC_009641.1	RefSeq	coding_gene	826243	827438	.	+	.	ID=gene751;Name=NWMN_0734;Dbxref=GeneID:5330425;gbkey=Gene;locus_tag=NWMN_0734	230.5	304.333	101.833	168
sense	NC_009641.1	RefSeq	coding_gene	827348	828492	.	+	.	ID=gene752;Name=NWMN_0735;Dbxref=GeneID:5330426;gbkey=Gene;locus_tag=NWMN_0735	374.833	509.833	123.167	164.643
sense	NC_009641.1	RefSeq	coding_gene	828865	829652	.	+	.	ID=gene754;Name=clpP;Dbxref=GeneID:5331658;gbkey=Gene;gene=clpP;locus_tag=NWMN_0736	515.667	803	112.5	106
sense	NC_009641.1	RefSeq	coding_gene	829895	830897	.	-	.	ID=gene755;Name=NWMN_0737;Dbxref=GeneID:5331825;gbkey=Gene;locus_tag=NWMN_0737	128	99	20	34
sense	NC_009641.1	RefSeq	coding_gene	831301	832130	.	+	.	ID=gene756;Name=NWMN_0738;Dbxref=GeneID:5330428;gbkey=Gene;locus_tag=NWMN_0738	102	88	53	40.6667
sense	NC_009641.1	RefSeq	coding_gene	832276	832582	.	-	.	ID=gene757;Name=NWMN_0739;Dbxref=GeneID:5330429;gbkey=Gene;locus_tag=NWMN_0739	9.38571	8.66667	0.76505	0.744048
sense	NC_009641.1	RefSeq	coding_gene	832690	833903	.	+	.	ID=gene758;Name=gapR;Dbxref=GeneID:5330430;gbkey=Gene;gene=gapR;locus_tag=NWMN_0740	172.333	314.833	87.6667	103.333
sense	NC_009641.1	RefSeq	coding_gene	833756	834966	.	+	.	ID=gene759;Name=gapA;Dbxref=GeneID:5331939;gbkey=Gene;gene=gapA;locus_tag=NWMN_0741	494.9	470.75	164	240.5
sense	NC_009641.1	RefSeq	coding_gene	834905	836295	.	+	.	ID=gene760;Name=pgk;Dbxref=GeneID:5331937;gbkey=Gene;gene=pgk;locus_tag=NWMN_0742	347.5	222.75	93	124.5
sense	NC_009641.1	RefSeq	coding_gene	836217	837178	.	+	.	ID=gene761;Name=tpiA;Dbxref=GeneID:5332262;gbkey=Gene;gene=tpiA;locus_tag=NWMN_0743	176.5	336.5	121.75	129
sense	NC_009641.1	RefSeq	coding_gene	836981	838698	.	+	.	ID=gene762;Name=pgm;Dbxref=GeneID:5332554;gbkey=Gene;gene=pgm;locus_tag=NWMN_0744	493	493.5	249.25	190
sense	NC_009641.1	RefSeq	coding_gene	838628	840132	.	+	.	ID=gene763;Name=eno;Dbxref=GeneID:5332263;gbkey=Gene;gene=eno;locus_tag=NWMN_0745	730.5	1094.5	432.5	491.833
sense	NC_009641.1	RefSeq	coding_gene	840272	840930	.	+	.	ID=gene764;Name=NWMN_0746;Dbxref=GeneID:5331887;gbkey=Gene;locus_tag=NWMN_0746	35	56	54.8333	13.5
sense	NC_009641.1	RefSeq	coding_gene	840797	841230	.	+	.	ID=gene765;Name=secG;Dbxref=GeneID:5330431;gbkey=Gene;gene=secG;locus_tag=NWMN_0747	134	108	22	62
sense	NC_009641.1	RefSeq	coding_gene	841146	842086	.	+	.	ID=gene766;Name=NWMN_0748;Dbxref=GeneID:5332470;gbkey=Gene;locus_tag=NWMN_0748	125	162.5	40.25	56.25
sense	NC_009641.1	RefSeq	coding_gene	841920	844492	.	+	.	ID=gene767;Name=NWMN_0749;Dbxref=GeneID:5330432;gbkey=Gene;locus_tag=NWMN_0749	165	277.5	57.8333	99.125
sense	NC_009641.1	RefSeq	coding_gene	844314	844978	.	+	.	ID=gene768;Name=smpB;Dbxref=GeneID:5330433;gbkey=Gene;gene=smpB;locus_tag=NWMN_0750	47.5	47	15.5	19.625
sense	NC_009641.1	RefSeq	coding_gene	844869	845427	.	+	.	ID=gene769;Name=NWMN_tmRNA01;Dbxref=GeneID:5332512;gbkey=Gene;locus_tag=NWMN_tmRNA01	58040.1	87715.4	21048	36633.2
sense	NC_009641.1	RefSeq	coding_gene	845805	846099	.	-	.	ID=gene770;Name=NWMN_0751;Dbxref=GeneID:5331646;gbkey=Gene;locus_tag=NWMN_0751	0	0	4	0
sense	NC_009641.1	RefSeq	coding_gene	846300	846723	.	-	.	ID=gene771;Name=NWMN_0752;Dbxref=GeneID:5330434;gbkey=Gene;locus_tag=NWMN_0752	14	9	9	3.4
sense	NC_009641.1	RefSeq	coding_gene	846977	847805	.	-	.	ID=gene772;Name=NWMN_0753;Dbxref=GeneID:5330435;gbkey=Gene;locus_tag=NWMN_0753	0	11.1429	14	0
sense	NC_009641.1	RefSeq	coding_gene	848104	848825	.	+	.	ID=gene773;Name=NWMN_0754;Dbxref=GeneID:5330436;gbkey=Gene;locus_tag=NWMN_0754	11	20.1667	8	6.5
sense	NC_009641.1	RefSeq	coding_gene	848764	849494	.	+	.	ID=gene774;Name=NWMN_0755;Dbxref=GeneID:5330437;gbkey=Gene;locus_tag=NWMN_0755	8	32.5	7.5	9.5
sense	NC_009641.1	RefSeq	coding_gene	849557	852558	.	+	.	ID=gene775;Name=clfA;Dbxref=GeneID:5330438;gbkey=Gene;gene=clfA;locus_tag=NWMN_0756	1841.5	2865	913.402	1149.39
sense	NC_009641.1	RefSeq	coding_gene	852579	854305	.	+	.	ID=gene776;Name=NWMN_0757;Dbxref=GeneID:5331820;gbkey=Gene;locus_tag=NWMN_0757	172.667	209.5	90.5	114
sense	NC_009641.1	RefSeq	coding_gene	854456	855678	.	+	.	ID=gene777;Name=ssp;Dbxref=GeneID:5330439;gbkey=Gene;gene=ssp;locus_tag=NWMN_0758	7	10	8	1
sense	NC_009641.1	RefSeq	coding_gene	855813	856483	.	+	.	ID=gene778;Name=NWMN_0759;Dbxref=GeneID:5332507;gbkey=Gene;locus_tag=NWMN_0759	14	0	0	2
sense	NC_009641.1	RefSeq	coding_gene	856624	857510	.	+	.	ID=gene779;Name=NWMN_0760;Dbxref=GeneID:5330440;gbkey=Gene;locus_tag=NWMN_0760	16	42	32.5	11.25
sense	NC_009641.1	RefSeq	coding_gene	857667	858067	.	+	.	ID=gene780;Name=cspC;Dbxref=GeneID:5330441;gbkey=Gene;gene=cspC;locus_tag=NWMN_0761	1005	1316	144	346
sense	NC_009641.1	RefSeq	coding_gene	858563	858881	.	-	.	ID=gene781;Name=NWMN_0762;Dbxref=GeneID:5331842;gbkey=Gene;locus_tag=NWMN_0762	0	18	4	10.5
sense	NC_009641.1	RefSeq	coding_gene	858843	859227	.	-	.	ID=gene782;Name=NWMN_0763;Dbxref=GeneID:5330442;gbkey=Gene;locus_tag=NWMN_0763	3.8	11	28	4.5
sense	NC_009641.1	RefSeq	coding_gene	859215	859884	.	-	.	ID=gene783;Name=NWMN_0764;Dbxref=GeneID:5330443;gbkey=Gene;locus_tag=NWMN_0764	0	7.33333	7	0.5
sense	NC_009641.1	RefSeq	coding_gene	859972	860260	.	-	.	ID=gene784;Name=NWMN_0765;Dbxref=GeneID:5330444;gbkey=Gene;locus_tag=NWMN_0765	49	33	4	5
sense	NC_009641.1	RefSeq	coding_gene	860590	860993	.	+	.	ID=gene785;Name=NWMN_0766;Dbxref=GeneID:5330445;gbkey=Gene;locus_tag=NWMN_0766	117	57	21	6.5
sense	NC_009641.1	RefSeq	coding_gene	860990	861326	.	-	.	ID=gene786;Name=NWMN_0767;Dbxref=GeneID:5330446;gbkey=Gene;locus_tag=NWMN_0767	136	191	119	97
sense	NC_009641.1	RefSeq	coding_gene	861251	862032	.	+	.	ID=gene787;Name=NWMN_0768;Dbxref=GeneID:5330447;gbkey=Gene;locus_tag=NWMN_0768	19	19.5	8	1.7
sense	NC_009641.1	RefSeq	coding_gene	862105	862822	.	-	.	ID=gene788;Name=NWMN_0769;Dbxref=GeneID:5330448;gbkey=Gene;locus_tag=NWMN_0769	205	176	29	53.8333
sense	NC_009641.1	RefSeq	coding_gene	862877	863471	.	-	.	ID=gene789;Name=NWMN_0770;Dbxref=GeneID:5330449;gbkey=Gene;locus_tag=NWMN_0770	6	35	11	15
sense	NC_009641.1	RefSeq	coding_gene	863770	864292	.	-	.	ID=gene790;Name=NWMN_0771;Dbxref=GeneID:5330450;gbkey=Gene;locus_tag=NWMN_0771	289	279	73	110
sense	NC_009641.1	RefSeq	coding_gene	864140	865056	.	+	.	ID=gene791;Name=NWMN_0772;Dbxref=GeneID:5330451;gbkey=Gene;locus_tag=NWMN_0772	9	1.5	16.0714	1.61111
sense	NC_009641.1	RefSeq	coding_gene	864939	865678	.	+	.	ID=gene792;Name=NWMN_0773;Dbxref=GeneID:5330452;gbkey=Gene;locus_tag=NWMN_0773	22	94.5	24.4	17.5
sense	NC_009641.1	RefSeq	coding_gene	865828	866248	.	-	.	ID=gene793;Name=NWMN_0774;Dbxref=GeneID:5330453;gbkey=Gene;locus_tag=NWMN_0774	41	61	21	26
sense	NC_009641.1	RefSeq	coding_gene	866092	866648	.	+	.	ID=gene794;Name=NWMN_0775;Dbxref=GeneID:5330454;gbkey=Gene;locus_tag=NWMN_0775	13	9	7	8.5
sense	NC_009641.1	RefSeq	coding_gene	866606	867186	.	+	.	ID=gene795;Name=NWMN_0776;Dbxref=GeneID:5330455;gbkey=Gene;locus_tag=NWMN_0776	265	277.5	60.5	130
sense	NC_009641.1	RefSeq	coding_gene	867165	868243	.	+	.	ID=gene796;Name=NWMN_0777;Dbxref=GeneID:5330456;gbkey=Gene;locus_tag=NWMN_0777	167	127.5	45.5	66
sense	NC_009641.1	RefSeq	coding_gene	868776	869371	.	+	.	ID=gene797;Name=NWMN_0778;Dbxref=GeneID:5330457;gbkey=Gene;locus_tag=NWMN_0778	23	79	1.5	35
sense	NC_009641.1	RefSeq	coding_gene	869164	869660	.	+	.	ID=gene798;Name=NWMN_0779;Dbxref=GeneID:5330458;gbkey=Gene;locus_tag=NWMN_0779	59	75	8.5	29.5
sense	NC_009641.1	RefSeq	coding_gene	869710	870935	.	+	.	ID=gene799;Name=NWMN_0780;Dbxref=GeneID:5330459;gbkey=Gene;locus_tag=NWMN_0780	759	756	214.6	311.125
sense	NC_009641.1	RefSeq	coding_gene	870728	871623	.	+	.	ID=gene800;Name=NWMN_0781;Dbxref=GeneID:5330460;gbkey=Gene;locus_tag=NWMN_0781	37.5	42	13.1	6.5
sense	NC_009641.1	RefSeq	coding_gene	871441	872462	.	+	.	ID=gene801;Name=NWMN_0782;Dbxref=GeneID:5330461;gbkey=Gene;locus_tag=NWMN_0782	34.5	97	10	6
sense	NC_009641.1	RefSeq	coding_gene	872616	873010	.	+	.	ID=gene802;Name=NWMN_0783;Dbxref=GeneID:5330462;gbkey=Gene;locus_tag=NWMN_0783	1755.33	1698	692.667	1097.5
sense	NC_009641.1	RefSeq	coding_gene	873243	874194	.	-	.	ID=gene803;Name=NWMN_0784;Dbxref=GeneID:5330463;gbkey=Gene;locus_tag=NWMN_0784	267.667	205.333	100.5	32.6667
sense	NC_009641.1	RefSeq	coding_gene	874222	875183	.	+	.	ID=gene804;Name=sufC;Dbxref=GeneID:5330464;gbkey=Gene;gene=sufC;locus_tag=NWMN_0785	116	112.5	40.5	64.5
sense	NC_009641.1	RefSeq	coding_gene	875081	876588	.	+	.	ID=gene805;Name=sufD;Dbxref=GeneID:5332519;gbkey=Gene;gene=sufD;locus_tag=NWMN_0786	277.75	423.875	193.125	129.625
sense	NC_009641.1	RefSeq	coding_gene	876494	877944	.	+	.	ID=gene806;Name=sufS;Dbxref=GeneID:5332520;gbkey=Gene;gene=sufS;locus_tag=NWMN_0787	174.75	207.375	151.292	114.625
sense	NC_009641.1	RefSeq	coding_gene	877734	878398	.	+	.	ID=gene807;Name=nifU;Dbxref=GeneID:5332521;gbkey=Gene;gene=nifU;locus_tag=NWMN_0788	83	48.5	60	32.5
sense	NC_009641.1	RefSeq	coding_gene	878349	879946	.	+	.	ID=gene808;Name=sufB;Dbxref=GeneID:5332203;gbkey=Gene;gene=sufB;locus_tag=NWMN_0789	294	522	88	142
sense	NC_009641.1	RefSeq	coding_gene	880276	880690	.	-	.	ID=gene809;Name=NWMN_0790;Dbxref=GeneID:5332518;gbkey=Gene;locus_tag=NWMN_0790	8	0	0	0
sense	NC_009641.1	RefSeq	coding_gene	880755	881995	.	+	.	ID=gene810;Name=NWMN_0791;Dbxref=GeneID:5330465;gbkey=Gene;locus_tag=NWMN_0791	51.5	36.5	16	29.5
sense	NC_009641.1	RefSeq	coding_gene	881809	883076	.	+	.	ID=gene811;Name=NWMN_0792;Dbxref=GeneID:5330466;gbkey=Gene;locus_tag=NWMN_0792	43.5	56	7.5	23.6111
sense	NC_009641.1	RefSeq	coding_gene	883089	884137	.	+	.	ID=gene812;Name=NWMN_0793;Dbxref=GeneID:5330467;gbkey=Gene;locus_tag=NWMN_0793	15	32	9.5	12
sense	NC_009641.1	RefSeq	coding_gene	883950	884977	.	+	.	ID=gene813;Name=NWMN_0794;Dbxref=GeneID:5330468;gbkey=Gene;locus_tag=NWMN_0794	37	18.5	10	6
sense	NC_009641.1	RefSeq	coding_gene	884804	886323	.	+	.	ID=gene814;Name=NWMN_0795;Dbxref=GeneID:5330469;gbkey=Gene;locus_tag=NWMN_0795	16.5	40	14.75	10.1667
sense	NC_009641.1	RefSeq	coding_gene	886207	887324	.	+	.	ID=gene815;Name=lipA;Dbxref=GeneID:5330470;gbkey=Gene;gene=lipA;locus_tag=NWMN_0796	65	90.5	67	57
sense	NC_009641.1	RefSeq	coding_gene	887245	887837	.	+	.	ID=gene816;Name=NWMN_0797;Dbxref=GeneID:5332087;gbkey=Gene;locus_tag=NWMN_0797	24.5	40.5	0	17
sense	NC_009641.1	RefSeq	coding_gene	887916	888282	.	-	.	ID=gene817;Name=NWMN_0798;Dbxref=GeneID:5330471;gbkey=Gene;locus_tag=NWMN_0798	8	24	4	9
sense	NC_009641.1	RefSeq	coding_gene	888080	888714	.	+	.	ID=gene818;Name=NWMN_0799;Dbxref=GeneID:5330472;gbkey=Gene;locus_tag=NWMN_0799	13.5	32	6	13
sense	NC_009641.1	RefSeq	coding_gene	888514	889493	.	+	.	ID=gene819;Name=NWMN_0800;Dbxref=GeneID:5330473;gbkey=Gene;locus_tag=NWMN_0800	18.5	63.8095	22.5	14.5
sense	NC_009641.1	RefSeq	coding_gene	889326	890485	.	+	.	ID=gene820;Name=NWMN_0801;Dbxref=GeneID:5330474;gbkey=Gene;locus_tag=NWMN_0801	40	25	41.5	29.3333
sense	NC_009641.1	RefSeq	coding_gene	890697	891049	.	+	.	ID=gene821;Name=NWMN_0802;Dbxref=GeneID:5330475;gbkey=Gene;locus_tag=NWMN_0802	16	6.5	0	1.5
sense	NC_009641.1	RefSeq	coding_gene	890865	892522	.	+	.	ID=gene822;Name=dltA;Dbxref=GeneID:5330476;gbkey=Gene;gene=dltA;locus_tag=NWMN_0803	109	112	24	28.5
sense	NC_009641.1	RefSeq	coding_gene	892319	893733	.	+	.	ID=gene823;Name=dltB;Dbxref=GeneID:5331863;gbkey=Gene;gene=dltB;locus_tag=NWMN_0804	194.667	108.5	26.25	32.8958
sense	NC_009641.1	RefSeq	coding_gene	893551	893987	.	+	.	ID=gene824;Name=dltC;Dbxref=GeneID:5331864;gbkey=Gene;gene=dltC;locus_tag=NWMN_0805	18.6667	45	17.25	9.0625
sense	NC_009641.1	RefSeq	coding_gene	893784	895159	.	+	.	ID=gene825;Name=dltD;Dbxref=GeneID:5331865;gbkey=Gene;gene=dltD;locus_tag=NWMN_0806	155.167	258	33.6667	42.5
sense	NC_009641.1	RefSeq	coding_gene	895422	895764	.	-	.	ID=gene826;Name=NWMN_0807;Dbxref=GeneID:5331866;gbkey=Gene;locus_tag=NWMN_0807	99.5	114	14	53
sense	NC_009641.1	RefSeq	coding_gene	895550	896088	.	+	.	ID=gene827;Name=NWMN_0808;Dbxref=GeneID:5330477;gbkey=Gene;locus_tag=NWMN_0808	0	26	5	6.5
sense	NC_009641.1	RefSeq	coding_gene	896147	897311	.	-	.	ID=gene828;Name=NWMN_0809;Dbxref=GeneID:5330478;gbkey=Gene;locus_tag=NWMN_0809	32	98	38	26.4762
sense	NC_009641.1	RefSeq	coding_gene	897328	897764	.	+	.	ID=gene829;Name=NWMN_0810;Dbxref=GeneID:5330479;gbkey=Gene;locus_tag=NWMN_0810	62	66	1.5	19
sense	NC_009641.1	RefSeq	coding_gene	898383	899791	.	+	.	ID=gene830;Name=NWMN_0811;Dbxref=GeneID:5330480;gbkey=Gene;locus_tag=NWMN_0811	162.5	352.5	141.167	138.833
sense	NC_009641.1	RefSeq	coding_gene	899722	901397	.	+	.	ID=gene831;Name=ampA;Dbxref=GeneID:5330481;gbkey=Gene;gene=ampA;locus_tag=NWMN_0812	63	52.5	18.5	18.25
sense	NC_009641.1	RefSeq	coding_gene	901609	903125	.	+	.	ID=gene832;Name=NWMN_0813;Dbxref=GeneID:5331735;gbkey=Gene;locus_tag=NWMN_0813	19	48	4	4.1
sense	NC_009641.1	RefSeq	coding_gene	902944	903518	.	+	.	ID=gene833;Name=NWMN_0814;Dbxref=GeneID:5330482;gbkey=Gene;locus_tag=NWMN_0814	33	23	13	4.1
sense	NC_009641.1	RefSeq	coding_gene	903574	904828	.	-	.	ID=gene834;Name=NWMN_0815;Dbxref=GeneID:5330483;gbkey=Gene;locus_tag=NWMN_0815	7	1	2	3.83333
sense	NC_009641.1	RefSeq	coding_gene	904977	905433	.	-	.	ID=gene835;Name=mnhG;Dbxref=GeneID:5330484;gbkey=Gene;gene=mnhG;locus_tag=NWMN_0816	30.5	35.5	10.5	3
sense	NC_009641.1	RefSeq	coding_gene	905311	905704	.	-	.	ID=gene836;Name=mnhF;Dbxref=GeneID:5332148;gbkey=Gene;gene=mnhF;locus_tag=NWMN_0817	3.5	29	20	5.5
sense	NC_009641.1	RefSeq	coding_gene	905604	906183	.	-	.	ID=gene837;Name=mnhE;Dbxref=GeneID:5332146;gbkey=Gene;gene=mnhE;locus_tag=NWMN_0818	17	49	10.75	10.5
sense	NC_009641.1	RefSeq	coding_gene	906085	907681	.	-	.	ID=gene838;Name=mnhD;Dbxref=GeneID:5332144;gbkey=Gene;gene=mnhD;locus_tag=NWMN_0819	43.7	67.5694	18.75	22.7361
sense	NC_009641.1	RefSeq	coding_gene	907574	908072	.	-	.	ID=gene839;Name=mnhC;Dbxref=GeneID:5332142;gbkey=Gene;gene=mnhC;locus_tag=NWMN_0820	33.5	16	8.5	9.5
sense	NC_009641.1	RefSeq	coding_gene	907915	908443	.	-	.	ID=gene840;Name=mnhB;Dbxref=GeneID:5332140;gbkey=Gene;gene=mnhB;locus_tag=NWMN_0821	32.5	45.5	9	9
sense	NC_009641.1	RefSeq	coding_gene	908336	910841	.	-	.	ID=gene841;Name=mnhA;Dbxref=GeneID:5332138;gbkey=Gene;gene=mnhA;locus_tag=NWMN_0822	58.5	115.643	42	34.7857
sense	NC_009641.1	RefSeq	coding_gene	910872	911355	.	-	.	ID=gene842;Name=NWMN_0823;Dbxref=GeneID:5332136;gbkey=Gene;locus_tag=NWMN_0823	1	1	3.71429	1.47619
sense	NC_009641.1	RefSeq	coding_gene	911119	911912	.	+	.	ID=gene843;Name=ppi;Dbxref=GeneID:5330485;gbkey=Gene;gene=ppi;locus_tag=NWMN_0824	26	32	19	29.125
sense	NC_009641.1	RefSeq	coding_gene	912128	912705	.	+	.	ID=gene844;Name=NWMN_0825;Dbxref=GeneID:5332286;gbkey=Gene;locus_tag=NWMN_0825	81	104	21.5	35.5
sense	NC_009641.1	RefSeq	coding_gene	912867	914194	.	+	.	ID=gene845;Name=NWMN_0826;Dbxref=GeneID:5330486;gbkey=Gene;locus_tag=NWMN_0826	225.333	406.333	104.15	83.4595
sense	NC_009641.1	RefSeq	coding_gene	914302	915692	.	+	.	ID=gene846;Name=rocD;Dbxref=GeneID:5330487;gbkey=Gene;gene=rocD;locus_tag=NWMN_0827	110	243.5	45.5	75.6667
sense	NC_009641.1	RefSeq	coding_gene	915559	917045	.	+	.	ID=gene847;Name=gudB;Dbxref=GeneID:5330488;gbkey=Gene;gene=gudB;locus_tag=NWMN_0828	295	466	74.2143	134.5
sense	NC_009641.1	RefSeq	coding_gene	917015	917616	.	+	.	ID=gene848;Name=NWMN_0829;Dbxref=GeneID:5331982;gbkey=Gene;locus_tag=NWMN_0829	74.2173	104.628	9.33921	22.2926
sense	NC_009641.1	RefSeq	coding_gene	917548	918577	.	-	.	ID=gene849;Name=glpQ;Dbxref=GeneID:5330489;gbkey=Gene;gene=glpQ;locus_tag=NWMN_0830	26.2857	52	5	15.1111
sense	NC_009641.1	RefSeq	coding_gene	918719	920198	.	-	.	ID=gene850;Name=argH;Dbxref=GeneID:5331961;gbkey=Gene;gene=argH;locus_tag=NWMN_0831	24.5	43	21	18.1
sense	NC_009641.1	RefSeq	coding_gene	920088	921393	.	-	.	ID=gene851;Name=argG;Dbxref=GeneID:5331750;gbkey=Gene;gene=argG;locus_tag=NWMN_0832	30.5	72	11.5	14.6
sense	NC_009641.1	RefSeq	coding_gene	921444	922975	.	+	.	ID=gene852;Name=pgi;Dbxref=GeneID:5331749;gbkey=Gene;gene=pgi;locus_tag=NWMN_0833	71.3333	290.167	60.4167	88
sense	NC_009641.1	RefSeq	coding_gene	923100	923875	.	+	.	ID=gene853;Name=NWMN_0834;Dbxref=GeneID:5332261;gbkey=Gene;locus_tag=NWMN_0834	4	45.5	5	9
sense	NC_009641.1	RefSeq	coding_gene	923680	924404	.	+	.	ID=gene854;Name=spsA;Dbxref=GeneID:5330490;gbkey=Gene;gene=spsA;locus_tag=NWMN_0835	26	75.7222	0	11
sense	NC_009641.1	RefSeq	coding_gene	924220	924995	.	+	.	ID=gene855;Name=spsB;Dbxref=GeneID:5332501;gbkey=Gene;gene=spsB;locus_tag=NWMN_0836	55.5	61.7222	11	14
sense	NC_009641.1	RefSeq	coding_gene	924955	928631	.	+	.	ID=gene856;Name=rexB;Dbxref=GeneID:5332502;gbkey=Gene;gene=rexB;locus_tag=NWMN_0837	98.5	173.143	43.6607	34.3333
sense	NC_009641.1	RefSeq	coding_gene	928432	932285	.	+	.	ID=gene857;Name=rexA;Dbxref=GeneID:5332349;gbkey=Gene;gene=rexA;locus_tag=NWMN_0838	48	186.786	23.9	38.5
sense	NC_009641.1	RefSeq	coding_gene	932251	933353	.	+	.	ID=gene858;Name=NWMN_0839;Dbxref=GeneID:5332348;gbkey=Gene;locus_tag=NWMN_0839	206	292	60	118.5
sense	NC_009641.1	RefSeq	coding_gene	933482	934071	.	+	.	ID=gene859;Name=NWMN_0840;Dbxref=GeneID:5330491;gbkey=Gene;locus_tag=NWMN_0840	153	115	15.2333	39
sense	NC_009641.1	RefSeq	coding_gene	934242	935658	.	-	.	ID=gene860;Name=cdr;Dbxref=GeneID:5330492;gbkey=Gene;gene=cdr;locus_tag=NWMN_0841	105	275.179	14.7143	52.7361
sense	NC_009641.1	RefSeq	coding_gene	935610	936534	.	-	.	ID=gene861;Name=NWMN_0842;Dbxref=GeneID:5331812;gbkey=Gene;locus_tag=NWMN_0842	55	115	4	16.5
sense	NC_009641.1	RefSeq	coding_gene	936339	936856	.	+	.	ID=gene862;Name=NWMN_0843;Dbxref=GeneID:5330493;gbkey=Gene;locus_tag=NWMN_0843	237	260	41	67
sense	NC_009641.1	RefSeq	coding_gene	937203	939217	.	+	.	ID=gene863;Name=clpB;Dbxref=GeneID:5330494;gbkey=Gene;gene=clpB;locus_tag=NWMN_0844	24	42.25	31.5	7.33333
sense	NC_009641.1	RefSeq	coding_gene	939220	942029	.	+	.	ID=gene864;Name=NWMN_0845;Dbxref=GeneID:5331822;gbkey=Gene;locus_tag=NWMN_0845	2271.24	3399.5	269.033	524
sense	NC_009641.1	RefSeq	coding_gene	942088	943057	.	-	.	ID=gene865;Name=NWMN_0846;Dbxref=GeneID:5330495;gbkey=Gene;locus_tag=NWMN_0846	7	1	0	2.14286
sense	NC_009641.1	RefSeq	coding_gene	942867	944212	.	+	.	ID=gene866;Name=NWMN_0847;Dbxref=GeneID:5330496;gbkey=Gene;locus_tag=NWMN_0847	10.3333	5.5	11	0
sense	NC_009641.1	RefSeq	coding_gene	943996	944837	.	+	.	ID=gene867;Name=NWMN_0848;Dbxref=GeneID:5330497;gbkey=Gene;locus_tag=NWMN_0848	0	0	0.5	0.5
sense	NC_009641.1	RefSeq	coding_gene	944630	945948	.	+	.	ID=gene868;Name=NWMN_0849;Dbxref=GeneID:5330498;gbkey=Gene;locus_tag=NWMN_0849	10	12	8.5	2
sense	NC_009641.1	RefSeq	coding_gene	945732	946447	.	+	.	ID=gene869;Name=NWMN_0850;Dbxref=GeneID:5330499;gbkey=Gene;locus_tag=NWMN_0850	0	5	4.31667	0.5
sense	NC_009641.1	RefSeq	coding_gene	946558	947192	.	+	.	ID=gene870;Name=NWMN_0851;Dbxref=GeneID:5330500;gbkey=Gene;locus_tag=NWMN_0851	21	52	3	27.5
sense	NC_009641.1	RefSeq	coding_gene	947172	947686	.	+	.	ID=gene871;Name=NWMN_0852;Dbxref=GeneID:5330501;gbkey=Gene;locus_tag=NWMN_0852	0	37	10	7.5
sense	NC_009641.1	RefSeq	coding_gene	947729	948870	.	+	.	ID=gene872;Name=NWMN_0853;Dbxref=GeneID:5330502;gbkey=Gene;locus_tag=NWMN_0853	51	105.167	36	16.8333
sense	NC_009641.1	RefSeq	coding_gene	948682	950126	.	+	.	ID=gene873;Name=NWMN_0854;Dbxref=GeneID:5330503;gbkey=Gene;locus_tag=NWMN_0854	133	171.5	46.6667	45.4167
sense	NC_009641.1	RefSeq	coding_gene	950181	950652	.	-	.	ID=gene874;Name=oppB;Dbxref=GeneID:5330504;gbkey=Gene;gene=oppB;locus_tag=NWMN_0855	0	2	3	1
sense	NC_009641.1	RefSeq	coding_gene	950595	951721	.	+	.	ID=gene875;Name=NWMN_0856;Dbxref=GeneID:5332223;gbkey=Gene;locus_tag=NWMN_0856	22	61.3333	26.7778	15
sense	NC_009641.1	RefSeq	coding_gene	951521	952791	.	+	.	ID=gene876;Name=oppC;Dbxref=GeneID:5330505;gbkey=Gene;gene=oppC;locus_tag=NWMN_0857	20	8.75	21	8.5
sense	NC_009641.1	RefSeq	coding_gene	952608	953890	.	+	.	ID=gene877;Name=oppD;Dbxref=GeneID:5332224;gbkey=Gene;gene=oppD;locus_tag=NWMN_0858	8	12.75	7	6.5
sense	NC_009641.1	RefSeq	coding_gene	953680	954821	.	+	.	ID=gene878;Name=oppF;Dbxref=GeneID:5332225;gbkey=Gene;gene=oppF;locus_tag=NWMN_0859	12	32.5	6.91667	12
sense	NC_009641.1	RefSeq	coding_gene	954640	956495	.	+	.	ID=gene879;Name=NWMN_0860;Dbxref=GeneID:5332226;gbkey=Gene;locus_tag=NWMN_0860	11	18	4.16667	10.0833
sense	NC_009641.1	RefSeq	coding_gene	956507	958422	.	+	.	ID=gene880;Name=NWMN_0861;Dbxref=GeneID:5330506;gbkey=Gene;locus_tag=NWMN_0861	9.66667	12.5	34.5	7.58333
sense	NC_009641.1	RefSeq	coding_gene	958273	959459	.	+	.	ID=gene881;Name=appF;Dbxref=GeneID:5330507;gbkey=Gene;gene=appF;locus_tag=NWMN_0862	8	0.8	4.5	2.2
sense	NC_009641.1	RefSeq	coding_gene	959262	960442	.	+	.	ID=gene882;Name=NWMN_0863;Dbxref=GeneID:5331738;gbkey=Gene;locus_tag=NWMN_0863	6	2	8.5	0
sense	NC_009641.1	RefSeq	coding_gene	960235	961397	.	+	.	ID=gene883;Name=NWMN_0864;Dbxref=GeneID:5330508;gbkey=Gene;locus_tag=NWMN_0864	11.5	6	6.66667	2.5
sense	NC_009641.1	RefSeq	coding_gene	961209	962290	.	+	.	ID=gene884;Name=NWMN_0865;Dbxref=GeneID:5330509;gbkey=Gene;locus_tag=NWMN_0865	20.5	10	8	4
sense	NC_009641.1	RefSeq	coding_gene	962332	963421	.	-	.	ID=gene885;Name=trpS;Dbxref=GeneID:5330510;gbkey=Gene;gene=trpS;locus_tag=NWMN_0866	66	38	16.3333	30.8571
sense	NC_009641.1	RefSeq	coding_gene	963416	964011	.	+	.	ID=gene886;Name=spxA;Dbxref=GeneID:5332568;gbkey=Gene;gene=spxA;gene_synonym=yjbD;locus_tag=NWMN_0867	1278	1508	299	499
sense	NC_009641.1	RefSeq	coding_gene	964182	965101	.	+	.	ID=gene887;Name=NWMN_0868;Dbxref=GeneID:5330511;gbkey=Gene;locus_tag=NWMN_0868	182	304.5	45.5	94
sense	NC_009641.1	RefSeq	coding_gene	965022	966208	.	+	.	ID=gene888;Name=NWMN_0869;Dbxref=GeneID:5330512;gbkey=Gene;locus_tag=NWMN_0869	17.2	24.9	11.4833	10.4
sense	NC_009641.1	RefSeq	coding_gene	966056	968064	.	+	.	ID=gene889;Name=NWMN_0870;Dbxref=GeneID:5330513;gbkey=Gene;locus_tag=NWMN_0870	14	68.5	25.2917	18.3333
sense	NC_009641.1	RefSeq	coding_gene	968094	968395	.	+	.	ID=gene890;Name=NWMN_0871;Dbxref=GeneID:5330514;gbkey=Gene;locus_tag=NWMN_0871	2115	2502.5	599	1642.5
sense	NC_009641.1	RefSeq	coding_gene	968524	969430	.	-	.	ID=gene891;Name=NWMN_0872;Dbxref=GeneID:5330515;gbkey=Gene;locus_tag=NWMN_0872	83.5	73.5	4	27.5
sense	NC_009641.1	RefSeq	coding_gene	969353	969818	.	-	.	ID=gene892;Name=NWMN_0873;Dbxref=GeneID:5330516;gbkey=Gene;locus_tag=NWMN_0873	39.5	76.5	58	30.5
sense	NC_009641.1	RefSeq	coding_gene	969822	970515	.	-	.	ID=gene893;Name=NWMN_0874;Dbxref=GeneID:5330517;gbkey=Gene;locus_tag=NWMN_0874	5	0	0.125	4
sense	NC_009641.1	RefSeq	coding_gene	970401	970948	.	+	.	ID=gene894;Name=NWMN_0875;Dbxref=GeneID:5330518;gbkey=Gene;locus_tag=NWMN_0875	0.5	4.5	1.5	13
sense	NC_009641.1	RefSeq	coding_gene	970765	971600	.	+	.	ID=gene895;Name=NWMN_0876;Dbxref=GeneID:5330519;gbkey=Gene;locus_tag=NWMN_0876	26.5	51.6429	21.5	18
sense	NC_009641.1	RefSeq	coding_gene	971417	972426	.	+	.	ID=gene896;Name=ppnK;Dbxref=GeneID:5330520;gbkey=Gene;gene=ppnK;locus_tag=NWMN_0877	49	44	5	24
sense	NC_009641.1	RefSeq	coding_gene	972223	973277	.	+	.	ID=gene897;Name=NWMN_0878;Dbxref=GeneID:5330521;gbkey=Gene;locus_tag=NWMN_0878	106.5	106.5	21.25	24
sense	NC_009641.1	RefSeq	coding_gene	973098	974683	.	+	.	ID=gene898;Name=NWMN_0879;Dbxref=GeneID:5330522;gbkey=Gene;locus_tag=NWMN_0879	41.25	24	0.75	6.25
sense	NC_009641.1	RefSeq	coding_gene	974493	976537	.	+	.	ID=gene899;Name=NWMN_0880;Dbxref=GeneID:5330523;gbkey=Gene;locus_tag=NWMN_0880	41.75	102.5	19.8333	13
sense	NC_009641.1	RefSeq	coding_gene	976615	977585	.	+	.	ID=gene900;Name=NWMN_0881;Dbxref=GeneID:5330524;gbkey=Gene;locus_tag=NWMN_0881	139	157	34.5	60
sense	NC_009641.1	RefSeq	coding_gene	977780	978965	.	-	.	ID=gene901;Name=NWMN_0882;Dbxref=GeneID:5330525;gbkey=Gene;locus_tag=NWMN_0882	56.6429	61	81.2778	33.2302
sense	NC_009641.1	RefSeq	coding_gene	978947	980775	.	+	.	ID=gene902;Name=NWMN_0883;Dbxref=GeneID:5330526;gbkey=Gene;locus_tag=NWMN_0883	31	42.5	10	2.5
sense	NC_009641.1	RefSeq	coding_gene	980717	981675	.	+	.	ID=gene903;Name=NWMN_0884;Dbxref=GeneID:5330527;gbkey=Gene;locus_tag=NWMN_0884	4	6	27.625	6.16667
sense	NC_009641.1	RefSeq	coding_gene	981669	982378	.	+	.	ID=gene904;Name=NWMN_0885;Dbxref=GeneID:5330528;gbkey=Gene;locus_tag=NWMN_0885	153	99	54.2	56.5
sense	NC_009641.1	RefSeq	coding_gene	982491	983781	.	-	.	ID=gene905;Name=NWMN_0886;Dbxref=GeneID:5330529;gbkey=Gene;locus_tag=NWMN_0886	39.5	45.5	12.2917	31.625
sense	NC_009641.1	RefSeq	coding_gene	983659	984934	.	-	.	ID=gene906;Name=murG;Dbxref=GeneID:5330530;gbkey=Gene;gene=murG;locus_tag=NWMN_0887	58.5	111.5	24.125	34.75
sense	NC_009641.1	RefSeq	coding_gene	985067	986748	.	+	.	ID=gene907;Name=murE;Dbxref=GeneID:5332180;gbkey=Gene;gene=murE;locus_tag=NWMN_0888	15.5	42.5	19.5	10
sense	NC_009641.1	RefSeq	coding_gene	986529	986992	.	+	.	ID=gene908;Name=NWMN_0889;Dbxref=GeneID:5332178;gbkey=Gene;locus_tag=NWMN_0889	1.5	3.5	2.5	1
sense	NC_009641.1	RefSeq	coding_gene	986792	988554	.	+	.	ID=gene909;Name=prfC;Dbxref=GeneID:5330531;gbkey=Gene;gene=prfC;locus_tag=NWMN_0890	36	56.7778	17.3095	21.3667
sense	NC_009641.1	RefSeq	coding_gene	988656	989659	.	+	.	ID=gene910;Name=NWMN_0891;Dbxref=GeneID:5330532;gbkey=Gene;locus_tag=NWMN_0891	463	849.5	97	205.5
sense	NC_009641.1	RefSeq	coding_gene	989678	992202	.	+	.	ID=gene911;Name=htrA;Dbxref=GeneID:5330533;gbkey=Gene;gene=htrA;locus_tag=NWMN_0892	16.3333	12	18.125	9.34286
sense	NC_009641.1	RefSeq	coding_gene	992019	993577	.	+	.	ID=gene912;Name=NWMN_0893;Dbxref=GeneID:5332023;gbkey=Gene;locus_tag=NWMN_0893	69.5	74	16.6667	21
sense	NC_009641.1	RefSeq	coding_gene	993513	995227	.	+	.	ID=gene913;Name=NWMN_0894;Dbxref=GeneID:5330534;gbkey=Gene;locus_tag=NWMN_0894	25	32.5	19	22.3333
sense	NC_009641.1	RefSeq	coding_gene	995714	996383	.	-	.	ID=gene916;Name=comK;Dbxref=GeneID:5331660;gbkey=Gene;gene=comK;locus_tag=NWMN_0895	0	0	0	1.5
sense	NC_009641.1	RefSeq	coding_gene	996293	996717	.	+	.	ID=gene917;Name=NWMN_0896;Dbxref=GeneID:5331836;gbkey=Gene;locus_tag=NWMN_0896	111	238	83.25	76.25
sense	NC_009641.1	RefSeq	coding_gene	996792	997878	.	-	.	ID=gene918;Name=NWMN_0897;Dbxref=GeneID:5330536;gbkey=Gene;locus_tag=NWMN_0897	25	47	0	10
sense	NC_009641.1	RefSeq	coding_gene	997777	998153	.	+	.	ID=gene919;Name=NWMN_0898;Dbxref=GeneID:5330537;gbkey=Gene;locus_tag=NWMN_0898	21	42	6.25	8.93333
sense	NC_009641.1	RefSeq	coding_gene	997968	998770	.	+	.	ID=gene920;Name=NWMN_0899;Dbxref=GeneID:5330538;gbkey=Gene;locus_tag=NWMN_0899	76	108	21.8929	35.6
sense	NC_009641.1	RefSeq	coding_gene	999632	1000005	.	+	.	ID=gene921;Name=NWMN_0900;Dbxref=GeneID:5330539;gbkey=Gene;locus_tag=NWMN_0900	6	0	0	1
sense	NC_009641.1	RefSeq	coding_gene	999914	1002078	.	+	.	ID=gene922;Name=NWMN_0901;Dbxref=GeneID:5330540;gbkey=Gene;locus_tag=NWMN_0901	12.5	6	0.5	3.83333
sense	NC_009641.1	RefSeq	coding_gene	1001881	1002401	.	+	.	ID=gene923;Name=NWMN_0902;Dbxref=GeneID:5330541;gbkey=Gene;locus_tag=NWMN_0902	6.5	0	0	0.166667
sense	NC_009641.1	RefSeq	coding_gene	1002198	1003039	.	+	.	ID=gene924;Name=NWMN_0903;Dbxref=GeneID:5330542;gbkey=Gene;locus_tag=NWMN_0903	6	2	0	1
sense	NC_009641.1	RefSeq	coding_gene	1003127	1003517	.	-	.	ID=gene925;Name=NWMN_0904;Dbxref=GeneID:5330543;gbkey=Gene;locus_tag=NWMN_0904	8	37	18	11
sense	NC_009641.1	RefSeq	coding_gene	1003496	1003983	.	+	.	ID=gene926;Name=NWMN_0905;Dbxref=GeneID:5330544;gbkey=Gene;locus_tag=NWMN_0905	0	0	5.5	0
sense	NC_009641.1	RefSeq	coding_gene	1003789	1005470	.	+	.	ID=gene927;Name=NWMN_0906;Dbxref=GeneID:5330545;gbkey=Gene;locus_tag=NWMN_0906	10	14.3333	6.5	5.66667
sense	NC_009641.1	RefSeq	coding_gene	1005559	1006036	.	-	.	ID=gene928;Name=NWMN_0907;Dbxref=GeneID:5330546;gbkey=Gene;locus_tag=NWMN_0907	2	53.125	11.1667	8
sense	NC_009641.1	RefSeq	coding_gene	1006192	1007351	.	+	.	ID=gene929;Name=NWMN_0908;Dbxref=GeneID:5330547;gbkey=Gene;locus_tag=NWMN_0908	0	0	9.5	2.25
sense	NC_009641.1	RefSeq	coding_gene	1007592	1007982	.	-	.	ID=gene930;Name=NWMN_0909;Dbxref=GeneID:5330548;gbkey=Gene;locus_tag=NWMN_0909	8	5	0.166667	3.5
sense	NC_009641.1	RefSeq	coding_gene	1007772	1008523	.	+	.	ID=gene931;Name=NWMN_0910;Dbxref=GeneID:5330549;gbkey=Gene;locus_tag=NWMN_0910	12	16	2	7.25
sense	NC_009641.1	RefSeq	coding_gene	1008575	1009613	.	-	.	ID=gene932;Name=NWMN_0911;Dbxref=GeneID:5330550;gbkey=Gene;locus_tag=NWMN_0911	76	108	31.5	23.5
sense	NC_009641.1	RefSeq	coding_gene	1009486	1011056	.	+	.	ID=gene933;Name=NWMN_0912;Dbxref=GeneID:5330551;gbkey=Gene;locus_tag=NWMN_0912	63.25	159	22.1667	28.5
sense	NC_009641.1	RefSeq	coding_gene	1010843	1012716	.	+	.	ID=gene934;Name=memD;Dbxref=GeneID:5330552;gbkey=Gene;gene=memD;locus_tag=NWMN_0913	27.25	97.3333	40.5	18.6012
sense	NC_009641.1	RefSeq	coding_gene	1012503	1013506	.	+	.	ID=gene935;Name=NWMN_0914;Dbxref=GeneID:5332122;gbkey=Gene;locus_tag=NWMN_0914	45.5	55.5	4.5	11.5
sense	NC_009641.1	RefSeq	coding_gene	1013299	1014320	.	+	.	ID=gene936;Name=memB;Dbxref=GeneID:5330553;gbkey=Gene;gene=memB;locus_tag=NWMN_0915	62.0667	119.5	63.7143	39.5
sense	NC_009641.1	RefSeq	coding_gene	1014559	1014988	.	-	.	ID=gene937;Name=sspC;Dbxref=GeneID:5332121;gbkey=Gene;gene=sspC;locus_tag=NWMN_0916	25	7	14	5
sense	NC_009641.1	RefSeq	coding_gene	1014926	1016207	.	-	.	ID=gene938;Name=sspB;Dbxref=GeneID:5332511;gbkey=Gene;gene=sspB;locus_tag=NWMN_0917	13	44.5	8.5	0
sense	NC_009641.1	RefSeq	coding_gene	1016189	1017299	.	-	.	ID=gene939;Name=sspA;Dbxref=GeneID:5332509;gbkey=Gene;gene=sspA;locus_tag=NWMN_0918	1	19.5	12	3.5
sense	NC_009641.1	RefSeq	coding_gene	1017727	1018981	.	-	.	ID=gene940;Name=NWMN_0919;Dbxref=GeneID:5332508;gbkey=Gene;locus_tag=NWMN_0919	31	44	17.5	10.5
sense	NC_009641.1	RefSeq	coding_gene	1019077	1020187	.	-	.	ID=gene941;Name=NWMN_0920;Dbxref=GeneID:5330554;gbkey=Gene;locus_tag=NWMN_0920	47	57	7	10.1667
sense	NC_009641.1	RefSeq	coding_gene	1020040	1020659	.	+	.	ID=gene942;Name=NWMN_0921;Dbxref=GeneID:5330555;gbkey=Gene;locus_tag=NWMN_0921	1	0	0	0
sense	NC_009641.1	RefSeq	coding_gene	1020866	1024736	.	-	.	ID=gene943;Name=atl;Dbxref=GeneID:5330556;gbkey=Gene;gene=atl;locus_tag=NWMN_0922	455.833	899	234.667	285.5
sense	NC_009641.1	RefSeq	coding_gene	1024864	1025398	.	-	.	ID=gene944;Name=NWMN_0923;Dbxref=GeneID:5331762;gbkey=Gene;locus_tag=NWMN_0923	14	19.1111	5.47619	3
sense	NC_009641.1	RefSeq	coding_gene	1025453	1026023	.	-	.	ID=gene945;Name=NWMN_0924;Dbxref=GeneID:5330557;gbkey=Gene;locus_tag=NWMN_0924	54.5	100	6	24.3333
sense	NC_009641.1	RefSeq	coding_gene	1025971	1027288	.	-	.	ID=gene946;Name=NWMN_0925;Dbxref=GeneID:5330558;gbkey=Gene;locus_tag=NWMN_0925	26	129	24.5	21.8333
sense	NC_009641.1	RefSeq	coding_gene	1027439	1028832	.	+	.	ID=gene947;Name=NWMN_0926;Dbxref=GeneID:5330559;gbkey=Gene;locus_tag=NWMN_0926	67	49.3333	14.3333	17.1667
sense	NC_009641.1	RefSeq	coding_gene	1029369	1029759	.	-	.	ID=gene948;Name=qoxD;Dbxref=GeneID:5330560;gbkey=Gene;gene=qoxD;locus_tag=NWMN_0927	138.5	278.5	69.5	88
sense	NC_009641.1	RefSeq	coding_gene	1029656	1030361	.	-	.	ID=gene949;Name=qoxC;Dbxref=GeneID:5332329;gbkey=Gene;gene=qoxC;locus_tag=NWMN_0928	189.5	379	75.5	106
sense	NC_009641.1	RefSeq	coding_gene	1030251	1032339	.	-	.	ID=gene950;Name=qoxB;Dbxref=GeneID:5332328;gbkey=Gene;gene=qoxB;locus_tag=NWMN_0929	480.5	1021.5	179.8	259.5
sense	NC_009641.1	RefSeq	coding_gene	1032239	1033439	.	-	.	ID=gene951;Name=qoxA;Dbxref=GeneID:5332327;gbkey=Gene;gene=qoxA;locus_tag=NWMN_0930	373.5	739.611	182	209.5
sense	NC_009641.1	RefSeq	coding_gene	1033911	1034328	.	-	.	ID=gene952;Name=NWMN_0931;Dbxref=GeneID:5332326;gbkey=Gene;locus_tag=NWMN_0931	39	75	34	29.75
sense	NC_009641.1	RefSeq	coding_gene	1035034	1035994	.	-	.	ID=gene953;Name=folD;Dbxref=GeneID:5330561;gbkey=Gene;gene=folD;locus_tag=NWMN_0932	89	133	32	50.5
sense	NC_009641.1	RefSeq	coding_gene	1035895	1036577	.	+	.	ID=gene954;Name=purE;Dbxref=GeneID:5331922;gbkey=Gene;gene=purE;locus_tag=NWMN_0933	24.5	10.5	3.66667	10
sense	NC_009641.1	RefSeq	coding_gene	1036364	1037688	.	+	.	ID=gene955;Name=purK;Dbxref=GeneID:5332304;gbkey=Gene;gene=purK;locus_tag=NWMN_0934	68.5	34.5	4.5	13
sense	NC_009641.1	RefSeq	coding_gene	1037492	1038396	.	+	.	ID=gene956;Name=purC;Dbxref=GeneID:5332307;gbkey=Gene;gene=purC;locus_tag=NWMN_0935	106	65	16.1667	18
sense	NC_009641.1	RefSeq	coding_gene	1038461	1039332	.	+	.	ID=gene957;Name=purQ;Dbxref=GeneID:5332302;gbkey=Gene;gene=purQ;locus_tag=NWMN_0936	25	50.5	27	12.5
sense	NC_009641.1	RefSeq	coding_gene	1039125	1041514	.	+	.	ID=gene958;Name=purL;Dbxref=GeneID:5332311;gbkey=Gene;gene=purL;locus_tag=NWMN_0937	165	171	76.4286	62.3929
sense	NC_009641.1	RefSeq	coding_gene	1041293	1042977	.	+	.	ID=gene959;Name=purF;Dbxref=GeneID:5332308;gbkey=Gene;gene=purF;locus_tag=NWMN_0938	89	142.429	35.125	29.75
sense	NC_009641.1	RefSeq	coding_gene	1042770	1043998	.	+	.	ID=gene960;Name=purM;Dbxref=GeneID:5332305;gbkey=Gene;gene=purM;locus_tag=NWMN_0939	119.5	110	14.3333	25
sense	NC_009641.1	RefSeq	coding_gene	1043801	1044567	.	+	.	ID=gene961;Name=purN;Dbxref=GeneID:5332309;gbkey=Gene;gene=purN;locus_tag=NWMN_0940	41.5	49	1	18
sense	NC_009641.1	RefSeq	coding_gene	1044382	1046060	.	+	.	ID=gene962;Name=purH;Dbxref=GeneID:5332310;gbkey=Gene;gene=purH;locus_tag=NWMN_0941	71	77.5	16.5	28.6667
sense	NC_009641.1	RefSeq	coding_gene	1045882	1047329	.	+	.	ID=gene963;Name=purD;Dbxref=GeneID:5332306;gbkey=Gene;gene=purD;locus_tag=NWMN_0942	103	129	29.5	27.6667
sense	NC_009641.1	RefSeq	coding_gene	1047594	1048515	.	-	.	ID=gene964;Name=NWMN_0943;Dbxref=GeneID:5332303;gbkey=Gene;locus_tag=NWMN_0943	15.7143	32	13.5	5
sense	NC_009641.1	RefSeq	coding_gene	1048393	1049893	.	-	.	ID=gene965;Name=NWMN_0944;Dbxref=GeneID:5330562;gbkey=Gene;locus_tag=NWMN_0944	27	37.5	22.8333	3.5
sense	NC_009641.1	RefSeq	coding_gene	1049808	1050483	.	-	.	ID=gene966;Name=NWMN_0945;Dbxref=GeneID:5330563;gbkey=Gene;locus_tag=NWMN_0945	44	46.5	8.80357	12.25
sense	NC_009641.1	RefSeq	coding_gene	1050990	1052485	.	+	.	ID=gene967;Name=NWMN_0946;Dbxref=GeneID:5330564;gbkey=Gene;locus_tag=NWMN_0946	305.5	411	95.3333	133
sense	NC_009641.1	RefSeq	coding_gene	1052710	1054082	.	+	.	ID=gene968;Name=NWMN_0947;Dbxref=GeneID:5330565;gbkey=Gene;locus_tag=NWMN_0947	63.1667	14	3.625	10.125
sense	NC_009641.1	RefSeq	coding_gene	1053936	1054678	.	+	.	ID=gene969;Name=NWMN_0948;Dbxref=GeneID:5330566;gbkey=Gene;locus_tag=NWMN_0948	142	148	71	102.5
sense	NC_009641.1	RefSeq	coding_gene	1054632	1055098	.	+	.	ID=gene970;Name=NWMN_0949;Dbxref=GeneID:5330567;gbkey=Gene;locus_tag=NWMN_0949	144	300.5	68	82.5
sense	NC_009641.1	RefSeq	coding_gene	1054901	1056819	.	+	.	ID=gene971;Name=NWMN_0950;Dbxref=GeneID:5330568;gbkey=Gene;locus_tag=NWMN_0950	576.5	1177.5	255.5	388
sense	NC_009641.1	RefSeq	coding_gene	1057056	1057389	.	-	.	ID=gene972;Name=NWMN_0951;Dbxref=GeneID:5330569;gbkey=Gene;locus_tag=NWMN_0951	2	4	8	1
sense	NC_009641.1	RefSeq	coding_gene	1057287	1058848	.	+	.	ID=gene973;Name=cydA;Dbxref=GeneID:5330570;gbkey=Gene;gene=cydA;locus_tag=NWMN_0952	41.5	210.81	57.5	57.1429
sense	NC_009641.1	RefSeq	coding_gene	1058645	1059864	.	+	.	ID=gene974;Name=cydB;Dbxref=GeneID:5331845;gbkey=Gene;gene=cydB;locus_tag=NWMN_0953	99	65.5	19.5	20.5
sense	NC_009641.1	RefSeq	coding_gene	1059797	1060659	.	+	.	ID=gene975;Name=NWMN_0954;Dbxref=GeneID:5331846;gbkey=Gene;locus_tag=NWMN_0954	38	81.8333	9	29.5
sense	NC_009641.1	RefSeq	coding_gene	1060477	1060832	.	+	.	ID=gene976;Name=NWMN_0955;Dbxref=GeneID:5330571;gbkey=Gene;locus_tag=NWMN_0955	11.9265	68.1118	3.80459	6.93119
sense	NC_009641.1	RefSeq	coding_gene	1061008	1062805	.	-	.	ID=gene977;Name=NWMN_0956;Dbxref=GeneID:5330572;gbkey=Gene;locus_tag=NWMN_0956	215.5	368	61	127.667
sense	NC_009641.1	RefSeq	coding_gene	1063404	1064055	.	-	.	ID=gene978;Name=def;Dbxref=GeneID:5330573;gbkey=Gene;gene=def;locus_tag=NWMN_0957	14.8333	60.875	42.4702	21.4762
sense	NC_009641.1	RefSeq	coding_gene	1064120	1064946	.	+	.	ID=gene979;Name=NWMN_0958;Dbxref=GeneID:5332251;gbkey=Gene;locus_tag=NWMN_0958	103.833	108.667	32.8333	30.5
sense	NC_009641.1	RefSeq	coding_gene	1064917	1066229	.	+	.	ID=gene980;Name=phdA;Dbxref=GeneID:5330574;gbkey=Gene;gene=phdA;locus_tag=NWMN_0959	295	479	103.5	207.75
sense	NC_009641.1	RefSeq	coding_gene	1066033	1067210	.	+	.	ID=gene981;Name=phdB;Dbxref=GeneID:5332265;gbkey=Gene;gene=phdB;locus_tag=NWMN_0960	328.333	303.5	163.5	178.25
sense	NC_009641.1	RefSeq	coding_gene	1067101	1068593	.	+	.	ID=gene982;Name=pdhC;Dbxref=GeneID:5332266;gbkey=Gene;gene=pdhC;locus_tag=NWMN_0961	420.5	791.5	156.5	276.667
sense	NC_009641.1	RefSeq	coding_gene	1068397	1070003	.	+	.	ID=gene983;Name=pdhD;Dbxref=GeneID:5332252;gbkey=Gene;gene=pdhD;locus_tag=NWMN_0962	484	1026	291.167	377
sense	NC_009641.1	RefSeq	coding_gene	1069971	1070446	.	+	.	ID=gene984;Name=NWMN_0963;Dbxref=GeneID:5332253;gbkey=Gene;locus_tag=NWMN_0963	102.5	143	25	48
sense	NC_009641.1	RefSeq	coding_gene	1070390	1071129	.	+	.	ID=gene985;Name=NWMN_0964;Dbxref=GeneID:5330575;gbkey=Gene;locus_tag=NWMN_0964	3	3.5	10	2
sense	NC_009641.1	RefSeq	coding_gene	1070942	1072236	.	+	.	ID=gene986;Name=potA;Dbxref=GeneID:5330576;gbkey=Gene;gene=potA;locus_tag=NWMN_0965	36.5	28.5	10.5	15.6111
sense	NC_009641.1	RefSeq	coding_gene	1072029	1073026	.	+	.	ID=gene987;Name=potB;Dbxref=GeneID:5332282;gbkey=Gene;gene=potB;locus_tag=NWMN_0966	10	3	15.0833	1.5
sense	NC_009641.1	RefSeq	coding_gene	1072832	1073841	.	+	.	ID=gene988;Name=potC;Dbxref=GeneID:5332283;gbkey=Gene;gene=potC;locus_tag=NWMN_0967	14	5	3.33333	4.57143
sense	NC_009641.1	RefSeq	coding_gene	1073641	1074914	.	+	.	ID=gene989;Name=NWMN_0968;Dbxref=GeneID:5332284;gbkey=Gene;locus_tag=NWMN_0968	22	43.5	9	15.5714
sense	NC_009641.1	RefSeq	coding_gene	1074788	1076007	.	+	.	ID=gene990;Name=NWMN_0969;Dbxref=GeneID:5330577;gbkey=Gene;locus_tag=NWMN_0969	266	326.5	155	138.5
sense	NC_009641.1	RefSeq	coding_gene	1076090	1076709	.	+	.	ID=gene991;Name=NWMN_0970;Dbxref=GeneID:5330578;gbkey=Gene;locus_tag=NWMN_0970	50	86	56	18
sense	NC_009641.1	RefSeq	coding_gene	1076791	1078243	.	-	.	ID=gene992;Name=NWMN_0971;Dbxref=GeneID:5330579;gbkey=Gene;locus_tag=NWMN_0971	364	500	52	72.3333
sense	NC_009641.1	RefSeq	coding_gene	1078326	1079040	.	-	.	ID=gene993;Name=NWMN_0972;Dbxref=GeneID:5330580;gbkey=Gene;locus_tag=NWMN_0972	39	43	4.66667	8.2
sense	NC_009641.1	RefSeq	coding_gene	1078897	1079924	.	+	.	ID=gene994;Name=NWMN_0973;Dbxref=GeneID:5330581;gbkey=Gene;locus_tag=NWMN_0973	80	104	64.6667	32.3333
sense	NC_009641.1	RefSeq	coding_gene	1080171	1082218	.	+	.	ID=gene995;Name=NWMN_0974;Dbxref=GeneID:5330582;gbkey=Gene;locus_tag=NWMN_0974	145.143	213.5	37.2	50.8333
sense	NC_009641.1	RefSeq	coding_gene	1082358	1082625	.	-	.	ID=gene996;Name=NWMN_0975;Dbxref=GeneID:5330583;gbkey=Gene;locus_tag=NWMN_0975	9	20.5	0	7
sense	NC_009641.1	RefSeq	coding_gene	1082527	1083109	.	-	.	ID=gene997;Name=NWMN_0976;Dbxref=GeneID:5330584;gbkey=Gene;locus_tag=NWMN_0976	39	60.5	14.5	8
sense	NC_009641.1	RefSeq	coding_gene	1082950	1083425	.	+	.	ID=gene998;Name=NWMN_0977;Dbxref=GeneID:5330585;gbkey=Gene;locus_tag=NWMN_0977	54.3333	147	18	50.5
sense	NC_009641.1	RefSeq	coding_gene	1083539	1084965	.	+	.	ID=gene999;Name=NWMN_0978;Dbxref=GeneID:5330586;gbkey=Gene;locus_tag=NWMN_0978	187	179	42.4444	56
sense	NC_009641.1	RefSeq	coding_gene	1085301	1088971	.	+	.	ID=gene1000;Name=pycA;Dbxref=GeneID:5330587;gbkey=Gene;gene=pycA;locus_tag=NWMN_0979	39	149	55.75	39.8095
sense	NC_009641.1	RefSeq	coding_gene	1089111	1090281	.	-	.	ID=gene1001;Name=NWMN_0980;Dbxref=GeneID:5332315;gbkey=Gene;locus_tag=NWMN_0980	80	107	28.5	37.5833
sense	NC_009641.1	RefSeq	coding_gene	1090262	1091373	.	+	.	ID=gene1002;Name=cyoD;Dbxref=GeneID:5330588;gbkey=Gene;gene=cyoD;locus_tag=NWMN_0981	63.8	123	29	42.7
sense	NC_009641.1	RefSeq	coding_gene	1091198	1091859	.	+	.	ID=gene1003;Name=NWMN_0982;Dbxref=GeneID:5331847;gbkey=Gene;locus_tag=NWMN_0982	93.5714	149	11.9286	37
sense	NC_009641.1	RefSeq	coding_gene	1091986	1093223	.	+	.	ID=gene1004;Name=NWMN_0983;Dbxref=GeneID:5330589;gbkey=Gene;locus_tag=NWMN_0983	62.5	95	36	36
sense	NC_009641.1	RefSeq	coding_gene	1093736	1094762	.	-	.	ID=gene1005;Name=NWMN_0984;Dbxref=GeneID:5330590;gbkey=Gene;locus_tag=NWMN_0984	2	33	6	10
sense	NC_009641.1	RefSeq	coding_gene	1094701	1095155	.	+	.	ID=gene1006;Name=NWMN_0985;Dbxref=GeneID:5330591;gbkey=Gene;locus_tag=NWMN_0985	0	4	1	7
sense	NC_009641.1	RefSeq	coding_gene	1095158	1095647	.	-	.	ID=gene1007;Name=NWMN_0986;Dbxref=GeneID:5330592;gbkey=Gene;locus_tag=NWMN_0986	0	15.5	4	1
sense	NC_009641.1	RefSeq	coding_gene	1095417	1096159	.	+	.	ID=gene1008;Name=NWMN_0987;Dbxref=GeneID:5330593;gbkey=Gene;locus_tag=NWMN_0987	6	25	6.41667	5.16667
sense	NC_009641.1	RefSeq	coding_gene	1095961	1096643	.	+	.	ID=gene1009;Name=coaD;Dbxref=GeneID:5330594;gbkey=Gene;gene=coaD;locus_tag=NWMN_0988	34	34.5	1.75	16.5
sense	NC_009641.1	RefSeq	coding_gene	1096705	1097944	.	-	.	ID=gene1010;Name=NWMN_0989;Dbxref=GeneID:5330595;gbkey=Gene;locus_tag=NWMN_0989	0	16.25	8	8.16667
sense	NC_009641.1	RefSeq	coding_gene	1097771	1098528	.	+	.	ID=gene1011;Name=NWMN_0990;Dbxref=GeneID:5330596;gbkey=Gene;locus_tag=NWMN_0990	133.5	281.5	47.5714	60.5
sense	NC_009641.1	RefSeq	coding_gene	1098408	1098781	.	+	.	ID=gene1012;Name=rpmF;Dbxref=GeneID:5330597;gbkey=Gene;gene=rpmF;locus_tag=NWMN_0991	296.5	343	32.2381	96.6429
sense	NC_009641.1	RefSeq	coding_gene	1098898	1100383	.	-	.	ID=gene1013;Name=int;Dbxref=GeneID:5332394;gbkey=Gene;gene=int;locus_tag=NWMN_0992	15	7	5	5.83333
sense	NC_009641.1	RefSeq	coding_gene	1100551	1101583	.	-	.	ID=gene1014;Name=NWMN_0993;Dbxref=GeneID:5332046;gbkey=Gene;locus_tag=NWMN_0993	66.6667	132.833	16.881	18.9524
sense	NC_009641.1	RefSeq	coding_gene	1101519	1102338	.	-	.	ID=gene1015;Name=NWMN_0994;Dbxref=GeneID:5330598;gbkey=Gene;locus_tag=NWMN_0994	27	49.5	2	16.25
sense	NC_009641.1	RefSeq	coding_gene	1102414	1103402	.	+	.	ID=gene1016;Name=NWMN_0995;Dbxref=GeneID:5330599;gbkey=Gene;locus_tag=NWMN_0995	59	129	5.66667	31.1667
sense	NC_009641.1	RefSeq	coding_gene	1104278	1104795	.	+	.	ID=gene1017;Name=NWMN_0996;Dbxref=GeneID:5330600;gbkey=Gene;locus_tag=NWMN_0996	8	45.5	13.5	8
sense	NC_009641.1	RefSeq	coding_gene	1104600	1105060	.	+	.	ID=gene1018;Name=NWMN_0997;Dbxref=GeneID:5330601;gbkey=Gene;locus_tag=NWMN_0997	9	28	9.33333	6.16667
sense	NC_009641.1	RefSeq	coding_gene	1104875	1105554	.	+	.	ID=gene1019;Name=NWMN_0998;Dbxref=GeneID:5330602;gbkey=Gene;locus_tag=NWMN_0998	0	44	5.83333	10
sense	NC_009641.1	RefSeq	coding_gene	1105354	1106327	.	+	.	ID=gene1020;Name=NWMN_0999;Dbxref=GeneID:5330603;gbkey=Gene;locus_tag=NWMN_0999	10	38	5.07143	11.1429
sense	NC_009641.1	RefSeq	coding_gene	1106157	1106908	.	+	.	ID=gene1021;Name=NWMN_1000;Dbxref=GeneID:5330604;gbkey=Gene;locus_tag=NWMN_1000	9.66667	48.8333	10	13.5
sense	NC_009641.1	RefSeq	coding_gene	1106721	1107592	.	+	.	ID=gene1022;Name=NWMN_1001;Dbxref=GeneID:5330605;gbkey=Gene;locus_tag=NWMN_1001	13.5833	35	10.4583	14.6111
sense	NC_009641.1	RefSeq	coding_gene	1107698	1108655	.	-	.	ID=gene1023;Name=NWMN_1002;Dbxref=GeneID:5330606;gbkey=Gene;locus_tag=NWMN_1002	128.333	161	58	84
sense	NC_009641.1	RefSeq	coding_gene	1108420	1109390	.	+	.	ID=gene1024;Name=NWMN_1003;Dbxref=GeneID:5330607;gbkey=Gene;locus_tag=NWMN_1003	6.83333	44.7083	13.1167	7.5
sense	NC_009641.1	RefSeq	coding_gene	1109200	1110179	.	+	.	ID=gene1025;Name=NWMN_1004;Dbxref=GeneID:5330608;gbkey=Gene;locus_tag=NWMN_1004	9.16667	26.6667	12.5833	5.16667
sense	NC_009641.1	RefSeq	coding_gene	1110375	1110982	.	+	.	ID=gene1026;Name=NWMN_1005;Dbxref=GeneID:5330609;gbkey=Gene;locus_tag=NWMN_1005	1.33333	6.66667	7.33333	6.75
sense	NC_009641.1	RefSeq	coding_gene	1110968	1111527	.	+	.	ID=gene1027;Name=NWMN_1006;Dbxref=GeneID:5330610;gbkey=Gene;locus_tag=NWMN_1006	0.5	6.16667	1.33333	3.33333
sense	NC_009641.1	RefSeq	coding_gene	1111327	1111781	.	+	.	ID=gene1028;Name=NWMN_1007;Dbxref=GeneID:5330611;gbkey=Gene;locus_tag=NWMN_1007	1.16667	3.16667	0.666667	1.61111
sense	NC_009641.1	RefSeq	coding_gene	1111572	1112029	.	+	.	ID=gene1029;Name=NWMN_1008;Dbxref=GeneID:5330612;gbkey=Gene;locus_tag=NWMN_1008	2	11.125	2.83333	1.94444
sense	NC_009641.1	RefSeq	coding_gene	1111844	1112445	.	+	.	ID=gene1030;Name=NWMN_1009;Dbxref=GeneID:5330613;gbkey=Gene;locus_tag=NWMN_1009	5.66667	13.7917	14.5833	8.36111
sense	NC_009641.1	RefSeq	coding_gene	1112433	1113082	.	+	.	ID=gene1031;Name=NWMN_1010;Dbxref=GeneID:5330614;gbkey=Gene;locus_tag=NWMN_1010	6.16667	11.125	2.79167	5.26786
sense	NC_009641.1	RefSeq	coding_gene	1112879	1113363	.	+	.	ID=gene1032;Name=NWMN_1011;Dbxref=GeneID:5330615;gbkey=Gene;locus_tag=NWMN_1011	0.833333	7.70833	2.66667	2.43452
sense	NC_009641.1	RefSeq	coding_gene	1113397	1114133	.	+	.	ID=gene1033;Name=NWMN_1012;Dbxref=GeneID:5330616;gbkey=Gene;locus_tag=NWMN_1012	0	20.3333	3.33333	2
sense	NC_009641.1	RefSeq	coding_gene	1114680	1115302	.	+	.	ID=gene1034;Name=NWMN_1013;Dbxref=GeneID:5330617;gbkey=Gene;locus_tag=NWMN_1013	4.5	40.3929	9.83333	13.0833
sense	NC_009641.1	RefSeq	coding_gene	1115289	1115929	.	+	.	ID=gene1035;Name=NWMN_1014;Dbxref=GeneID:5330618;gbkey=Gene;locus_tag=NWMN_1014	48	101.438	16.6458	43.5833
sense	NC_009641.1	RefSeq	coding_gene	1115716	1117193	.	+	.	ID=gene1036;Name=NWMN_1015;Dbxref=GeneID:5330619;gbkey=Gene;locus_tag=NWMN_1015	11.25	14.1875	20.0625	8.25
sense	NC_009641.1	RefSeq	coding_gene	1117004	1118739	.	+	.	ID=gene1037;Name=NWMN_1016;Dbxref=GeneID:5330620;gbkey=Gene;locus_tag=NWMN_1016	20.25	11	2.25	5.41667
sense	NC_009641.1	RefSeq	coding_gene	1118546	1119741	.	+	.	ID=gene1038;Name=NWMN_1017;Dbxref=GeneID:5330621;gbkey=Gene;locus_tag=NWMN_1017	5.5	8	0	0
sense	NC_009641.1	RefSeq	coding_gene	1119919	1120733	.	+	.	ID=gene1039;Name=NWMN_1018;Dbxref=GeneID:5330622;gbkey=Gene;locus_tag=NWMN_1018	5.5	12.75	10.2619	3.875
sense	NC_009641.1	RefSeq	coding_gene	1120547	1121721	.	+	.	ID=gene1040;Name=NWMN_1019;Dbxref=GeneID:5330623;gbkey=Gene;locus_tag=NWMN_1019	4.41667	17	6.84524	8.075
sense	NC_009641.1	RefSeq	coding_gene	1121543	1122030	.	+	.	ID=gene1041;Name=NWMN_1020;Dbxref=GeneID:5330624;gbkey=Gene;locus_tag=NWMN_1020	1.25	3	5	3.5
sense	NC_009641.1	RefSeq	coding_gene	1121839	1122371	.	+	.	ID=gene1042;Name=NWMN_1021;Dbxref=GeneID:5330625;gbkey=Gene;locus_tag=NWMN_1021	0.75	4.5	0.25	1.33333
sense	NC_009641.1	RefSeq	coding_gene	1122168	1122670	.	+	.	ID=gene1043;Name=NWMN_1022;Dbxref=GeneID:5330626;gbkey=Gene;locus_tag=NWMN_1022	4.5	3.25	1.16667	0.333333
sense	NC_009641.1	RefSeq	coding_gene	1122467	1123017	.	+	.	ID=gene1044;Name=NWMN_1023;Dbxref=GeneID:5330627;gbkey=Gene;locus_tag=NWMN_1023	0.75	6.75	0.416667	1.5
sense	NC_009641.1	RefSeq	coding_gene	1122829	1123412	.	+	.	ID=gene1045;Name=NWMN_1024;Dbxref=GeneID:5330628;gbkey=Gene;locus_tag=NWMN_1024	3.5	5	0.5	2.25
sense	NC_009641.1	RefSeq	coding_gene	1123231	1124012	.	+	.	ID=gene1046;Name=NWMN_1025;Dbxref=GeneID:5330629;gbkey=Gene;locus_tag=NWMN_1025	10	6	5.5	5.83333
sense	NC_009641.1	RefSeq	coding_gene	1123875	1124440	.	+	.	ID=gene1047;Name=NWMN_1026;Dbxref=GeneID:5330630;gbkey=Gene;locus_tag=NWMN_1026	10	6	0	4.5
sense	NC_009641.1	RefSeq	coding_gene	1124270	1124814	.	+	.	ID=gene1048;Name=NWMN_1027;Dbxref=GeneID:5330631;gbkey=Gene;locus_tag=NWMN_1027	1.5	0	0	2.25
sense	NC_009641.1	RefSeq	coding_gene	1124631	1128295	.	+	.	ID=gene1049;Name=NWMN_1028;Dbxref=GeneID:5330632;gbkey=Gene;locus_tag=NWMN_1028	34.8333	72.5	29.7667	23.369
sense	NC_009641.1	RefSeq	coding_gene	1128108	1129255	.	+	.	ID=gene1050;Name=NWMN_1029;Dbxref=GeneID:5330633;gbkey=Gene;locus_tag=NWMN_1029	0	6	3	4.5
sense	NC_009641.1	RefSeq	coding_gene	1129064	1131165	.	+	.	ID=gene1051;Name=NWMN_1030;Dbxref=GeneID:5330634;gbkey=Gene;locus_tag=NWMN_1030	4.25	22.0333	8.0625	3.66667
sense	NC_009641.1	RefSeq	coding_gene	1130980	1133090	.	+	.	ID=gene1052;Name=NWMN_1031;Dbxref=GeneID:5330635;gbkey=Gene;locus_tag=NWMN_1031	7.25	11.5	13.3958	4.66667
sense	NC_009641.1	RefSeq	coding_gene	1132890	1134913	.	+	.	ID=gene1053;Name=NWMN_1032;Dbxref=GeneID:5330636;gbkey=Gene;locus_tag=NWMN_1032	171.917	13.1	6.33333	4.83333
sense	NC_009641.1	RefSeq	coding_gene	1134704	1135290	.	+	.	ID=gene1054;Name=NWMN_1033;Dbxref=GeneID:5330637;gbkey=Gene;locus_tag=NWMN_1033	0	2.33333	0	0.333333
sense	NC_009641.1	RefSeq	coding_gene	1135308	1135807	.	+	.	ID=gene1055;Name=NWMN_1034;Dbxref=GeneID:5330638;gbkey=Gene;locus_tag=NWMN_1034	14.25	8.08333	5.83333	6.58333
sense	NC_009641.1	RefSeq	coding_gene	1135744	1137842	.	+	.	ID=gene1056;Name=NWMN_1035;Dbxref=GeneID:5330639;gbkey=Gene;locus_tag=NWMN_1035	13.75	16.9167	15.2262	10.4167
sense	NC_009641.1	RefSeq	coding_gene	1137655	1139027	.	+	.	ID=gene1057;Name=NWMN_1036;Dbxref=GeneID:5330640;gbkey=Gene;locus_tag=NWMN_1036	0.666667	8.66667	8.58333	1.83333
sense	NC_009641.1	RefSeq	coding_gene	1138824	1139428	.	+	.	ID=gene1058;Name=NWMN_1037;Dbxref=GeneID:5330641;gbkey=Gene;locus_tag=NWMN_1037	1.08333	1	14	3.25
sense	NC_009641.1	RefSeq	coding_gene	1139284	1139921	.	+	.	ID=gene1059;Name=NWMN_1038;Dbxref=GeneID:5330642;gbkey=Gene;locus_tag=NWMN_1038	3.75	0	14.6667	3.5
sense	NC_009641.1	RefSeq	coding_gene	1139702	1141347	.	+	.	ID=gene1060;Name=NWMN_1039;Dbxref=GeneID:5330643;gbkey=Gene;locus_tag=NWMN_1039	185	205.75	24.6667	46.1667
sense	NC_009641.1	RefSeq	coding_gene	1142080	1144117	.	-	.	ID=gene1061;Name=isdB;Dbxref=GeneID:5330644;gbkey=Gene;gene=isdB;locus_tag=NWMN_1040	19	17	0.366667	5
sense	NC_009641.1	RefSeq	coding_gene	1144220	1145372	.	-	.	ID=gene1062;Name=isdA;Dbxref=GeneID:5332052;gbkey=Gene;gene=isdA;locus_tag=NWMN_1041	0	6	0.285714	1.14286
sense	NC_009641.1	RefSeq	coding_gene	1145281	1146164	.	+	.	ID=gene1063;Name=isdC;Dbxref=GeneID:5332051;gbkey=Gene;gene=isdC;locus_tag=NWMN_1042	0	3	1	0.25
sense	NC_009641.1	RefSeq	coding_gene	1145964	1147240	.	+	.	ID=gene1064;Name=isdD;Dbxref=GeneID:5332053;gbkey=Gene;gene=isdD;locus_tag=NWMN_1043	0	0	6.64286	0.333333
sense	NC_009641.1	RefSeq	coding_gene	1147037	1148115	.	+	.	ID=gene1065;Name=isdE;Dbxref=GeneID:5332054;gbkey=Gene;gene=isdE;locus_tag=NWMN_1044	0	2.5	1.1	0.5
sense	NC_009641.1	RefSeq	coding_gene	1147925	1149093	.	+	.	ID=gene1066;Name=isdF;Dbxref=GeneID:5332055;gbkey=Gene;gene=isdF;locus_tag=NWMN_1045	2	5.64286	2.1	2.5
sense	NC_009641.1	RefSeq	coding_gene	1148955	1149889	.	+	.	ID=gene1067;Name=srtB;Dbxref=GeneID:5332056;gbkey=Gene;gene=srtB;locus_tag=NWMN_1046	0.166667	7.66667	0	2
sense	NC_009641.1	RefSeq	coding_gene	1149708	1150231	.	+	.	ID=gene1068;Name=isdG;Dbxref=GeneID:5332506;gbkey=Gene;gene=isdG;locus_tag=NWMN_1047	0	6	0	0
sense	NC_009641.1	RefSeq	coding_gene	1150415	1151355	.	+	.	ID=gene1069;Name=NWMN_1048;Dbxref=GeneID:5332057;gbkey=Gene;locus_tag=NWMN_1048	22	17.25	4.66667	4.16667
sense	NC_009641.1	RefSeq	coding_gene	1151536	1152794	.	+	.	ID=gene1070;Name=pheS;Dbxref=GeneID:5330645;gbkey=Gene;gene=pheS;locus_tag=NWMN_1049	52	98.75	27.7143	32.9583
sense	NC_009641.1	RefSeq	coding_gene	1152594	1155196	.	+	.	ID=gene1071;Name=pheT;Dbxref=GeneID:5332267;gbkey=Gene;gene=pheT;locus_tag=NWMN_1050	100	78.75	19.7143	17.2
sense	NC_009641.1	RefSeq	coding_gene	1155367	1156405	.	-	.	ID=gene1072;Name=NWMN_1051;Dbxref=GeneID:5332268;gbkey=Gene;locus_tag=NWMN_1051	17.7	27	0	8.6
sense	NC_009641.1	RefSeq	coding_gene	1156361	1156632	.	+	.	ID=gene1073;Name=NWMN_1052;Dbxref=GeneID:5330646;gbkey=Gene;locus_tag=NWMN_1052	2.5	0	0	1
sense	NC_009641.1	RefSeq	coding_gene	1156475	1156941	.	+	.	ID=gene1074;Name=NWMN_1053;Dbxref=GeneID:5330647;gbkey=Gene;locus_tag=NWMN_1053	1.5	11.5	4	1.5
sense	NC_009641.1	RefSeq	coding_gene	1156742	1157463	.	+	.	ID=gene1075;Name=NWMN_1054;Dbxref=GeneID:5330648;gbkey=Gene;locus_tag=NWMN_1054	46	81.5	0.5	9.5
sense	NC_009641.1	RefSeq	coding_gene	1157336	1159248	.	+	.	ID=gene1076;Name=rpoD;Dbxref=GeneID:5330649;gbkey=Gene;gene=rpoD;locus_tag=NWMN_1055	111.762	215.833	40.7917	26.5
sense	NC_009641.1	RefSeq	coding_gene	1159058	1161606	.	+	.	ID=gene1077;Name=mutS2;Dbxref=GeneID:5332402;gbkey=Gene;gene=mutS2;locus_tag=NWMN_1056	74.8333	130.607	7.25	26.1845
sense	NC_009641.1	RefSeq	coding_gene	1161579	1162093	.	+	.	ID=gene1078;Name=trxA;Dbxref=GeneID:5332185;gbkey=Gene;gene=trxA;locus_tag=NWMN_1057	236	386.5	66	124
sense	NC_009641.1	RefSeq	coding_gene	1162217	1164198	.	+	.	ID=gene1079;Name=uvrC;Dbxref=GeneID:5332571;gbkey=Gene;gene=uvrC;locus_tag=NWMN_1058	57	102.75	25	33.625
sense	NC_009641.1	RefSeq	coding_gene	1164104	1164453	.	+	.	ID=gene1080;Name=NWMN_1059;Dbxref=GeneID:5332590;gbkey=Gene;locus_tag=NWMN_1059	64	76	35.5	28.125
sense	NC_009641.1	RefSeq	coding_gene	1164322	1165136	.	+	.	ID=gene1081;Name=sdhC;Dbxref=GeneID:5330650;gbkey=Gene;gene=sdhC;locus_tag=NWMN_1060	129	141.5	45.5	52.6111
sense	NC_009641.1	RefSeq	coding_gene	1164988	1166954	.	+	.	ID=gene1082;Name=sdhA;Dbxref=GeneID:5332461;gbkey=Gene;gene=sdhA;locus_tag=NWMN_1061	308.5	380.333	164.889	142.917
sense	NC_009641.1	RefSeq	coding_gene	1166754	1167769	.	+	.	ID=gene1083;Name=sdhB;Dbxref=GeneID:5332457;gbkey=Gene;gene=sdhB;locus_tag=NWMN_1062	264	207	126.333	80.625
sense	NC_009641.1	RefSeq	coding_gene	1167805	1168805	.	+	.	ID=gene1084;Name=NWMN_1063;Dbxref=GeneID:5332459;gbkey=Gene;locus_tag=NWMN_1063	76	122.833	69	41
sense	NC_009641.1	RefSeq	coding_gene	1168617	1169404	.	+	.	ID=gene1085;Name=NWMN_1064;Dbxref=GeneID:5330651;gbkey=Gene;locus_tag=NWMN_1064	42.5	48.5	22.5	22.5
sense	NC_009641.1	RefSeq	coding_gene	1169197	1169900	.	+	.	ID=gene1086;Name=NWMN_1065;Dbxref=GeneID:5330652;gbkey=Gene;locus_tag=NWMN_1065	21.5	76	8.16667	15.2
sense	NC_009641.1	RefSeq	coding_gene	1170189	1170718	.	+	.	ID=gene1087;Name=NWMN_1066;Dbxref=GeneID:5330653;gbkey=Gene;locus_tag=NWMN_1066	40	110	5	35
sense	NC_009641.1	RefSeq	coding_gene	1171087	1171588	.	-	.	ID=gene1088;Name=NWMN_1067;Dbxref=GeneID:5330654;gbkey=Gene;locus_tag=NWMN_1067	0.742857	2	0	1
sense	NC_009641.1	RefSeq	coding_gene	1171960	1172666	.	+	.	ID=gene1089;Name=NWMN_1068;Dbxref=GeneID:5330655;gbkey=Gene;locus_tag=NWMN_1068	15	22	0.25	3
sense	NC_009641.1	RefSeq	coding_gene	1172725	1173422	.	+	.	ID=gene1090;Name=NWMN_1069;Dbxref=GeneID:5330656;gbkey=Gene;locus_tag=NWMN_1069	70.8333	75	21.6667	39.5
sense	NC_009641.1	RefSeq	coding_gene	1173376	1173926	.	+	.	ID=gene1091;Name=NWMN_1070;Dbxref=GeneID:5330657;gbkey=Gene;locus_tag=NWMN_1070	74.5	163.476	43.7857	39.6429
sense	NC_009641.1	RefSeq	coding_gene	1174748	1175033	.	-	.	ID=gene1092;Name=NWMN_1071;Dbxref=GeneID:5330658;gbkey=Gene;locus_tag=NWMN_1071	0	0.25	0.25	3
sense	NC_009641.1	RefSeq	coding_gene	1175555	1175888	.	-	.	ID=gene1093;Name=NWMN_1072;Dbxref=GeneID:5330659;gbkey=Gene;locus_tag=NWMN_1072	5	38	2	18
sense	NC_009641.1	RefSeq	coding_gene	1176265	1177324	.	-	.	ID=gene1094;Name=hla;Dbxref=GeneID:5330660;gbkey=Gene;gene=hla;locus_tag=NWMN_1073	10	1	6	1
sense	NC_009641.1	RefSeq	coding_gene	1177827	1178224	.	+	.	ID=gene1095;Name=NWMN_1074;Dbxref=GeneID:5332007;gbkey=Gene;locus_tag=NWMN_1074	28	7	0.5	5
sense	NC_009641.1	RefSeq	coding_gene	1178781	1179597	.	-	.	ID=gene1096;Name=NWMN_1075;Dbxref=GeneID:5330661;gbkey=Gene;locus_tag=NWMN_1075	0	0	0	2
sense	NC_009641.1	RefSeq	coding_gene	1179605	1180430	.	-	.	ID=gene1097;Name=NWMN_1076;Dbxref=GeneID:5330662;gbkey=Gene;locus_tag=NWMN_1076	2	5	0.142857	0
sense	NC_009641.1	RefSeq	coding_gene	1180425	1181250	.	-	.	ID=gene1098;Name=NWMN_1077;Dbxref=GeneID:5330663;gbkey=Gene;locus_tag=NWMN_1077	0	0	0	0.333333
sense	NC_009641.1	RefSeq	coding_gene	1181379	1182589	.	+	.	ID=gene1099;Name=argF;Dbxref=GeneID:5330664;gbkey=Gene;gene=argF;locus_tag=NWMN_1078	0	2.66667	2.83333	1
sense	NC_009641.1	RefSeq	coding_gene	1182412	1183544	.	+	.	ID=gene1100;Name=arcC;Dbxref=GeneID:5331748;gbkey=Gene;gene=arcC;locus_tag=NWMN_1079	4.42857	8	3	4.5
sense	NC_009641.1	RefSeq	coding_gene	1183516	1185272	.	+	.	ID=gene1101;Name=NWMN_1080;Dbxref=GeneID:5331743;gbkey=Gene;locus_tag=NWMN_1080	24	57	10.3333	13.5
sense	NC_009641.1	RefSeq	coding_gene	1185423	1185810	.	-	.	ID=gene1102;Name=NWMN_1081;Dbxref=GeneID:5330665;gbkey=Gene;locus_tag=NWMN_1081	9	0	0	0
sense	NC_009641.1	RefSeq	coding_gene	1186112	1187159	.	-	.	ID=gene1103;Name=eta;Dbxref=GeneID:5330666;gbkey=Gene;gene=eta;locus_tag=NWMN_1082	2.5	3	2.33333	3
sense	NC_009641.1	RefSeq	coding_gene	1187201	1187496	.	+	.	ID=gene1104;Name=NWMN_1083;Dbxref=GeneID:5331890;gbkey=Gene;locus_tag=NWMN_1083	0	0	0	0
sense	NC_009641.1	RefSeq	coding_gene	1188208	1188542	.	+	.	ID=gene1106;Name=NWMN_1084;Dbxref=GeneID:5331661;gbkey=Gene;locus_tag=NWMN_1084	213	172	55.1429	72.3333
sense	NC_009641.1	RefSeq	coding_gene	1188657	1189552	.	+	.	ID=gene1107;Name=NWMN_1085;Dbxref=GeneID:5330668;gbkey=Gene;locus_tag=NWMN_1085	586	332	18.5	118.5
sense	NC_009641.1	RefSeq	coding_gene	1189661	1190201	.	-	.	ID=gene1108;Name=NWMN_1086;Dbxref=GeneID:5330669;gbkey=Gene;locus_tag=NWMN_1086	316	311.5	38.3333	107
sense	NC_009641.1	RefSeq	coding_gene	1190096	1191909	.	+	.	ID=gene1109;Name=NWMN_1087;Dbxref=GeneID:5330670;gbkey=Gene;locus_tag=NWMN_1087	108	203	36.1667	39.1667
sense	NC_009641.1	RefSeq	coding_gene	1191853	1192484	.	+	.	ID=gene1110;Name=NWMN_1088;Dbxref=GeneID:5330671;gbkey=Gene;locus_tag=NWMN_1088	82.5	124.5	51	45.5
sense	NC_009641.1	RefSeq	coding_gene	1192300	1193435	.	+	.	ID=gene1111;Name=mraW;Dbxref=GeneID:5330672;gbkey=Gene;gene=mraW;locus_tag=NWMN_1089	48.5	103.167	58.8333	19
sense	NC_009641.1	RefSeq	coding_gene	1193249	1193850	.	+	.	ID=gene1112;Name=ftsL;Dbxref=GeneID:5332162;gbkey=Gene;gene=ftsL;locus_tag=NWMN_1090	42	15.5	7.5	9.5
sense	NC_009641.1	RefSeq	coding_gene	1193631	1196065	.	+	.	ID=gene1113;Name=pbpA;Dbxref=GeneID:5331931;gbkey=Gene;gene=pbpA;locus_tag=NWMN_1091	125.5	147.167	40.3	36.8667
sense	NC_009641.1	RefSeq	coding_gene	1196157	1197322	.	+	.	ID=gene1114;Name=mraY;Dbxref=GeneID:5332243;gbkey=Gene;gene=mraY;locus_tag=NWMN_1092	71.5	61.5	16	27
sense	NC_009641.1	RefSeq	coding_gene	1197124	1198673	.	+	.	ID=gene1115;Name=murD;Dbxref=GeneID:5332163;gbkey=Gene;gene=murD;locus_tag=NWMN_1093	39	109	21.5	21
sense	NC_009641.1	RefSeq	coding_gene	1198486	1200008	.	+	.	ID=gene1116;Name=ftsQ;Dbxref=GeneID:5332166;gbkey=Gene;gene=ftsQ;locus_tag=NWMN_1094	43.3333	79	10	29.5
sense	NC_009641.1	RefSeq	coding_gene	1199914	1201526	.	+	.	ID=gene1117;Name=ftsA;Dbxref=GeneID:5331932;gbkey=Gene;gene=ftsA;locus_tag=NWMN_1095	342	439	71.6667	153.833
sense	NC_009641.1	RefSeq	coding_gene	1201359	1202731	.	+	.	ID=gene1118;Name=ftsZ;Dbxref=GeneID:5331928;gbkey=Gene;gene=ftsZ;locus_tag=NWMN_1096	399.5	820.833	184	292.333
sense	NC_009641.1	RefSeq	coding_gene	1202791	1203782	.	+	.	ID=gene1119;Name=NWMN_1097;Dbxref=GeneID:5331934;gbkey=Gene;locus_tag=NWMN_1097	49	136	4.125	28
sense	NC_009641.1	RefSeq	coding_gene	1203600	1204474	.	+	.	ID=gene1120;Name=NWMN_1098;Dbxref=GeneID:5330673;gbkey=Gene;locus_tag=NWMN_1098	128.5	126	17.625	52.5
sense	NC_009641.1	RefSeq	coding_gene	1204271	1205034	.	+	.	ID=gene1121;Name=NWMN_1099;Dbxref=GeneID:5330674;gbkey=Gene;locus_tag=NWMN_1099	87.5	177	29.5	35.5
sense	NC_009641.1	RefSeq	coding_gene	1204846	1205336	.	+	.	ID=gene1122;Name=NWMN_1100;Dbxref=GeneID:5330675;gbkey=Gene;locus_tag=NWMN_1100	100.5	201.5	26	45
sense	NC_009641.1	RefSeq	coding_gene	1205219	1206225	.	+	.	ID=gene1123;Name=NWMN_1101;Dbxref=GeneID:5330676;gbkey=Gene;locus_tag=NWMN_1101	98	163	25.5472	31
sense	NC_009641.1	RefSeq	coding_gene	1206049	1206866	.	+	.	ID=gene1124;Name=NWMN_1102;Dbxref=GeneID:5330677;gbkey=Gene;locus_tag=NWMN_1102	54.5	189.5	34.5472	46.5
sense	NC_009641.1	RefSeq	coding_gene	1206887	1209840	.	+	.	ID=gene1125;Name=ileS;Dbxref=GeneID:5330678;gbkey=Gene;gene=ileS;locus_tag=NWMN_1103	71.25	165.893	26.5913	47.25
sense	NC_009641.1	RefSeq	coding_gene	1209738	1210090	.	+	.	ID=gene1126;Name=NWMN_1104;Dbxref=GeneID:5332035;gbkey=Gene;locus_tag=NWMN_1104	14.5	4	4.5	2.5
sense	NC_009641.1	RefSeq	coding_gene	1209930	1210927	.	+	.	ID=gene1127;Name=NWMN_1105;Dbxref=GeneID:5330679;gbkey=Gene;locus_tag=NWMN_1105	15.5	41.5	19.5	10
sense	NC_009641.1	RefSeq	coding_gene	1210988	1211297	.	-	.	ID=gene1128;Name=NWMN_1106;Dbxref=GeneID:5330680;gbkey=Gene;locus_tag=NWMN_1106	0.9	0	3.91667	0.388889
sense	NC_009641.1	RefSeq	coding_gene	1211551	1212242	.	+	.	ID=gene1129;Name=lspA;Dbxref=GeneID:5330681;gbkey=Gene;gene=lspA;locus_tag=NWMN_1107	13.5	67.5	18.5	15
sense	NC_009641.1	RefSeq	coding_gene	1212042	1213159	.	+	.	ID=gene1130;Name=NWMN_1108;Dbxref=GeneID:5332101;gbkey=Gene;locus_tag=NWMN_1108	27.5	70.5	20.5	13.1429
sense	NC_009641.1	RefSeq	coding_gene	1213359	1214086	.	+	.	ID=gene1131;Name=pryR;Dbxref=GeneID:5330682;gbkey=Gene;gene=pryR;locus_tag=NWMN_1109	1390.5	929.5	195	360
sense	NC_009641.1	RefSeq	coding_gene	1214104	1215611	.	+	.	ID=gene1132;Name=pyrP;Dbxref=GeneID:5332294;gbkey=Gene;gene=pyrP;locus_tag=NWMN_1110	55	71	18.1667	18
sense	NC_009641.1	RefSeq	coding_gene	1215439	1216520	.	+	.	ID=gene1133;Name=pyrB;Dbxref=GeneID:5332325;gbkey=Gene;gene=pyrB;locus_tag=NWMN_1111	57.1667	58.5	2.66667	11
sense	NC_009641.1	RefSeq	coding_gene	1216338	1217812	.	+	.	ID=gene1134;Name=pyrC;Dbxref=GeneID:5332319;gbkey=Gene;gene=pyrC;locus_tag=NWMN_1112	28	65.5	40.5	19.6429
sense	NC_009641.1	RefSeq	coding_gene	1217614	1218914	.	+	.	ID=gene1135;Name=pyrAA;Dbxref=GeneID:5332320;gbkey=Gene;gene=pyrAA;locus_tag=NWMN_1113	77	96.5	20.5	17.5
sense	NC_009641.1	RefSeq	coding_gene	1218707	1222080	.	+	.	ID=gene1136;Name=carB;Dbxref=GeneID:5332317;gbkey=Gene;gene=carB;locus_tag=NWMN_1114	113.5	149	63.7667	76.5
sense	NC_009641.1	RefSeq	coding_gene	1221990	1222882	.	+	.	ID=gene1137;Name=pryF;Dbxref=GeneID:5332318;gbkey=Gene;gene=pryF;locus_tag=NWMN_1115	25.5	22.625	24	8
sense	NC_009641.1	RefSeq	coding_gene	1222682	1223493	.	+	.	ID=gene1138;Name=pyrE;Dbxref=GeneID:5332293;gbkey=Gene;gene=pyrE;locus_tag=NWMN_1116	13	12.625	11.75	8
sense	NC_009641.1	RefSeq	coding_gene	1223323	1223735	.	+	.	ID=gene1139;Name=NWMN_1117;Dbxref=GeneID:5332322;gbkey=Gene;locus_tag=NWMN_1117	35	9	0	6
sense	NC_009641.1	RefSeq	coding_gene	1223972	1224573	.	+	.	ID=gene1140;Name=NWMN_1118;Dbxref=GeneID:5330683;gbkey=Gene;locus_tag=NWMN_1118	13	34	5	13
sense	NC_009641.1	RefSeq	coding_gene	1224836	1226633	.	-	.	ID=gene1141;Name=NWMN_1119;Dbxref=GeneID:5330684;gbkey=Gene;locus_tag=NWMN_1119	38.3333	146	28	21
sense	NC_009641.1	RefSeq	coding_gene	1226608	1227431	.	+	.	ID=gene1142;Name=gmk;Dbxref=GeneID:5330685;gbkey=Gene;gene=gmk;locus_tag=NWMN_1120	81	38	22	39
sense	NC_009641.1	RefSeq	coding_gene	1227665	1229064	.	+	.	ID=gene1143;Name=coaBC;Dbxref=GeneID:5331968;gbkey=Gene;gene=coaBC;locus_tag=NWMN_1121	57.5	95.5	30	11
sense	NC_009641.1	RefSeq	coding_gene	1228864	1231472	.	+	.	ID=gene1144;Name=priA;Dbxref=GeneID:5331830;gbkey=Gene;gene=priA;locus_tag=NWMN_1122	61.75	53	15	18
sense	NC_009641.1	RefSeq	coding_gene	1231778	1232931	.	+	.	ID=gene1145;Name=NWMN_1123;Dbxref=GeneID:5332289;gbkey=Gene;locus_tag=NWMN_1123	0	13	7.16667	0.5
sense	NC_009641.1	RefSeq	coding_gene	1233094	1233397	.	-	.	ID=gene1146;Name=NWMN_1124;Dbxref=GeneID:5330686;gbkey=Gene;locus_tag=NWMN_1124	446	560	231.5	251.5
sense	NC_009641.1	RefSeq	coding_gene	1233396	1234084	.	+	.	ID=gene1147;Name=def;Dbxref=GeneID:5330687;gbkey=Gene;gene=def;locus_tag=NWMN_1125	15.5	51.5	7	6
sense	NC_009641.1	RefSeq	coding_gene	1233877	1235012	.	+	.	ID=gene1148;Name=fmt;Dbxref=GeneID:5331857;gbkey=Gene;gene=fmt;locus_tag=NWMN_1126	14.5	56.5	15.25	17.75
sense	NC_009641.1	RefSeq	coding_gene	1234809	1236316	.	+	.	ID=gene1149;Name=NWMN_1127;Dbxref=GeneID:5331914;gbkey=Gene;locus_tag=NWMN_1127	46	92.5	31.75	34
sense	NC_009641.1	RefSeq	coding_gene	1236119	1237413	.	+	.	ID=gene1150;Name=NWMN_1128;Dbxref=GeneID:5330688;gbkey=Gene;locus_tag=NWMN_1128	22	114.5	16	30.5
sense	NC_009641.1	RefSeq	coding_gene	1237220	1238163	.	+	.	ID=gene1151;Name=NWMN_1129;Dbxref=GeneID:5330689;gbkey=Gene;locus_tag=NWMN_1129	23.5	37.5	23.875	22.5
sense	NC_009641.1	RefSeq	coding_gene	1237960	1240154	.	+	.	ID=gene1152;Name=NWMN_1130;Dbxref=GeneID:5330690;gbkey=Gene;locus_tag=NWMN_1130	74.1429	80	60.875	35.5
sense	NC_009641.1	RefSeq	coding_gene	1240182	1241257	.	+	.	ID=gene1153;Name=NWMN_1131;Dbxref=GeneID:5330691;gbkey=Gene;locus_tag=NWMN_1131	51	37	36.5	14
sense	NC_009641.1	RefSeq	coding_gene	1241058	1241902	.	+	.	ID=gene1154;Name=rpe;Dbxref=GeneID:5330692;gbkey=Gene;gene=rpe;locus_tag=NWMN_1132	12.5	42.5	25.5	7
sense	NC_009641.1	RefSeq	coding_gene	1241709	1242550	.	+	.	ID=gene1155;Name=NWMN_1133;Dbxref=GeneID:5332363;gbkey=Gene;locus_tag=NWMN_1133	43	44	7	6
sense	NC_009641.1	RefSeq	coding_gene	1242931	1243219	.	-	.	ID=gene1156;Name=rpmB;Dbxref=GeneID:5330693;gbkey=Gene;gene=rpmB;locus_tag=NWMN_1134	1567	1661	564.333	660.5
sense	NC_009641.1	RefSeq	coding_gene	1243362	1243936	.	+	.	ID=gene1157;Name=NWMN_1135;Dbxref=GeneID:5332390;gbkey=Gene;locus_tag=NWMN_1135	63.5	78	27.25	29
sense	NC_009641.1	RefSeq	coding_gene	1243751	1245597	.	+	.	ID=gene1158;Name=NWMN_1136;Dbxref=GeneID:5330694;gbkey=Gene;locus_tag=NWMN_1136	119	178	69.15	89.5
sense	NC_009641.1	RefSeq	coding_gene	1245587	1247847	.	+	.	ID=gene1159;Name=recG;Dbxref=GeneID:5330695;gbkey=Gene;gene=recG;locus_tag=NWMN_1137	80	155.167	3.25	15.5
sense	NC_009641.1	RefSeq	coding_gene	1247850	1248622	.	+	.	ID=gene1160;Name=NWMN_1138;Dbxref=GeneID:5332340;gbkey=Gene;locus_tag=NWMN_1138	26.6667	73	3.66667	7
sense	NC_009641.1	RefSeq	coding_gene	1248427	1249613	.	+	.	ID=gene1161;Name=plsX;Dbxref=GeneID:5330696;gbkey=Gene;gene=plsX;locus_tag=NWMN_1139	76.5	91.5	32.3333	25
sense	NC_009641.1	RefSeq	coding_gene	1249406	1250532	.	+	.	ID=gene1162;Name=fabD;Dbxref=GeneID:5332275;gbkey=Gene;gene=fabD;locus_tag=NWMN_1140	48.3333	137	28.5	30.8333
sense	NC_009641.1	RefSeq	coding_gene	1250325	1251259	.	+	.	ID=gene1163;Name=fabG;Dbxref=GeneID:5331892;gbkey=Gene;gene=fabG;locus_tag=NWMN_1141	34	75	31.1667	38
sense	NC_009641.1	RefSeq	coding_gene	1251302	1251735	.	+	.	ID=gene1164;Name=acpP;Dbxref=GeneID:5331893;gbkey=Gene;gene=acpP;locus_tag=NWMN_1142	924.5	776	109.5	271
sense	NC_009641.1	RefSeq	coding_gene	1251651	1252582	.	+	.	ID=gene1165;Name=rnc;Dbxref=GeneID:5331712;gbkey=Gene;gene=rnc;locus_tag=NWMN_1143	162.2	165.5	51.5	59.5
sense	NC_009641.1	RefSeq	coding_gene	1252529	1256295	.	+	.	ID=gene1166;Name=smc;Dbxref=GeneID:5332360;gbkey=Gene;gene=smc;locus_tag=NWMN_1144	181	67	15.5	25.25
sense	NC_009641.1	RefSeq	coding_gene	1256095	1257545	.	+	.	ID=gene1167;Name=ftsY;Dbxref=GeneID:5332490;gbkey=Gene;gene=ftsY;locus_tag=NWMN_1145	6.5	34.3333	12.2	11.25
sense	NC_009641.1	RefSeq	coding_gene	1257332	1257864	.	+	.	ID=gene1168;Name=NWMN_1146;Dbxref=GeneID:5331933;gbkey=Gene;locus_tag=NWMN_1146	5.5	16	1	2.5
sense	NC_009641.1	RefSeq	coding_gene	1257690	1259257	.	+	.	ID=gene1169;Name=ffh;Dbxref=GeneID:5330697;gbkey=Gene;gene=ffh;locus_tag=NWMN_1147	68.8333	132.667	39.5	47.5
sense	NC_009641.1	RefSeq	coding_gene	1259492	1259967	.	+	.	ID=gene1170;Name=rpsP;Dbxref=GeneID:5331906;gbkey=Gene;gene=rpsP;locus_tag=NWMN_1148	58	58	24	39
sense	NC_009641.1	RefSeq	coding_gene	1259955	1260658	.	+	.	ID=gene1171;Name=rimM;Dbxref=GeneID:5332420;gbkey=Gene;gene=rimM;locus_tag=NWMN_1149	57	121.25	64.0833	41.0357
sense	NC_009641.1	RefSeq	coding_gene	1260458	1261395	.	+	.	ID=gene1172;Name=trmD;Dbxref=GeneID:5332357;gbkey=Gene;gene=trmD;locus_tag=NWMN_1150	6	13.5	13.3167	5
sense	NC_009641.1	RefSeq	coding_gene	1261298	1261848	.	+	.	ID=gene1173;Name=rplS;Dbxref=GeneID:5332558;gbkey=Gene;gene=rplS;locus_tag=NWMN_1151	386	433.5	96	152
sense	NC_009641.1	RefSeq	coding_gene	1262092	1264798	.	-	.	ID=gene1174;Name=NWMN_1152;Dbxref=GeneID:5332382;gbkey=Gene;locus_tag=NWMN_1152	40.2	36.6111	15.2667	13.7694
sense	NC_009641.1	RefSeq	coding_gene	1264899	1265983	.	+	.	ID=gene1175;Name=rbgA;Dbxref=GeneID:5330698;gbkey=Gene;gene=rbgA;gene_synonym=ylqF;locus_tag=NWMN_1153	9.5	11	9.2	5
sense	NC_009641.1	RefSeq	coding_gene	1265767	1266734	.	+	.	ID=gene1176;Name=rnhB;Dbxref=GeneID:5330699;gbkey=Gene;gene=rnhB;locus_tag=NWMN_1154	9.5	6.5	32	4.5
sense	NC_009641.1	RefSeq	coding_gene	1266643	1268009	.	+	.	ID=gene1177;Name=sucC;Dbxref=GeneID:5332361;gbkey=Gene;gene=sucC;locus_tag=NWMN_1155	282.5	460.5	90.9167	159.143
sense	NC_009641.1	RefSeq	coding_gene	1267831	1268939	.	+	.	ID=gene1178;Name=sucD;Dbxref=GeneID:5332516;gbkey=Gene;gene=sucD;locus_tag=NWMN_1156	267	477	101.75	172
sense	NC_009641.1	RefSeq	coding_gene	1268933	1270284	.	+	.	ID=gene1179;Name=lytN;Dbxref=GeneID:5332517;gbkey=Gene;gene=lytN;locus_tag=NWMN_1157	71.0714	102.583	40.7917	38.7798
sense	NC_009641.1	RefSeq	coding_gene	1270112	1271556	.	+	.	ID=gene1180;Name=fmhC;Dbxref=GeneID:5332112;gbkey=Gene;gene=fmhC;locus_tag=NWMN_1158	8.07143	6.08333	7.99167	4.27976
sense	NC_009641.1	RefSeq	coding_gene	1271529	1272601	.	+	.	ID=gene1181;Name=NWMN_1159;Dbxref=GeneID:5331913;gbkey=Gene;locus_tag=NWMN_1159	3	1	6.25	1.83333
sense	NC_009641.1	RefSeq	coding_gene	1272575	1274850	.	+	.	ID=gene1182;Name=topA;Dbxref=GeneID:5330700;gbkey=Gene;gene=topA;locus_tag=NWMN_1160	90.5	175.5	52.5	52
sense	NC_009641.1	RefSeq	coding_gene	1274806	1276313	.	+	.	ID=gene1183;Name=gid;Dbxref=GeneID:5332552;gbkey=Gene;gene=gid;locus_tag=NWMN_1161	67.0714	102.455	86.5189	37.2
sense	NC_009641.1	RefSeq	coding_gene	1276530	1277626	.	+	.	ID=gene1184;Name=xerC;Dbxref=GeneID:5331948;gbkey=Gene;gene=xerC;locus_tag=NWMN_1162	81	93	11	26.75
sense	NC_009641.1	RefSeq	coding_gene	1277423	1278168	.	+	.	ID=gene1185;Name=hslV;Dbxref=GeneID:5332604;gbkey=Gene;gene=hslV;locus_tag=NWMN_1163	4	23.5	0	21
sense	NC_009641.1	RefSeq	coding_gene	1278034	1279637	.	+	.	ID=gene1186;Name=hslU;Dbxref=GeneID:5332022;gbkey=Gene;gene=hslU;locus_tag=NWMN_1164	140	206.5	44	57.5
sense	NC_009641.1	RefSeq	coding_gene	1279462	1280435	.	+	.	ID=gene1187;Name=codY;Dbxref=GeneID:5332021;gbkey=Gene;gene=codY;locus_tag=NWMN_1165	152	241	67.4286	84.5
sense	NC_009641.1	RefSeq	coding_gene	1280577	1281544	.	+	.	ID=gene1188;Name=rpsB;Dbxref=GeneID:5331832;gbkey=Gene;gene=rpsB;locus_tag=NWMN_1166	381.5	543.5	81	203.5
sense	NC_009641.1	RefSeq	coding_gene	1281526	1282607	.	+	.	ID=gene1189;Name=tsf;Dbxref=GeneID:5332405;gbkey=Gene;gene=tsf;locus_tag=NWMN_1167	307.167	471.881	152.845	154.452
sense	NC_009641.1	RefSeq	coding_gene	1282490	1283466	.	+	.	ID=gene1190;Name=pyrH;Dbxref=GeneID:5332573;gbkey=Gene;gene=pyrH;locus_tag=NWMN_1168	72	124.667	39.5	47.5
sense	NC_009641.1	RefSeq	coding_gene	1283285	1284039	.	+	.	ID=gene1191;Name=frr;Dbxref=GeneID:5332324;gbkey=Gene;gene=frr;locus_tag=NWMN_1169	27	75	5	20.5
sense	NC_009641.1	RefSeq	coding_gene	1284212	1285182	.	+	.	ID=gene1192;Name=uppS;Dbxref=GeneID:5331925;gbkey=Gene;gene=uppS;locus_tag=NWMN_1170	29	31.6667	20	20
sense	NC_009641.1	RefSeq	coding_gene	1284989	1285971	.	+	.	ID=gene1193;Name=cdsA;Dbxref=GeneID:5332580;gbkey=Gene;gene=cdsA;locus_tag=NWMN_1171	46	50.5	28.5	15
sense	NC_009641.1	RefSeq	coding_gene	1286008	1287494	.	+	.	ID=gene1194;Name=NWMN_1172;Dbxref=GeneID:5331813;gbkey=Gene;locus_tag=NWMN_1172	46	39.5	16.8333	25.3333
sense	NC_009641.1	RefSeq	coding_gene	1287314	1289217	.	+	.	ID=gene1195;Name=proS;Dbxref=GeneID:5330701;gbkey=Gene;gene=proS;locus_tag=NWMN_1173	90	135	17	36.7
sense	NC_009641.1	RefSeq	coding_gene	1289275	1293791	.	+	.	ID=gene1196;Name=polC;Dbxref=GeneID:5332290;gbkey=Gene;gene=polC;locus_tag=NWMN_1174	83.5833	167.833	71.25	41.1167
sense	NC_009641.1	RefSeq	coding_gene	1293881	1294548	.	+	.	ID=gene1197;Name=NWMN_1175;Dbxref=GeneID:5332279;gbkey=Gene;locus_tag=NWMN_1175	97.5	124.5	132.5	109.5
sense	NC_009641.1	RefSeq	coding_gene	1294369	1295744	.	+	.	ID=gene1198;Name=nusA;Dbxref=GeneID:5330702;gbkey=Gene;gene=nusA;locus_tag=NWMN_1176	74.6429	131.667	36.75	46.5
sense	NC_009641.1	RefSeq	coding_gene	1295846	1296363	.	+	.	ID=gene1199;Name=rpl7AE;Dbxref=GeneID:5332213;gbkey=Gene;gene=rpl7AE;locus_tag=NWMN_1177	32.5	51.5	23	12
sense	NC_009641.1	RefSeq	coding_gene	1296168	1298485	.	+	.	ID=gene1200;Name=infB;Dbxref=GeneID:5332365;gbkey=Gene;gene=infB;locus_tag=NWMN_1178	204.6	294.792	35.5	59.2857
sense	NC_009641.1	RefSeq	coding_gene	1298629	1299221	.	+	.	ID=gene1201;Name=rbfA;Dbxref=GeneID:5332043;gbkey=Gene;gene=rbfA;locus_tag=NWMN_1179	35	72	0	20
sense	NC_009641.1	RefSeq	coding_gene	1299190	1300307	.	+	.	ID=gene1202;Name=truB;Dbxref=GeneID:5332333;gbkey=Gene;gene=truB;locus_tag=NWMN_1180	72	80.6667	44.4286	31.6667
sense	NC_009641.1	RefSeq	coding_gene	1300122	1301293	.	+	.	ID=gene1203;Name=ribF;Dbxref=GeneID:5332570;gbkey=Gene;gene=ribF;locus_tag=NWMN_1181	64	69.75	24	31.2619
sense	NC_009641.1	RefSeq	coding_gene	1301208	1301677	.	+	.	ID=gene1204;Name=rpsO;Dbxref=GeneID:5332354;gbkey=Gene;gene=rpsO;locus_tag=NWMN_1182	744	977	125.5	281
sense	NC_009641.1	RefSeq	coding_gene	1301847	1304143	.	+	.	ID=gene1205;Name=pnpA;Dbxref=GeneID:5332419;gbkey=Gene;gene=pnpA;locus_tag=NWMN_1183	163	308	29.8333	97
sense	NC_009641.1	RefSeq	coding_gene	1304179	1306052	.	+	.	ID=gene1206;Name=NWMN_1184;Dbxref=GeneID:5332277;gbkey=Gene;locus_tag=NWMN_1184	194	314.5	87	100.833
sense	NC_009641.1	RefSeq	coding_gene	1306108	1308677	.	+	.	ID=gene1207;Name=ftsK;Dbxref=GeneID:5330703;gbkey=Gene;gene=ftsK;locus_tag=NWMN_1185	152	151.5	61.5	67.1667
sense	NC_009641.1	RefSeq	coding_gene	1308482	1309395	.	+	.	ID=gene1208;Name=NWMN_1186;Dbxref=GeneID:5331930;gbkey=Gene;locus_tag=NWMN_1186	26	35.5	18	20.5
sense	NC_009641.1	RefSeq	coding_gene	1309226	1310691	.	+	.	ID=gene1209;Name=NWMN_1187;Dbxref=GeneID:5330704;gbkey=Gene;locus_tag=NWMN_1187	40	43	2	7.6
sense	NC_009641.1	RefSeq	coding_gene	1310491	1311977	.	+	.	ID=gene1210;Name=NWMN_1188;Dbxref=GeneID:5330705;gbkey=Gene;locus_tag=NWMN_1188	28	35	19	10.5167
sense	NC_009641.1	RefSeq	coding_gene	1311777	1312681	.	+	.	ID=gene1211;Name=NWMN_1189;Dbxref=GeneID:5330706;gbkey=Gene;locus_tag=NWMN_1189	27.5	28.1111	10.5	4.5
sense	NC_009641.1	RefSeq	coding_gene	1312586	1313613	.	+	.	ID=gene1212;Name=NWMN_1190;Dbxref=GeneID:5330707;gbkey=Gene;locus_tag=NWMN_1190	27.5	59	20.3333	17
sense	NC_009641.1	RefSeq	coding_gene	1313432	1314024	.	+	.	ID=gene1213;Name=NWMN_1191;Dbxref=GeneID:5330708;gbkey=Gene;locus_tag=NWMN_1191	17.5	27.5	17.5	13
sense	NC_009641.1	RefSeq	coding_gene	1313858	1314636	.	+	.	ID=gene1214;Name=pgsA;Dbxref=GeneID:5330709;gbkey=Gene;gene=pgsA;locus_tag=NWMN_1192	140	221	22	46.5
sense	NC_009641.1	RefSeq	coding_gene	1314663	1316014	.	+	.	ID=gene1215;Name=cinA;Dbxref=GeneID:5332264;gbkey=Gene;gene=cinA;locus_tag=NWMN_1193	44.5	120.5	38.5	14
sense	NC_009641.1	RefSeq	coding_gene	1315979	1317222	.	+	.	ID=gene1216;Name=recA;Dbxref=GeneID:5331817;gbkey=Gene;gene=recA;locus_tag=NWMN_1194	254	501	73	93
sense	NC_009641.1	RefSeq	coding_gene	1317376	1319135	.	+	.	ID=gene1217;Name=NWMN_1195;Dbxref=GeneID:5332338;gbkey=Gene;locus_tag=NWMN_1195	404	649	68	168.5
sense	NC_009641.1	RefSeq	coding_gene	1319432	1319747	.	-	.	ID=gene1218;Name=NWMN_1196;Dbxref=GeneID:5330710;gbkey=Gene;locus_tag=NWMN_1196	46.5	55.3333	17	49.5
sense	NC_009641.1	RefSeq	coding_gene	1319621	1320618	.	+	.	ID=gene1219;Name=NWMN_1197;Dbxref=GeneID:5330711;gbkey=Gene;locus_tag=NWMN_1197	12	8	3.5	4
sense	NC_009641.1	RefSeq	coding_gene	1320558	1322518	.	+	.	ID=gene1220;Name=porA;Dbxref=GeneID:5330712;gbkey=Gene;gene=porA;locus_tag=NWMN_1198	38.75	96	56.25	20
sense	NC_009641.1	RefSeq	coding_gene	1322319	1323385	.	+	.	ID=gene1221;Name=porB;Dbxref=GeneID:5332280;gbkey=Gene;gene=porB;locus_tag=NWMN_1199	41.2	35.5	6	18.5
sense	NC_009641.1	RefSeq	coding_gene	1323279	1323772	.	+	.	ID=gene1222;Name=NWMN_1200;Dbxref=GeneID:5332281;gbkey=Gene;locus_tag=NWMN_1200	12	9.5	2	3
sense	NC_009641.1	RefSeq	coding_gene	1323706	1325450	.	+	.	ID=gene1223;Name=miaB;Dbxref=GeneID:5330713;gbkey=Gene;gene=miaB;locus_tag=NWMN_1201	38	49.5	7	16.25
sense	NC_009641.1	RefSeq	coding_gene	1325251	1325816	.	+	.	ID=gene1224;Name=NWMN_1202;Dbxref=GeneID:5332133;gbkey=Gene;locus_tag=NWMN_1202	1	6	0	1
sense	NC_009641.1	RefSeq	coding_gene	1325643	1326334	.	+	.	ID=gene1225;Name=NWMN_1203;Dbxref=GeneID:5330714;gbkey=Gene;locus_tag=NWMN_1203	10	17.5	0	11.5
sense	NC_009641.1	RefSeq	coding_gene	1326437	1329255	.	+	.	ID=gene1226;Name=mutS;Dbxref=GeneID:5330715;gbkey=Gene;gene=mutS;locus_tag=NWMN_1204	129	102	47.9333	35.1667
sense	NC_009641.1	RefSeq	coding_gene	1329068	1331277	.	+	.	ID=gene1227;Name=mutL;Dbxref=GeneID:5332184;gbkey=Gene;gene=mutL;locus_tag=NWMN_1205	59	22.5	13.8333	17.25
sense	NC_009641.1	RefSeq	coding_gene	1331083	1331825	.	+	.	ID=gene1228;Name=glpP;Dbxref=GeneID:5332183;gbkey=Gene;gene=glpP;locus_tag=NWMN_1206	13	28.5	6	6.25
sense	NC_009641.1	RefSeq	coding_gene	1332090	1333108	.	+	.	ID=gene1229;Name=glpF;Dbxref=GeneID:5331960;gbkey=Gene;gene=glpF;locus_tag=NWMN_1207	101	148.833	45.1667	85.725
sense	NC_009641.1	RefSeq	coding_gene	1333037	1334733	.	+	.	ID=gene1230;Name=glpK;Dbxref=GeneID:5331958;gbkey=Gene;gene=glpK;locus_tag=NWMN_1208	96	168	59	43.6
sense	NC_009641.1	RefSeq	coding_gene	1334643	1336564	.	+	.	ID=gene1231;Name=glpD;Dbxref=GeneID:5331959;gbkey=Gene;gene=glpD;locus_tag=NWMN_1209	765.5	1055	303.45	442.5
sense	NC_009641.1	RefSeq	coding_gene	1336514	1337628	.	+	.	ID=gene1232;Name=NWMN_1210;Dbxref=GeneID:5331957;gbkey=Gene;locus_tag=NWMN_1210	33	49	17.8333	20.5
sense	NC_009641.1	RefSeq	coding_gene	1337446	1338581	.	+	.	ID=gene1233;Name=miaA;Dbxref=GeneID:5330716;gbkey=Gene;gene=miaA;locus_tag=NWMN_1211	16	11.25	6	6.25
sense	NC_009641.1	RefSeq	coding_gene	1338396	1338829	.	+	.	ID=gene1234;Name=NWMN_1212;Dbxref=GeneID:5332132;gbkey=Gene;locus_tag=NWMN_1212	1.5	9	0	3
sense	NC_009641.1	RefSeq	coding_gene	1339051	1339627	.	-	.	ID=gene1235;Name=NWMN_1213;Dbxref=GeneID:5330717;gbkey=Gene;locus_tag=NWMN_1213	34	65	75	46
sense	NC_009641.1	RefSeq	coding_gene	1339439	1340877	.	+	.	ID=gene1236;Name=NWMN_1214;Dbxref=GeneID:5330718;gbkey=Gene;locus_tag=NWMN_1214	15.5	39.0714	16	8.58333
sense	NC_009641.1	RefSeq	coding_gene	1340696	1342134	.	+	.	ID=gene1237;Name=NWMN_1215;Dbxref=GeneID:5330719;gbkey=Gene;locus_tag=NWMN_1215	41.5	33.5	9.16667	10
sense	NC_009641.1	RefSeq	coding_gene	1342177	1342745	.	+	.	ID=gene1238;Name=glnR;Dbxref=GeneID:5330720;gbkey=Gene;gene=glnR;locus_tag=NWMN_1216	25.5	38	13	25.5
sense	NC_009641.1	RefSeq	coding_gene	1342549	1344104	.	+	.	ID=gene1239;Name=glnA;Dbxref=GeneID:5331956;gbkey=Gene;gene=glnA;locus_tag=NWMN_1217	366.167	507.5	144.667	141
sense	NC_009641.1	RefSeq	coding_gene	1345430	1345707	.	+	.	ID=gene1240;Name=NWMN_1218;Dbxref=GeneID:5331955;gbkey=Gene;locus_tag=NWMN_1218	0	0.5	0	0
sense	NC_009641.1	RefSeq	coding_gene	1345801	1346207	.	+	.	ID=gene1241;Name=NWMN_1219;Dbxref=GeneID:5330721;gbkey=Gene;locus_tag=NWMN_1219	0	9	2	3
sense	NC_009641.1	RefSeq	coding_gene	1347246	1347631	.	+	.	ID=gene1242;Name=NWMN_1220;Dbxref=GeneID:5330722;gbkey=Gene;locus_tag=NWMN_1220	0	0	0	2
sense	NC_009641.1	RefSeq	coding_gene	1348083	1348375	.	+	.	ID=gene1243;Name=NWMN_1221;Dbxref=GeneID:5330723;gbkey=Gene;locus_tag=NWMN_1221	13	7	10	1
sense	NC_009641.1	RefSeq	coding_gene	1348176	1348627	.	+	.	ID=gene1244;Name=NWMN_1222;Dbxref=GeneID:5330724;gbkey=Gene;locus_tag=NWMN_1222	0.5	4.5	0	3
sense	NC_009641.1	RefSeq	coding_gene	1348473	1349257	.	+	.	ID=gene1245;Name=NWMN_1223;Dbxref=GeneID:5330725;gbkey=Gene;locus_tag=NWMN_1223	0	1.5	0.5	3.5
sense	NC_009641.1	RefSeq	coding_gene	1349178	1349626	.	+	.	ID=gene1246;Name=NWMN_1224;Dbxref=GeneID:5330726;gbkey=Gene;locus_tag=NWMN_1224	0	5	0.5	1
sense	NC_009641.1	RefSeq	coding_gene	1350531	1351021	.	+	.	ID=gene1247;Name=NWMN_1225;Dbxref=GeneID:5330727;gbkey=Gene;locus_tag=NWMN_1225	12	1	1.16667	2
sense	NC_009641.1	RefSeq	coding_gene	1351076	1351617	.	+	.	ID=gene1248;Name=NWMN_1226;Dbxref=GeneID:5330728;gbkey=Gene;locus_tag=NWMN_1226	12.75	8	0	5
sense	NC_009641.1	RefSeq	coding_gene	1351424	1351815	.	+	.	ID=gene1249;Name=NWMN_1227;Dbxref=GeneID:5330729;gbkey=Gene;locus_tag=NWMN_1227	7.75	0	0	2
sense	NC_009641.1	RefSeq	coding_gene	1352364	1353519	.	-	.	ID=gene1250;Name=NWMN_1228;Dbxref=GeneID:5330730;gbkey=Gene;locus_tag=NWMN_1228	0	3	14	4.14286
sense	NC_009641.1	RefSeq	coding_gene	1353655	1354081	.	-	.	ID=gene1251;Name=NWMN_1229;Dbxref=GeneID:5330731;gbkey=Gene;locus_tag=NWMN_1229	0	0	0.5	1
sense	NC_009641.1	RefSeq	coding_gene	1353687	1355395	.	+	.	ID=gene1252;Name=NWMN_1230;Dbxref=GeneID:5330732;gbkey=Gene;locus_tag=NWMN_1230	139	79.5	14.7333	30.625
sense	NC_009641.1	RefSeq	coding_gene	1355370	1356478	.	+	.	ID=gene1253;Name=NWMN_1231;Dbxref=GeneID:5330733;gbkey=Gene;locus_tag=NWMN_1231	6	8.5	0	1
sense	NC_009641.1	RefSeq	coding_gene	1356247	1357178	.	+	.	ID=gene1254;Name=NWMN_1232;Dbxref=GeneID:5330734;gbkey=Gene;locus_tag=NWMN_1232	23	9.08333	0	2
sense	NC_009641.1	RefSeq	coding_gene	1356982	1358273	.	+	.	ID=gene1255;Name=NWMN_1233;Dbxref=GeneID:5330735;gbkey=Gene;locus_tag=NWMN_1233	16.1667	15.5833	1.75	7.5
sense	NC_009641.1	RefSeq	coding_gene	1358070	1358872	.	+	.	ID=gene1256;Name=NWMN_1234;Dbxref=GeneID:5330736;gbkey=Gene;locus_tag=NWMN_1234	1.16667	9.5	2.75	3.5
sense	NC_009641.1	RefSeq	coding_gene	1358985	1359273	.	-	.	ID=gene1257;Name=NWMN_1235;Dbxref=GeneID:5330737;gbkey=Gene;locus_tag=NWMN_1235	29	39	1.5	8
sense	NC_009641.1	RefSeq	coding_gene	1359112	1359845	.	+	.	ID=gene1258;Name=nuc;Dbxref=GeneID:5330738;gbkey=Gene;gene=nuc;locus_tag=NWMN_1236	0	18	7.57143	1.11111
sense	NC_009641.1	RefSeq	coding_gene	1359988	1360942	.	-	.	ID=gene1259;Name=NWMN_1237;Dbxref=GeneID:5332211;gbkey=Gene;locus_tag=NWMN_1237	27	108	14	26
sense	NC_009641.1	RefSeq	coding_gene	1360958	1361748	.	+	.	ID=gene1260;Name=NWMN_1238;Dbxref=GeneID:5330739;gbkey=Gene;locus_tag=NWMN_1238	45	103	25	34
sense	NC_009641.1	RefSeq	coding_gene	1361802	1363296	.	-	.	ID=gene1261;Name=thrA;Dbxref=GeneID:5330740;gbkey=Gene;gene=thrA;locus_tag=NWMN_1239	7	21	16.6667	3
sense	NC_009641.1	RefSeq	coding_gene	1363175	1364655	.	+	.	ID=gene1262;Name=metL;Dbxref=GeneID:5332539;gbkey=Gene;gene=metL;locus_tag=NWMN_1240	71	70	17	25
sense	NC_009641.1	RefSeq	coding_gene	1364461	1365722	.	+	.	ID=gene1263;Name=thrC;Dbxref=GeneID:5332129;gbkey=Gene;gene=thrC;locus_tag=NWMN_1241	49	92	88.1667	25
sense	NC_009641.1	RefSeq	coding_gene	1365524	1366638	.	+	.	ID=gene1264;Name=thrB;Dbxref=GeneID:5332541;gbkey=Gene;gene=thrB;locus_tag=NWMN_1242	17.0833	102.5	11	15
sense	NC_009641.1	RefSeq	coding_gene	1366496	1367499	.	+	.	ID=gene1265;Name=NWMN_1243;Dbxref=GeneID:5332540;gbkey=Gene;locus_tag=NWMN_1243	57.0833	137.5	40	28
sense	NC_009641.1	RefSeq	coding_gene	1367792	1368206	.	-	.	ID=gene1266;Name=NWMN_1244;Dbxref=GeneID:5330741;gbkey=Gene;locus_tag=NWMN_1244	3	33	4	19
sense	NC_009641.1	RefSeq	coding_gene	1368324	1369878	.	-	.	ID=gene1267;Name=NWMN_1245;Dbxref=GeneID:5330742;gbkey=Gene;locus_tag=NWMN_1245	46	58	28	19.2
sense	NC_009641.1	RefSeq	coding_gene	1369776	1371499	.	+	.	ID=gene1268;Name=katA;Dbxref=GeneID:5330743;gbkey=Gene;gene=katA;locus_tag=NWMN_1246	375.5	408.833	132	240.488
sense	NC_009641.1	RefSeq	coding_gene	1371390	1371739	.	+	.	ID=gene1269;Name=rpmG;Dbxref=GeneID:5332059;gbkey=Gene;gene=rpmG;locus_tag=NWMN_1247	270.5	324.5	56.5	99.5
sense	NC_009641.1	RefSeq	coding_gene	1371993	1372462	.	+	.	ID=gene1270;Name=rpsN;Dbxref=GeneID:5332395;gbkey=Gene;gene=rpsN;locus_tag=NWMN_1248	35	26.5	29	9.61111
sense	NC_009641.1	RefSeq	coding_gene	1372419	1373596	.	+	.	ID=gene1271;Name=NWMN_1249;Dbxref=GeneID:5332417;gbkey=Gene;locus_tag=NWMN_1249	20	66.5	11.5	11.3333
sense	NC_009641.1	RefSeq	coding_gene	1373571	1374634	.	+	.	ID=gene1272;Name=NWMN_1250;Dbxref=GeneID:5330744;gbkey=Gene;locus_tag=NWMN_1250	27	87	5	10.8333
sense	NC_009641.1	RefSeq	coding_gene	1375014	1375737	.	-	.	ID=gene1273;Name=lexA;Dbxref=GeneID:5330745;gbkey=Gene;gene=lexA;locus_tag=NWMN_1251	242	312	10	67.6667
sense	NC_009641.1	RefSeq	coding_gene	1375580	1376013	.	+	.	ID=gene1274;Name=NWMN_1252;Dbxref=GeneID:5332082;gbkey=Gene;locus_tag=NWMN_1252	24	38	0	6
sense	NC_009641.1	RefSeq	coding_gene	1375949	1376388	.	+	.	ID=gene1275;Name=NWMN_1253;Dbxref=GeneID:5330746;gbkey=Gene;locus_tag=NWMN_1253	18.5	9.5	6	8
sense	NC_009641.1	RefSeq	coding_gene	1376309	1378497	.	+	.	ID=gene1276;Name=tkt;Dbxref=GeneID:5330747;gbkey=Gene;gene=tkt;locus_tag=NWMN_1254	556.5	878.5	191	235.5
sense	NC_009641.1	RefSeq	coding_gene	1378527	1379017	.	+	.	ID=gene1277;Name=NWMN_1255;Dbxref=GeneID:5332546;gbkey=Gene;locus_tag=NWMN_1255	133.5	146	26.5	41.75
sense	NC_009641.1	RefSeq	coding_gene	1378996	1379663	.	+	.	ID=gene1278;Name=NWMN_1256;Dbxref=GeneID:5330748;gbkey=Gene;locus_tag=NWMN_1256	46	81.5	20.25	29.5
sense	NC_009641.1	RefSeq	coding_gene	1379587	1380908	.	+	.	ID=gene1279;Name=sbcD;Dbxref=GeneID:5330749;gbkey=Gene;gene=sbcD;locus_tag=NWMN_1257	11.5	30.5	3.5	9.16667
sense	NC_009641.1	RefSeq	coding_gene	1380712	1383941	.	+	.	ID=gene1280;Name=sbcC;Dbxref=GeneID:5332442;gbkey=Gene;gene=sbcC;locus_tag=NWMN_1258	47.1	57.6667	66.7845	10.5833
sense	NC_009641.1	RefSeq	coding_gene	1383771	1384459	.	+	.	ID=gene1281;Name=NWMN_1259;Dbxref=GeneID:5332441;gbkey=Gene;locus_tag=NWMN_1259	9	7.66667	4.91667	0.0833333
sense	NC_009641.1	RefSeq	coding_gene	1384012	1384474	.	-	.	ID=gene1282;Name=mscL;Dbxref=GeneID:5330750;gbkey=Gene;gene=mscL;locus_tag=NWMN_1260	198	169	36.9286	42.5
sense	NC_009641.1	RefSeq	coding_gene	1384378	1386224	.	+	.	ID=gene1283;Name=NWMN_1261;Dbxref=GeneID:5332167;gbkey=Gene;locus_tag=NWMN_1261	247	268	91	98
sense	NC_009641.1	RefSeq	coding_gene	1386436	1386827	.	+	.	ID=gene1284;Name=NWMN_1262;Dbxref=GeneID:5330751;gbkey=Gene;locus_tag=NWMN_1262	4.83016	2.41667	0.76505	1.23792
sense	NC_009641.1	RefSeq	coding_gene	1386916	1389821	.	+	.	ID=gene1285;Name=NWMN_1263;Dbxref=GeneID:5330752;gbkey=Gene;locus_tag=NWMN_1263	210	470	130.81	156.833
sense	NC_009641.1	RefSeq	coding_gene	1389801	1390468	.	+	.	ID=gene1286;Name=NWMN_1264;Dbxref=GeneID:5330753;gbkey=Gene;locus_tag=NWMN_1264	114	194	17	40.5
sense	NC_009641.1	RefSeq	coding_gene	1390675	1391071	.	-	.	ID=gene1287;Name=NWMN_1265;Dbxref=GeneID:5330754;gbkey=Gene;locus_tag=NWMN_1265	67	145.286	22.75	37
sense	NC_009641.1	RefSeq	coding_gene	1391347	1392055	.	-	.	ID=gene1288;Name=NWMN_1266;Dbxref=GeneID:5330755;gbkey=Gene;locus_tag=NWMN_1266	101	234	32	34
sense	NC_009641.1	RefSeq	coding_gene	1391961	1394152	.	+	.	ID=gene1289;Name=parE;Dbxref=GeneID:5330756;gbkey=Gene;gene=parE;locus_tag=NWMN_1267	32.2143	62.6667	14	20.6667
sense	NC_009641.1	RefSeq	coding_gene	1393952	1396554	.	+	.	ID=gene1290;Name=parC;Dbxref=GeneID:5332241;gbkey=Gene;gene=parC;locus_tag=NWMN_1268	75.6429	125.5	26	35.6111
sense	NC_009641.1	RefSeq	coding_gene	1396604	1398264	.	+	.	ID=gene1291;Name=NWMN_1269;Dbxref=GeneID:5332240;gbkey=Gene;locus_tag=NWMN_1269	70	103.5	49	44.3333
sense	NC_009641.1	RefSeq	coding_gene	1398564	1399615	.	+	.	ID=gene1292;Name=NWMN_1270;Dbxref=GeneID:5330757;gbkey=Gene;locus_tag=NWMN_1270	16	29.5	7.5	8.125
sense	NC_009641.1	RefSeq	coding_gene	1399550	1400958	.	+	.	ID=gene1293;Name=NWMN_1271;Dbxref=GeneID:5330758;gbkey=Gene;locus_tag=NWMN_1271	151	180.667	75.125	58.3333
sense	NC_009641.1	RefSeq	coding_gene	1401239	1403961	.	+	.	ID=gene1294;Name=fmtC;Dbxref=GeneID:5330759;gbkey=Gene;gene=fmtC;locus_tag=NWMN_1272	265.8	370	69.5	78.5667
sense	NC_009641.1	RefSeq	coding_gene	1404164	1404773	.	-	.	ID=gene1295;Name=msrA;Dbxref=GeneID:5331916;gbkey=Gene;gene=msrA;locus_tag=NWMN_1273	20	13.3333	23	11
sense	NC_009641.1	RefSeq	coding_gene	1404610	1405793	.	+	.	ID=gene1296;Name=msrR;Dbxref=GeneID:5332168;gbkey=Gene;gene=msrR;locus_tag=NWMN_1274	47	104	24	22
sense	NC_009641.1	RefSeq	coding_gene	1405881	1406169	.	-	.	ID=gene1297;Name=NWMN_1275;Dbxref=GeneID:5332171;gbkey=Gene;locus_tag=NWMN_1275	106	115	81.1111	57
sense	NC_009641.1	RefSeq	coding_gene	1406014	1407476	.	+	.	ID=gene1298;Name=NWMN_1276;Dbxref=GeneID:5330760;gbkey=Gene;locus_tag=NWMN_1276	45.5	32.1667	8.22222	17.5
sense	NC_009641.1	RefSeq	coding_gene	1407613	1408804	.	-	.	ID=gene1299;Name=tyrA;Dbxref=GeneID:5330761;gbkey=Gene;gene=tyrA;locus_tag=NWMN_1277	64	57	21	4.33333
sense	NC_009641.1	RefSeq	coding_gene	1408669	1409900	.	+	.	ID=gene1300;Name=NWMN_1278;Dbxref=GeneID:5332575;gbkey=Gene;locus_tag=NWMN_1278	25	31	25	22
sense	NC_009641.1	RefSeq	coding_gene	1410192	1411798	.	+	.	ID=gene1301;Name=trpE;Dbxref=GeneID:5330762;gbkey=Gene;gene=trpE;locus_tag=NWMN_1279	27.7476	61.3083	202.194	70.954
sense	NC_009641.1	RefSeq	coding_gene	1411595	1412361	.	+	.	ID=gene1302;Name=trpG;Dbxref=GeneID:5332565;gbkey=Gene;gene=trpG;locus_tag=NWMN_1280	0	1.5	0	0.5
sense	NC_009641.1	RefSeq	coding_gene	1412167	1413365	.	+	.	ID=gene1303;Name=trpD;Dbxref=GeneID:5332567;gbkey=Gene;gene=trpD;locus_tag=NWMN_1281	4	9	3.66667	2.83333
sense	NC_009641.1	RefSeq	coding_gene	1413167	1414149	.	+	.	ID=gene1304;Name=trpC;Dbxref=GeneID:5332564;gbkey=Gene;gene=trpC;locus_tag=NWMN_1282	13	8	5	1.5
sense	NC_009641.1	RefSeq	coding_gene	1413946	1414781	.	+	.	ID=gene1305;Name=trpF;Dbxref=GeneID:5332563;gbkey=Gene;gene=trpF;locus_tag=NWMN_1283	0	1	1	0
sense	NC_009641.1	RefSeq	coding_gene	1414574	1415988	.	+	.	ID=gene1306;Name=trpB;Dbxref=GeneID:5332566;gbkey=Gene;gene=trpB;locus_tag=NWMN_1284	14	8	6.58333	5
sense	NC_009641.1	RefSeq	coding_gene	1415781	1416709	.	+	.	ID=gene1307;Name=trpA;Dbxref=GeneID:5332562;gbkey=Gene;gene=trpA;locus_tag=NWMN_1285	1	2	10	1
sense	NC_009641.1	RefSeq	coding_gene	1416831	1418293	.	+	.	ID=gene1308;Name=femA;Dbxref=GeneID:5332561;gbkey=Gene;gene=femA;locus_tag=NWMN_1286	146.5	272	95.7833	107.167
sense	NC_009641.1	RefSeq	coding_gene	1418112	1419571	.	+	.	ID=gene1309;Name=femB;Dbxref=GeneID:5331901;gbkey=Gene;gene=femB;locus_tag=NWMN_1287	311.25	391.905	130.083	122
sense	NC_009641.1	RefSeq	coding_gene	1420054	1421021	.	+	.	ID=gene1310;Name=NWMN_1288;Dbxref=GeneID:5331902;gbkey=Gene;locus_tag=NWMN_1288	9	16	12	4
sense	NC_009641.1	RefSeq	coding_gene	1421069	1421642	.	-	.	ID=gene1311;Name=NWMN_1289;Dbxref=GeneID:5330763;gbkey=Gene;locus_tag=NWMN_1289	44	49	9	16
sense	NC_009641.1	RefSeq	coding_gene	1421666	1422467	.	-	.	ID=gene1312;Name=NWMN_1290;Dbxref=GeneID:5330764;gbkey=Gene;locus_tag=NWMN_1290	28.5	13.5	17	5
sense	NC_009641.1	RefSeq	coding_gene	1422360	1423233	.	-	.	ID=gene1313;Name=NWMN_1291;Dbxref=GeneID:5330765;gbkey=Gene;locus_tag=NWMN_1291	4.5	10	0	5.5
sense	NC_009641.1	RefSeq	coding_gene	1423120	1424050	.	-	.	ID=gene1314;Name=NWMN_1292;Dbxref=GeneID:5330766;gbkey=Gene;locus_tag=NWMN_1292	18.5	9.5	5.25	4.5
sense	NC_009641.1	RefSeq	coding_gene	1423943	1425029	.	-	.	ID=gene1315;Name=NWMN_1293;Dbxref=GeneID:5330767;gbkey=Gene;locus_tag=NWMN_1293	28.5	21.4167	13	12.5
sense	NC_009641.1	RefSeq	coding_gene	1425233	1425677	.	-	.	ID=gene1316;Name=NWMN_1294;Dbxref=GeneID:5330768;gbkey=Gene;locus_tag=NWMN_1294	26	14	0	10
sense	NC_009641.1	RefSeq	coding_gene	1425582	1427596	.	+	.	ID=gene1317;Name=pepF;Dbxref=GeneID:5330769;gbkey=Gene;gene=pepF;locus_tag=NWMN_1295	24	61.3333	13.3571	14
sense	NC_009641.1	RefSeq	coding_gene	1427736	1428477	.	-	.	ID=gene1318;Name=phoU;Dbxref=GeneID:5332255;gbkey=Gene;gene=phoU;locus_tag=NWMN_1296	12	7	3	7.75
sense	NC_009641.1	RefSeq	coding_gene	1428384	1429335	.	-	.	ID=gene1319;Name=pstB;Dbxref=GeneID:5332273;gbkey=Gene;gene=pstB;locus_tag=NWMN_1297	28	2	1	4.25
sense	NC_009641.1	RefSeq	coding_gene	1429282	1430299	.	-	.	ID=gene1320;Name=NWMN_1298;Dbxref=GeneID:5332295;gbkey=Gene;locus_tag=NWMN_1298	15	0	9	3.5
sense	NC_009641.1	RefSeq	coding_gene	1430201	1431227	.	-	.	ID=gene1321;Name=NWMN_1299;Dbxref=GeneID:5330770;gbkey=Gene;locus_tag=NWMN_1299	0	0	3	1
sense	NC_009641.1	RefSeq	coding_gene	1431318	1432401	.	-	.	ID=gene1322;Name=pstS;Dbxref=GeneID:5330771;gbkey=Gene;gene=pstS;locus_tag=NWMN_1300	8	4	9.16667	4.14286
sense	NC_009641.1	RefSeq	coding_gene	1432641	1433137	.	+	.	ID=gene1323;Name=NWMN_1301;Dbxref=GeneID:5332296;gbkey=Gene;locus_tag=NWMN_1301	5.9	1.18015	1.88961	0.589127
sense	NC_009641.1	RefSeq	coding_gene	1433273	1434275	.	-	.	ID=gene1324;Name=NWMN_1302;Dbxref=GeneID:5330772;gbkey=Gene;locus_tag=NWMN_1302	70	158.333	30.5	44.1667
sense	NC_009641.1	RefSeq	coding_gene	1434122	1435923	.	+	.	ID=gene1325;Name=NWMN_1303;Dbxref=GeneID:5330773;gbkey=Gene;locus_tag=NWMN_1303	63.75	77	23	22.3333
sense	NC_009641.1	RefSeq	coding_gene	1436583	1437988	.	+	.	ID=gene1326;Name=lysC;Dbxref=GeneID:5330774;gbkey=Gene;gene=lysC;locus_tag=NWMN_1304	2135.5	1160	268	699
sense	NC_009641.1	RefSeq	coding_gene	1437852	1439041	.	+	.	ID=gene1327;Name=asd;Dbxref=GeneID:5332108;gbkey=Gene;gene=asd;locus_tag=NWMN_1305	12	24	14.5	2
sense	NC_009641.1	RefSeq	coding_gene	1438843	1439930	.	+	.	ID=gene1328;Name=dapA;Dbxref=GeneID:5331759;gbkey=Gene;gene=dapA;locus_tag=NWMN_1306	0	28.5	10.5	8.5
sense	NC_009641.1	RefSeq	coding_gene	1439727	1440649	.	+	.	ID=gene1329;Name=dapB;Dbxref=GeneID:5331853;gbkey=Gene;gene=dapB;locus_tag=NWMN_1307	5.5	35	6.5	6.16667
sense	NC_009641.1	RefSeq	coding_gene	1440476	1441395	.	+	.	ID=gene1330;Name=dapD;Dbxref=GeneID:5331854;gbkey=Gene;gene=dapD;locus_tag=NWMN_1308	47.5	38.5	27.5	4.5
sense	NC_009641.1	RefSeq	coding_gene	1441338	1442689	.	+	.	ID=gene1331;Name=hipO;Dbxref=GeneID:5331855;gbkey=Gene;gene=hipO;locus_tag=NWMN_1309	19.5	26.5667	86.4762	14.7262
sense	NC_009641.1	RefSeq	coding_gene	1442494	1443779	.	+	.	ID=gene1332;Name=alr2;Dbxref=GeneID:5331997;gbkey=Gene;gene=alr2;locus_tag=NWMN_1310	3	5.5	0	5.5
sense	NC_009641.1	RefSeq	coding_gene	1443569	1445034	.	+	.	ID=gene1333;Name=lysA;Dbxref=GeneID:5331732;gbkey=Gene;gene=lysA;locus_tag=NWMN_1311	43	62	5.91667	13.4167
sense	NC_009641.1	RefSeq	coding_gene	1445274	1445775	.	-	.	ID=gene1334;Name=NWMN_1312;Dbxref=GeneID:5332107;gbkey=Gene;locus_tag=NWMN_1312	6	3	0	3
sense	NC_009641.1	RefSeq	coding_gene	1445872	1446172	.	-	.	ID=gene1335;Name=cspA;Dbxref=GeneID:5330775;gbkey=Gene;gene=cspA;locus_tag=NWMN_1313	1599	1382	170	531
sense	NC_009641.1	RefSeq	coding_gene	1446243	1446651	.	-	.	ID=gene1336;Name=NWMN_1314;Dbxref=GeneID:5331840;gbkey=Gene;locus_tag=NWMN_1314	21	99	6	7
sense	NC_009641.1	RefSeq	coding_gene	1446505	1446983	.	+	.	ID=gene1337;Name=NWMN_1315;Dbxref=GeneID:5330776;gbkey=Gene;locus_tag=NWMN_1315	11	10	15.5	17.1667
sense	NC_009641.1	RefSeq	coding_gene	1446802	1447631	.	+	.	ID=gene1338;Name=NWMN_1316;Dbxref=GeneID:5330777;gbkey=Gene;locus_tag=NWMN_1316	29.5	61.5	45	24.1667
sense	NC_009641.1	RefSeq	coding_gene	1447460	1448799	.	+	.	ID=gene1339;Name=NWMN_1317;Dbxref=GeneID:5330778;gbkey=Gene;locus_tag=NWMN_1317	95.5	85.5	34.5	26
sense	NC_009641.1	RefSeq	coding_gene	1448855	1449149	.	-	.	ID=gene1340;Name=NWMN_1318;Dbxref=GeneID:5330779;gbkey=Gene;locus_tag=NWMN_1318	1	0	3.91667	0.388889
sense	NC_009641.1	RefSeq	coding_gene	1449067	1449559	.	-	.	ID=gene1341;Name=NWMN_1319;Dbxref=GeneID:5330780;gbkey=Gene;locus_tag=NWMN_1319	1.66667	18.0417	4.75	5.49359
sense	NC_009641.1	RefSeq	coding_gene	1449812	1451255	.	-	.	ID=gene1342;Name=NWMN_1320;Dbxref=GeneID:5330781;gbkey=Gene;locus_tag=NWMN_1320	19.5	25	6	5
sense	NC_009641.1	RefSeq	coding_gene	1451380	1453366	.	-	.	ID=gene1343;Name=NWMN_1321;Dbxref=GeneID:5330782;gbkey=Gene;locus_tag=NWMN_1321	19	25	24.875	5.5
sense	NC_009641.1	RefSeq	coding_gene	1453280	1454171	.	-	.	ID=gene1344;Name=NWMN_1322;Dbxref=GeneID:5330783;gbkey=Gene;locus_tag=NWMN_1322	672.833	563.5	50	178.5
sense	NC_009641.1	RefSeq	coding_gene	1454252	1454555	.	-	.	ID=gene1345;Name=NWMN_1323;Dbxref=GeneID:5330784;gbkey=Gene;locus_tag=NWMN_1323	45	93	23.5	15
sense	NC_009641.1	RefSeq	coding_gene	1454484	1455393	.	-	.	ID=gene1346;Name=NWMN_1324;Dbxref=GeneID:5330785;gbkey=Gene;locus_tag=NWMN_1324	92	176.5	38.5	36.1667
sense	NC_009641.1	RefSeq	coding_gene	1455873	1457241	.	-	.	ID=gene1347;Name=sucB;Dbxref=GeneID:5330786;gbkey=Gene;gene=sucB;locus_tag=NWMN_1325	230.5	232.5	93	113.31
sense	NC_009641.1	RefSeq	coding_gene	1457155	1460053	.	-	.	ID=gene1348;Name=sucA;Dbxref=GeneID:5332515;gbkey=Gene;gene=sucA;locus_tag=NWMN_1326	275.167	423.411	171	185.5
sense	NC_009641.1	RefSeq	coding_gene	1460237	1461692	.	-	.	ID=gene1349;Name=NWMN_1327;Dbxref=GeneID:5332514;gbkey=Gene;locus_tag=NWMN_1327	24	99	7.5	20.5
sense	NC_009641.1	RefSeq	coding_gene	1461589	1462348	.	-	.	ID=gene1350;Name=NWMN_1328;Dbxref=GeneID:5330787;gbkey=Gene;locus_tag=NWMN_1328	47	41	29	12.5
sense	NC_009641.1	RefSeq	coding_gene	1463035	1463749	.	-	.	ID=gene1351;Name=NWMN_1329;Dbxref=GeneID:5330788;gbkey=Gene;locus_tag=NWMN_1329	102.643	62.5	0	14.5
sense	NC_009641.1	RefSeq	coding_gene	1463666	1464836	.	-	.	ID=gene1352;Name=murG;Dbxref=GeneID:5330789;gbkey=Gene;gene=murG;locus_tag=NWMN_1330	25.5	40.5	7	12
sense	NC_009641.1	RefSeq	coding_gene	1464748	1465357	.	-	.	ID=gene1353;Name=NWMN_1331;Dbxref=GeneID:5332181;gbkey=Gene;locus_tag=NWMN_1331	14	37.5	0	3
sense	NC_009641.1	RefSeq	coding_gene	1465657	1467247	.	-	.	ID=gene1354;Name=ctpA;Dbxref=GeneID:5330790;gbkey=Gene;gene=ctpA;locus_tag=NWMN_1332	4	33	2.66667	10.4286
sense	NC_009641.1	RefSeq	coding_gene	1467560	1468160	.	-	.	ID=gene1355;Name=NWMN_1333;Dbxref=GeneID:5331843;gbkey=Gene;locus_tag=NWMN_1333	197.5	315	27.8333	62
sense	NC_009641.1	RefSeq	coding_gene	1468072	1468600	.	-	.	ID=gene1356;Name=msrB;Dbxref=GeneID:5330791;gbkey=Gene;gene=msrB;locus_tag=NWMN_1334	103.5	167	32.5	47
sense	NC_009641.1	RefSeq	coding_gene	1468493	1469126	.	-	.	ID=gene1357;Name=msrA;Dbxref=GeneID:5332170;gbkey=Gene;gene=msrA;locus_tag=NWMN_1335	68.2857	109.5	51.3333	33.5333
sense	NC_009641.1	RefSeq	coding_gene	1469112	1470051	.	-	.	ID=gene1358;Name=NWMN_1336;Dbxref=GeneID:5332169;gbkey=Gene;locus_tag=NWMN_1336	54.5	87	32.2778	19.8333
sense	NC_009641.1	RefSeq	coding_gene	1469966	1470545	.	-	.	ID=gene1359;Name=dfrA;Dbxref=GeneID:5330792;gbkey=Gene;gene=dfrA;locus_tag=NWMN_1337	58.5	71.5	20	26.6667
sense	NC_009641.1	RefSeq	coding_gene	1470645	1471701	.	-	.	ID=gene1360;Name=thyA;Dbxref=GeneID:5331860;gbkey=Gene;gene=thyA;locus_tag=NWMN_1338	22	13	39.1667	30.1667
sense	NC_009641.1	RefSeq	coding_gene	1472025	1472562	.	-	.	ID=gene1361;Name=NWMN_1339;Dbxref=GeneID:5332543;gbkey=Gene;locus_tag=NWMN_1339	4.14286	45.0714	11.7857	16.4286
sense	NC_009641.1	RefSeq	coding_gene	1472478	1473702	.	-	.	ID=gene1362;Name=NWMN_1340;Dbxref=GeneID:5330793;gbkey=Gene;locus_tag=NWMN_1340	49.8333	77.5	33.6429	23.5
sense	NC_009641.1	RefSeq	coding_gene	1473640	1473991	.	-	.	ID=gene1363;Name=NWMN_1341;Dbxref=GeneID:5330794;gbkey=Gene;locus_tag=NWMN_1341	32.5	13	10.0714	4.5
sense	NC_009641.1	RefSeq	coding_gene	1474142	1475046	.	+	.	ID=gene1364;Name=NWMN_1342;Dbxref=GeneID:5330795;gbkey=Gene;locus_tag=NWMN_1342	2.33333	0	2.93333	3.33333
sense	NC_009641.1	RefSeq	coding_gene	1475387	1475988	.	+	.	ID=gene1365;Name=NWMN_1343;Dbxref=GeneID:5330796;gbkey=Gene;locus_tag=NWMN_1343	1	22	0	7
sense	NC_009641.1	RefSeq	coding_gene	1476047	1486535	.	-	.	ID=gene1366;Name=ebh2;Dbxref=GeneID:5330797;gbkey=Gene;gene=ebh2;locus_tag=NWMN_1344	25.2857	5	21.0833	10.1667
sense	NC_009641.1	RefSeq	coding_gene	1486448	1507643	.	-	.	ID=gene1367;Name=ebh1;Dbxref=GeneID:5331883;gbkey=Gene;gene=ebh1;locus_tag=NWMN_1345	52.3333	61.9405	52.2179	19.4762
sense	NC_009641.1	RefSeq	coding_gene	1507941	1509432	.	-	.	ID=gene1368;Name=NWMN_1346;Dbxref=GeneID:5331882;gbkey=Gene;locus_tag=NWMN_1346	20	20.2381	4	4
sense	NC_009641.1	RefSeq	coding_gene	1509489	1510911	.	-	.	ID=gene1369;Name=NWMN_1347;Dbxref=GeneID:5330798;gbkey=Gene;locus_tag=NWMN_1347	16	14.5	18	5.5
sense	NC_009641.1	RefSeq	coding_gene	1510842	1511982	.	-	.	ID=gene1370;Name=ilvA;Dbxref=GeneID:5330799;gbkey=Gene;gene=ilvA;locus_tag=NWMN_1348	8	27	1.5	7.7
sense	NC_009641.1	RefSeq	coding_gene	1511977	1513195	.	-	.	ID=gene1371;Name=ald;Dbxref=GeneID:5332036;gbkey=Gene;gene=ald;locus_tag=NWMN_1349	0	21	15.5	6.33333
sense	NC_009641.1	RefSeq	coding_gene	1513570	1514548	.	-	.	ID=gene1372;Name=NWMN_1350;Dbxref=GeneID:5331727;gbkey=Gene;locus_tag=NWMN_1350	2.5	10	4.33333	8
sense	NC_009641.1	RefSeq	coding_gene	1514468	1518008	.	-	.	ID=gene1373;Name=NWMN_1351;Dbxref=GeneID:5330800;gbkey=Gene;locus_tag=NWMN_1351	40	39.6667	24.25	25.2857
sense	NC_009641.1	RefSeq	coding_gene	1518012	1519552	.	+	.	ID=gene1374;Name=NWMN_1352;Dbxref=GeneID:5330801;gbkey=Gene;locus_tag=NWMN_1352	26	24	5.27778	8.5
sense	NC_009641.1	RefSeq	coding_gene	1519758	1520190	.	-	.	ID=gene1375;Name=NWMN_1353;Dbxref=GeneID:5330802;gbkey=Gene;locus_tag=NWMN_1353	9	6	13	0.5
sense	NC_009641.1	RefSeq	coding_gene	1520174	1521419	.	-	.	ID=gene1376;Name=NWMN_1354;Dbxref=GeneID:5330803;gbkey=Gene;locus_tag=NWMN_1354	62	41	0	7
sense	NC_009641.1	RefSeq	coding_gene	1521753	1521969	.	-	.	ID=gene1377;Name=NWMN_1355;Dbxref=GeneID:5330804;gbkey=Gene;locus_tag=NWMN_1355	2428	4176	1169.17	2014.83
sense	NC_009641.1	RefSeq	coding_gene	1521970	1522414	.	-	.	ID=gene1378;Name=NWMN_1356;Dbxref=GeneID:5330805;gbkey=Gene;locus_tag=NWMN_1356	81	118	41	39.5
sense	NC_009641.1	RefSeq	coding_gene	1522328	1522991	.	-	.	ID=gene1379;Name=NWMN_1357;Dbxref=GeneID:5330806;gbkey=Gene;locus_tag=NWMN_1357	113.833	151.5	37.8333	52.5
sense	NC_009641.1	RefSeq	coding_gene	1522884	1523334	.	-	.	ID=gene1380;Name=NWMN_1358;Dbxref=GeneID:5330807;gbkey=Gene;locus_tag=NWMN_1358	8	32.5	3.5	9
sense	NC_009641.1	RefSeq	coding_gene	1523289	1523568	.	-	.	ID=gene1381;Name=NWMN_1359;Dbxref=GeneID:5330808;gbkey=Gene;locus_tag=NWMN_1359	1.5	1	0	0
sense	NC_009641.1	RefSeq	coding_gene	1523523	1524400	.	+	.	ID=gene1382;Name=recU;Dbxref=GeneID:5330809;gbkey=Gene;gene=recU;locus_tag=NWMN_1360	53	155	32	42.75
sense	NC_009641.1	RefSeq	coding_gene	1524197	1526580	.	+	.	ID=gene1383;Name=pbpB;Dbxref=GeneID:5332346;gbkey=Gene;gene=pbpB;locus_tag=NWMN_1361	351	554.917	126.333	161
sense	NC_009641.1	RefSeq	coding_gene	1527146	1527587	.	-	.	ID=gene1384;Name=NWMN_1362;Dbxref=GeneID:5332244;gbkey=Gene;locus_tag=NWMN_1362	11	32.5	2	7.5
sense	NC_009641.1	RefSeq	coding_gene	1527492	1528251	.	-	.	ID=gene1385;Name=NWMN_1363;Dbxref=GeneID:5330810;gbkey=Gene;locus_tag=NWMN_1363	60.5	40.9545	9.39394	14.5
sense	NC_009641.1	RefSeq	coding_gene	1528141	1528927	.	-	.	ID=gene1386;Name=dnaD;Dbxref=GeneID:5330811;gbkey=Gene;gene=dnaD;locus_tag=NWMN_1364	28	27	27	17.5
sense	NC_009641.1	RefSeq	coding_gene	1529155	1530547	.	-	.	ID=gene1387;Name=asnC;Dbxref=GeneID:5331870;gbkey=Gene;gene=asnC;locus_tag=NWMN_1365	72	98	34	43
sense	NC_009641.1	RefSeq	coding_gene	1530769	1533562	.	-	.	ID=gene1388;Name=NWMN_1366;Dbxref=GeneID:5331760;gbkey=Gene;locus_tag=NWMN_1366	55.8333	70.3333	9.16667	16.5
sense	NC_009641.1	RefSeq	coding_gene	1533486	1534557	.	-	.	ID=gene1389;Name=birA;Dbxref=GeneID:5330812;gbkey=Gene;gene=birA;locus_tag=NWMN_1367	19	77.5	11.8095	11.1667
sense	NC_009641.1	RefSeq	coding_gene	1534444	1535746	.	-	.	ID=gene1390;Name=NWMN_1368;Dbxref=GeneID:5331780;gbkey=Gene;locus_tag=NWMN_1368	21	34.3333	13.2857	6.5
sense	NC_009641.1	RefSeq	coding_gene	1535651	1536893	.	-	.	ID=gene1391;Name=NWMN_1369;Dbxref=GeneID:5330813;gbkey=Gene;locus_tag=NWMN_1369	3	40.4	23.6667	9.7
sense	NC_009641.1	RefSeq	coding_gene	1537034	1537496	.	-	.	ID=gene1392;Name=NWMN_1370;Dbxref=GeneID:5330814;gbkey=Gene;locus_tag=NWMN_1370	0	7	0.666667	7
sense	NC_009641.1	RefSeq	coding_gene	1537688	1538495	.	-	.	ID=gene1393;Name=NWMN_1371;Dbxref=GeneID:5330815;gbkey=Gene;locus_tag=NWMN_1371	442	1082.33	152.333	270
sense	NC_009641.1	RefSeq	coding_gene	1538440	1539127	.	-	.	ID=gene1394;Name=NWMN_1372;Dbxref=GeneID:5330816;gbkey=Gene;locus_tag=NWMN_1372	16	63	15	13
sense	NC_009641.1	RefSeq	coding_gene	1539017	1539692	.	-	.	ID=gene1395;Name=NWMN_1373;Dbxref=GeneID:5330817;gbkey=Gene;locus_tag=NWMN_1373	18	18.5	6.5	11
sense	NC_009641.1	RefSeq	coding_gene	1539606	1540950	.	-	.	ID=gene1396;Name=NWMN_1374;Dbxref=GeneID:5330818;gbkey=Gene;locus_tag=NWMN_1374	18	28	9.33333	12.5
sense	NC_009641.1	RefSeq	coding_gene	1540857	1542255	.	-	.	ID=gene1397;Name=aroA;Dbxref=GeneID:5330819;gbkey=Gene;gene=aroA;locus_tag=NWMN_1375	43.5	54.8929	5	11.6667
sense	NC_009641.1	RefSeq	coding_gene	1542165	1543329	.	-	.	ID=gene1398;Name=aroB;Dbxref=GeneID:5331754;gbkey=Gene;gene=aroB;locus_tag=NWMN_1376	15	11.8611	12.1667	13.5
sense	NC_009641.1	RefSeq	coding_gene	1543255	1544521	.	-	.	ID=gene1399;Name=aroC;Dbxref=GeneID:5331755;gbkey=Gene;gene=aroC;locus_tag=NWMN_1377	35	42	3.5	10
sense	NC_009641.1	RefSeq	coding_gene	1545215	1545764	.	-	.	ID=gene1400;Name=ndk;Dbxref=GeneID:5331756;gbkey=Gene;gene=ndk;locus_tag=NWMN_1378	94.25	94.5	24.3095	42.1429
sense	NC_009641.1	RefSeq	coding_gene	1545756	1546824	.	-	.	ID=gene1401;Name=hepT;Dbxref=GeneID:5332201;gbkey=Gene;gene=hepT;locus_tag=NWMN_1379	32.75	68.5	14.8333	20.8333
sense	NC_009641.1	RefSeq	coding_gene	1546717	1547542	.	-	.	ID=gene1402;Name=ubiE;Dbxref=GeneID:5331996;gbkey=Gene;gene=ubiE;locus_tag=NWMN_1380	67	34.5	12	13.25
sense	NC_009641.1	RefSeq	coding_gene	1547445	1548117	.	-	.	ID=gene1403;Name=NWMN_1381;Dbxref=GeneID:5331947;gbkey=Gene;locus_tag=NWMN_1381	19	39	26.5	13.3333
sense	NC_009641.1	RefSeq	coding_gene	1548448	1548820	.	-	.	ID=gene1404;Name=NWMN_1382;Dbxref=GeneID:5330820;gbkey=Gene;locus_tag=NWMN_1382	1938	1915	334.786	692.143
sense	NC_009641.1	RefSeq	coding_gene	1548891	1549989	.	-	.	ID=gene1405;Name=gpsA;Dbxref=GeneID:5330821;gbkey=Gene;gene=gpsA;locus_tag=NWMN_1383	33.5	88.6	41.9167	25.5
sense	NC_009641.1	RefSeq	coding_gene	1549906	1551316	.	-	.	ID=gene1406;Name=engA;Dbxref=GeneID:5331974;gbkey=Gene;gene=engA;gene_synonym=yfgK,yphC;locus_tag=NWMN_1384	74.5	162.017	74.1667	46.2333
sense	NC_009641.1	RefSeq	coding_gene	1551438	1552713	.	-	.	ID=gene1407;Name=rpsA;Dbxref=GeneID:5331886;gbkey=Gene;gene=rpsA;locus_tag=NWMN_1385	229	318	96.9083	111.2
sense	NC_009641.1	RefSeq	coding_gene	1553325	1554084	.	-	.	ID=gene1408;Name=cmk;Dbxref=GeneID:5332404;gbkey=Gene;gene=cmk;locus_tag=NWMN_1386	5	15.5	2	10.3333
sense	NC_009641.1	RefSeq	coding_gene	1553861	1555029	.	+	.	ID=gene1409;Name=ansA;Dbxref=GeneID:5331828;gbkey=Gene;gene=ansA;locus_tag=NWMN_1387	9	21	2	4
sense	NC_009641.1	RefSeq	coding_gene	1555144	1556230	.	-	.	ID=gene1410;Name=NWMN_1388;Dbxref=GeneID:5331736;gbkey=Gene;locus_tag=NWMN_1388	44	91	6	19.5
sense	NC_009641.1	RefSeq	coding_gene	1556532	1558092	.	-	.	ID=gene1411;Name=ebpS;Dbxref=GeneID:5330822;gbkey=Gene;gene=ebpS;locus_tag=NWMN_1389	78	181	55	56
sense	NC_009641.1	RefSeq	coding_gene	1558145	1559624	.	-	.	ID=gene1412;Name=NWMN_1390;Dbxref=GeneID:5331884;gbkey=Gene;locus_tag=NWMN_1390	14.5	39.5	11.5	12
sense	NC_009641.1	RefSeq	coding_gene	1559514	1560567	.	-	.	ID=gene1413;Name=NWMN_1391;Dbxref=GeneID:5330823;gbkey=Gene;locus_tag=NWMN_1391	0.5	14.5	5.64286	2.125
sense	NC_009641.1	RefSeq	coding_gene	1560375	1560823	.	+	.	ID=gene1414;Name=fer;Dbxref=GeneID:5330824;gbkey=Gene;gene=fer;locus_tag=NWMN_1392	24	120	16	17
sense	NC_009641.1	RefSeq	coding_gene	1560929	1561574	.	-	.	ID=gene1415;Name=NWMN_1393;Dbxref=GeneID:5331905;gbkey=Gene;locus_tag=NWMN_1393	199	374.5	40	72.5
sense	NC_009641.1	RefSeq	coding_gene	1562071	1563085	.	-	.	ID=gene1416;Name=NWMN_1394;Dbxref=GeneID:5330825;gbkey=Gene;locus_tag=NWMN_1394	2.66667	13.6667	8.5	6.5
sense	NC_009641.1	RefSeq	coding_gene	1563199	1564177	.	-	.	ID=gene1417;Name=NWMN_1395;Dbxref=GeneID:5330826;gbkey=Gene;locus_tag=NWMN_1395	1	3	0.166667	2.47222
sense	NC_009641.1	RefSeq	coding_gene	1564195	1565212	.	-	.	ID=gene1418;Name=NWMN_1396;Dbxref=GeneID:5330827;gbkey=Gene;locus_tag=NWMN_1396	7.125	10.1667	0.422222	2.08333
sense	NC_009641.1	RefSeq	coding_gene	1565203	1567465	.	-	.	ID=gene1419;Name=NWMN_1397;Dbxref=GeneID:5330828;gbkey=Gene;locus_tag=NWMN_1397	26	41.5	3.45238	13.4167
sense	NC_009641.1	RefSeq	coding_gene	1567358	1568387	.	-	.	ID=gene1420;Name=NWMN_1398;Dbxref=GeneID:5330829;gbkey=Gene;locus_tag=NWMN_1398	15	4.5	2	2
sense	NC_009641.1	RefSeq	coding_gene	1568532	1570383	.	-	.	ID=gene1421;Name=srrB;Dbxref=GeneID:5330830;gbkey=Gene;gene=srrB;locus_tag=NWMN_1399	69.5	101	27	46.1667
sense	NC_009641.1	RefSeq	coding_gene	1570264	1571089	.	-	.	ID=gene1422;Name=srrA;Dbxref=GeneID:5332504;gbkey=Gene;gene=srrA;locus_tag=NWMN_1400	70.5	164	33.6667	64.6667
sense	NC_009641.1	RefSeq	coding_gene	1571122	1571959	.	-	.	ID=gene1423;Name=rluB;Dbxref=GeneID:5332503;gbkey=Gene;gene=rluB;locus_tag=NWMN_1401	34	34.5	21	16
sense	NC_009641.1	RefSeq	coding_gene	1571852	1572494	.	-	.	ID=gene1424;Name=NWMN_1402;Dbxref=GeneID:5332359;gbkey=Gene;locus_tag=NWMN_1402	18	34	11.5	11.6429
sense	NC_009641.1	RefSeq	coding_gene	1572387	1573242	.	-	.	ID=gene1425;Name=NWMN_1403;Dbxref=GeneID:5330831;gbkey=Gene;locus_tag=NWMN_1403	46	69.5	42.5	23
sense	NC_009641.1	RefSeq	coding_gene	1573010	1573716	.	+	.	ID=gene1426;Name=NWMN_1404;Dbxref=GeneID:5330832;gbkey=Gene;locus_tag=NWMN_1404	0	14	2	1
sense	NC_009641.1	RefSeq	coding_gene	1573794	1574781	.	-	.	ID=gene1427;Name=NWMN_1405;Dbxref=GeneID:5330833;gbkey=Gene;locus_tag=NWMN_1405	114.5	186.5	24	27.7
sense	NC_009641.1	RefSeq	coding_gene	1574730	1575279	.	-	.	ID=gene1428;Name=NWMN_1406;Dbxref=GeneID:5330834;gbkey=Gene;locus_tag=NWMN_1406	131.167	278	24.1667	49.5
sense	NC_009641.1	RefSeq	coding_gene	1575284	1575926	.	-	.	ID=gene1429;Name=NWMN_1407;Dbxref=GeneID:5330835;gbkey=Gene;locus_tag=NWMN_1407	13.5	34	12.5	13
sense	NC_009641.1	RefSeq	coding_gene	1575708	1576816	.	+	.	ID=gene1430;Name=NWMN_1408;Dbxref=GeneID:5330836;gbkey=Gene;locus_tag=NWMN_1408	115	136	44	38
sense	NC_009641.1	RefSeq	coding_gene	1577296	1578151	.	-	.	ID=gene1431;Name=NWMN_1409;Dbxref=GeneID:5330837;gbkey=Gene;locus_tag=NWMN_1409	0	16.5	14.3333	3
sense	NC_009641.1	RefSeq	coding_gene	1577993	1579008	.	+	.	ID=gene1432;Name=NWMN_1410;Dbxref=GeneID:5330838;gbkey=Gene;locus_tag=NWMN_1410	69	20	8	9.5
sense	NC_009641.1	RefSeq	coding_gene	1579114	1580134	.	-	.	ID=gene1433;Name=NWMN_1411;Dbxref=GeneID:5330839;gbkey=Gene;locus_tag=NWMN_1411	3.25	56	1	3
sense	NC_009641.1	RefSeq	coding_gene	1580147	1581831	.	+	.	ID=gene1434;Name=zwf;Dbxref=GeneID:5330840;gbkey=Gene;gene=zwf;locus_tag=NWMN_1412	328.75	438	76	98.5
sense	NC_009641.1	RefSeq	coding_gene	1581834	1582927	.	+	.	ID=gene1435;Name=NWMN_1413;Dbxref=GeneID:5332605;gbkey=Gene;locus_tag=NWMN_1413	59.1667	86	12.3333	21.8095
sense	NC_009641.1	RefSeq	coding_gene	1583010	1584759	.	-	.	ID=gene1436;Name=malA;Dbxref=GeneID:5330841;gbkey=Gene;gene=malA;locus_tag=NWMN_1414	15	33	4.2	7
sense	NC_009641.1	RefSeq	coding_gene	1584675	1585794	.	-	.	ID=gene1437;Name=marR;Dbxref=GeneID:5332116;gbkey=Gene;gene=marR;locus_tag=NWMN_1415	0	10	3.5	5
sense	NC_009641.1	RefSeq	coding_gene	1585888	1586359	.	-	.	ID=gene1438;Name=NWMN_1416;Dbxref=GeneID:5332120;gbkey=Gene;locus_tag=NWMN_1416	107	222.333	26.619	31
sense	NC_009641.1	RefSeq	coding_gene	1586478	1587984	.	-	.	ID=gene1439;Name=gnd;Dbxref=GeneID:5330842;gbkey=Gene;gene=gnd;locus_tag=NWMN_1417	271	334.333	113.333	160.667
sense	NC_009641.1	RefSeq	coding_gene	1587952	1589185	.	-	.	ID=gene1440;Name=NWMN_1418;Dbxref=GeneID:5331969;gbkey=Gene;locus_tag=NWMN_1418	7	25.5	20.1667	7
sense	NC_009641.1	RefSeq	coding_gene	1589654	1590734	.	-	.	ID=gene1441;Name=NWMN_1419;Dbxref=GeneID:5330843;gbkey=Gene;locus_tag=NWMN_1419	79.75	210.5	16	29.8333
sense	NC_009641.1	RefSeq	coding_gene	1590648	1591185	.	-	.	ID=gene1442;Name=NWMN_1420;Dbxref=GeneID:5330844;gbkey=Gene;locus_tag=NWMN_1420	7.5	30.5	36.5	16.5
sense	NC_009641.1	RefSeq	coding_gene	1591436	1592810	.	-	.	ID=gene1443;Name=NWMN_1421;Dbxref=GeneID:5330845;gbkey=Gene;locus_tag=NWMN_1421	80	64.5	49.125	20
sense	NC_009641.1	RefSeq	coding_gene	1592723	1593806	.	-	.	ID=gene1444;Name=NWMN_1422;Dbxref=GeneID:5330846;gbkey=Gene;locus_tag=NWMN_1422	39	61	10.875	18
sense	NC_009641.1	RefSeq	coding_gene	1593706	1594798	.	-	.	ID=gene1445;Name=NWMN_1423;Dbxref=GeneID:5330847;gbkey=Gene;locus_tag=NWMN_1423	42.5	54.1667	16.5	22.5
sense	NC_009641.1	RefSeq	coding_gene	1594714	1596235	.	-	.	ID=gene1446;Name=lpdA;Dbxref=GeneID:5330848;gbkey=Gene;gene=lpdA;locus_tag=NWMN_1424	57.1667	70	9	20
sense	NC_009641.1	RefSeq	coding_gene	1596286	1598065	.	-	.	ID=gene1447;Name=recN;Dbxref=GeneID:5332089;gbkey=Gene;gene=recN;locus_tag=NWMN_1425	71	138.5	49.375	30.5
sense	NC_009641.1	RefSeq	coding_gene	1597981	1598533	.	-	.	ID=gene1448;Name=ahrC;Dbxref=GeneID:5332342;gbkey=Gene;gene=ahrC;locus_tag=NWMN_1426	34	85.5	40.4167	21.5
sense	NC_009641.1	RefSeq	coding_gene	1598865	1599846	.	-	.	ID=gene1449;Name=ispA;Dbxref=GeneID:5331725;gbkey=Gene;gene=ispA;locus_tag=NWMN_1427	21.4286	91	8.66667	9.125
sense	NC_009641.1	RefSeq	coding_gene	1599947	1601384	.	-	.	ID=gene1450;Name=xseA;Dbxref=GeneID:5332058;gbkey=Gene;gene=xseA;locus_tag=NWMN_1428	140.5	179	33.5	37.5
sense	NC_009641.1	RefSeq	coding_gene	1601301	1601790	.	-	.	ID=gene1451;Name=nusB;Dbxref=GeneID:5330849;gbkey=Gene;gene=nusB;locus_tag=NWMN_1429	54.5	55.5	12	16.5
sense	NC_009641.1	RefSeq	coding_gene	1601750	1602212	.	-	.	ID=gene1452;Name=NWMN_1430;Dbxref=GeneID:5332214;gbkey=Gene;locus_tag=NWMN_1430	13	32.5833	28.5	17
sense	NC_009641.1	RefSeq	coding_gene	1602127	1603582	.	-	.	ID=gene1453;Name=accC;Dbxref=GeneID:5330850;gbkey=Gene;gene=accC;locus_tag=NWMN_1431	69	134.771	50.625	35.4135
sense	NC_009641.1	RefSeq	coding_gene	1603482	1604046	.	-	.	ID=gene1454;Name=accB;Dbxref=GeneID:5331708;gbkey=Gene;gene=accB;locus_tag=NWMN_1432	36.5	33.6875	7.125	9.83013
sense	NC_009641.1	RefSeq	coding_gene	1604420	1605077	.	-	.	ID=gene1455;Name=efp;Dbxref=GeneID:5331706;gbkey=Gene;gene=efp;locus_tag=NWMN_1433	91.5	229	56	60.5
sense	NC_009641.1	RefSeq	coding_gene	1605003	1606164	.	-	.	ID=gene1456;Name=NWMN_1434;Dbxref=GeneID:5331885;gbkey=Gene;locus_tag=NWMN_1434	54.5	69	22	19.5
sense	NC_009641.1	RefSeq	coding_gene	1605969	1606750	.	+	.	ID=gene1457;Name=NWMN_1435;Dbxref=GeneID:5330851;gbkey=Gene;locus_tag=NWMN_1435	15	3.5	0	9.5
sense	NC_009641.1	RefSeq	coding_gene	1606564	1606982	.	+	.	ID=gene1458;Name=NWMN_1436;Dbxref=GeneID:5330852;gbkey=Gene;locus_tag=NWMN_1436	51.2857	44.1	14	13.1111
sense	NC_009641.1	RefSeq	coding_gene	1607046	1607976	.	-	.	ID=gene1459;Name=NWMN_1437;Dbxref=GeneID:5330853;gbkey=Gene;locus_tag=NWMN_1437	47	82	29.3333	33.6667
sense	NC_009641.1	RefSeq	coding_gene	1607834	1608420	.	+	.	ID=gene1460;Name=NWMN_1438;Dbxref=GeneID:5330854;gbkey=Gene;locus_tag=NWMN_1438	35	68	0	18
sense	NC_009641.1	RefSeq	coding_gene	1608785	1610357	.	-	.	ID=gene1461;Name=gcvPB;Dbxref=GeneID:5330855;gbkey=Gene;gene=gcvPB;locus_tag=NWMN_1439	56	89.5	7.66667	11.5
sense	NC_009641.1	RefSeq	coding_gene	1610250	1611705	.	-	.	ID=gene1462;Name=gcvPA;Dbxref=GeneID:5331945;gbkey=Gene;gene=gcvPA;locus_tag=NWMN_1440	21	56.625	19	14.5
sense	NC_009641.1	RefSeq	coding_gene	1611616	1612807	.	-	.	ID=gene1463;Name=gcvT;Dbxref=GeneID:5331944;gbkey=Gene;gene=gcvT;locus_tag=NWMN_1441	334.5	456.143	58.5556	128.033
sense	NC_009641.1	RefSeq	coding_gene	1612866	1613490	.	-	.	ID=gene1464;Name=NWMN_1442;Dbxref=GeneID:5330856;gbkey=Gene;locus_tag=NWMN_1442	71.5	159	45	52
sense	NC_009641.1	RefSeq	coding_gene	1613623	1614220	.	-	.	ID=gene1465;Name=NWMN_1443;Dbxref=GeneID:5330857;gbkey=Gene;locus_tag=NWMN_1443	6	1	1	0
sense	NC_009641.1	RefSeq	coding_gene	1614038	1614437	.	-	.	ID=gene1466;Name=NWMN_1444;Dbxref=GeneID:5330858;gbkey=Gene;locus_tag=NWMN_1444	0	1.57143	0	0.5
sense	NC_009641.1	RefSeq	coding_gene	1614324	1614870	.	-	.	ID=gene1467;Name=NWMN_1445;Dbxref=GeneID:5330859;gbkey=Gene;locus_tag=NWMN_1445	3.1	0.871429	18	3.06726
sense	NC_009641.1	RefSeq	coding_gene	1614748	1615159	.	-	.	ID=gene1468;Name=NWMN_1446;Dbxref=GeneID:5330860;gbkey=Gene;locus_tag=NWMN_1446	3.1	0.8	15.25	2.23393
sense	NC_009641.1	RefSeq	coding_gene	1615073	1616243	.	-	.	ID=gene1469;Name=NWMN_1447;Dbxref=GeneID:5330861;gbkey=Gene;locus_tag=NWMN_1447	0	1.5	8.91667	1
sense	NC_009641.1	RefSeq	coding_gene	1616115	1617189	.	-	.	ID=gene1470;Name=NWMN_1448;Dbxref=GeneID:5330862;gbkey=Gene;locus_tag=NWMN_1448	10.5	19	2	5
sense	NC_009641.1	RefSeq	coding_gene	1617141	1617864	.	-	.	ID=gene1471;Name=NWMN_1449;Dbxref=GeneID:5330863;gbkey=Gene;locus_tag=NWMN_1449	18	27	11.6667	12.5
sense	NC_009641.1	RefSeq	coding_gene	1617761	1618190	.	-	.	ID=gene1472;Name=NWMN_1450;Dbxref=GeneID:5330864;gbkey=Gene;locus_tag=NWMN_1450	27.5	41.5	9	9.66667
sense	NC_009641.1	RefSeq	coding_gene	1618090	1619176	.	-	.	ID=gene1473;Name=glk;Dbxref=GeneID:5330865;gbkey=Gene;gene=glk;locus_tag=NWMN_1451	24	124	55.25	26.5
sense	NC_009641.1	RefSeq	coding_gene	1619257	1620820	.	-	.	ID=gene1474;Name=NWMN_1452;Dbxref=GeneID:5331952;gbkey=Gene;locus_tag=NWMN_1452	34.3333	98.5	20	22.5
sense	NC_009641.1	RefSeq	coding_gene	1620732	1621425	.	-	.	ID=gene1475;Name=NWMN_1453;Dbxref=GeneID:5330866;gbkey=Gene;locus_tag=NWMN_1453	10	39	14.3333	17
sense	NC_009641.1	RefSeq	coding_gene	1621480	1621729	.	-	.	ID=gene1476;Name=rpmG;Dbxref=GeneID:5330867;gbkey=Gene;gene=rpmG;locus_tag=NWMN_1454	22	37	12.5	14
sense	NC_009641.1	RefSeq	coding_gene	1621742	1623917	.	-	.	ID=gene1477;Name=pbpC;Dbxref=GeneID:5332396;gbkey=Gene;gene=pbpC;locus_tag=NWMN_1455	177	183.5	51.2476	58.1667
sense	NC_009641.1	RefSeq	coding_gene	1623938	1624637	.	-	.	ID=gene1478;Name=sodA;Dbxref=GeneID:5332245;gbkey=Gene;gene=sodA;locus_tag=NWMN_1456	557	554.5	140.833	212
sense	NC_009641.1	RefSeq	coding_gene	1624813	1625323	.	-	.	ID=gene1479;Name=NWMN_1457;Dbxref=GeneID:5332491;gbkey=Gene;locus_tag=NWMN_1457	43	64.5	2.5	9.66667
sense	NC_009641.1	RefSeq	coding_gene	1625210	1626173	.	-	.	ID=gene1480;Name=NWMN_1458;Dbxref=GeneID:5330868;gbkey=Gene;locus_tag=NWMN_1458	34.5	91.5	13	8.66667
sense	NC_009641.1	RefSeq	coding_gene	1626115	1627000	.	-	.	ID=gene1481;Name=NWMN_1459;Dbxref=GeneID:5330869;gbkey=Gene;locus_tag=NWMN_1459	52	81.75	7	5.125
sense	NC_009641.1	RefSeq	coding_gene	1627026	1628016	.	-	.	ID=gene1482;Name=NWMN_1460;Dbxref=GeneID:5330870;gbkey=Gene;locus_tag=NWMN_1460	7	37.1667	2	3
sense	NC_009641.1	RefSeq	coding_gene	1627926	1629372	.	-	.	ID=gene1483;Name=NWMN_1461;Dbxref=GeneID:5330871;gbkey=Gene;locus_tag=NWMN_1461	47.5	98	22.1667	22
sense	NC_009641.1	RefSeq	coding_gene	1629386	1630586	.	-	.	ID=gene1484;Name=NWMN_1462;Dbxref=GeneID:5330872;gbkey=Gene;locus_tag=NWMN_1462	141.5	66	34.3333	26.8333
sense	NC_009641.1	RefSeq	coding_gene	1630489	1631266	.	-	.	ID=gene1485;Name=NWMN_1463;Dbxref=GeneID:5330873;gbkey=Gene;locus_tag=NWMN_1463	127.5	109.5	17.5	31.5
sense	NC_009641.1	RefSeq	coding_gene	1631297	1632503	.	-	.	ID=gene1486;Name=sigA;Dbxref=GeneID:5330874;gbkey=Gene;gene=sigA;locus_tag=NWMN_1464	97.5	195	15.7679	62
sense	NC_009641.1	RefSeq	coding_gene	1632627	1634526	.	-	.	ID=gene1487;Name=dnaG;Dbxref=GeneID:5332485;gbkey=Gene;gene=dnaG;locus_tag=NWMN_1465	177	318.5	60.6667	86.0333
sense	NC_009641.1	RefSeq	coding_gene	1634487	1635405	.	-	.	ID=gene1488;Name=NWMN_1466;Dbxref=GeneID:5331872;gbkey=Gene;locus_tag=NWMN_1466	25	42	11	14
sense	NC_009641.1	RefSeq	coding_gene	1635316	1635955	.	-	.	ID=gene1489;Name=NWMN_1467;Dbxref=GeneID:5330875;gbkey=Gene;locus_tag=NWMN_1467	9	20.5	4	10.5
sense	NC_009641.1	RefSeq	coding_gene	1636074	1637665	.	+	.	ID=gene1490;Name=glyS;Dbxref=GeneID:5330876;gbkey=Gene;gene=glyS;locus_tag=NWMN_1468	595.667	900.5	362.167	273.667
sense	NC_009641.1	RefSeq	coding_gene	1637815	1638667	.	-	.	ID=gene1491;Name=recO;Dbxref=GeneID:5331967;gbkey=Gene;gene=recO;locus_tag=NWMN_1469	100	46	41	21.7222
sense	NC_009641.1	RefSeq	coding_gene	1638589	1639588	.	-	.	ID=gene1492;Name=era;Dbxref=GeneID:5332343;gbkey=Gene;gene=era;gene_synonym=bex,rbaA,sdgE,yqfH;locus_tag=NWMN_1470	111	133.5	25.5	57.5
sense	NC_009641.1	RefSeq	coding_gene	1639489	1639993	.	-	.	ID=gene1493;Name=NWMN_1471;Dbxref=GeneID:5330877;gbkey=Gene;locus_tag=NWMN_1471	29.5952	128.143	47.7619	26.7143
sense	NC_009641.1	RefSeq	coding_gene	1639904	1640348	.	-	.	ID=gene1494;Name=NWMN_1472;Dbxref=GeneID:5330878;gbkey=Gene;locus_tag=NWMN_1472	37	51.5	26	14.25
sense	NC_009641.1	RefSeq	coding_gene	1640251	1640818	.	-	.	ID=gene1495;Name=NWMN_1473;Dbxref=GeneID:5330879;gbkey=Gene;locus_tag=NWMN_1473	61	128	22.3333	26.25
sense	NC_009641.1	RefSeq	coding_gene	1640719	1641766	.	-	.	ID=gene1496;Name=phoH;Dbxref=GeneID:5330880;gbkey=Gene;gene=phoH;locus_tag=NWMN_1474	109.143	176.857	54.1667	57.0238
sense	NC_009641.1	RefSeq	coding_gene	1641970	1642768	.	-	.	ID=gene1497;Name=NWMN_1475;Dbxref=GeneID:5332270;gbkey=Gene;locus_tag=NWMN_1475	59.5	72	13	14.5
sense	NC_009641.1	RefSeq	coding_gene	1642685	1643774	.	-	.	ID=gene1498;Name=NWMN_1476;Dbxref=GeneID:5330881;gbkey=Gene;locus_tag=NWMN_1476	15	118.5	40	28.5
sense	NC_009641.1	RefSeq	coding_gene	1643692	1644499	.	-	.	ID=gene1499;Name=NWMN_1477;Dbxref=GeneID:5330882;gbkey=Gene;locus_tag=NWMN_1477	145.5	196.5	32.2778	67
sense	NC_009641.1	RefSeq	coding_gene	1644619	1644895	.	-	.	ID=gene1500;Name=rpsU;Dbxref=GeneID:5330883;gbkey=Gene;gene=rpsU;locus_tag=NWMN_1478	405	529	101	213
sense	NC_009641.1	RefSeq	coding_gene	1645088	1646534	.	-	.	ID=gene1501;Name=NWMN_1479;Dbxref=GeneID:5332425;gbkey=Gene;locus_tag=NWMN_1479	104.143	107.429	37.6429	32.8333
sense	NC_009641.1	RefSeq	coding_gene	1646441	1647293	.	-	.	ID=gene1502;Name=NWMN_1480;Dbxref=GeneID:5330884;gbkey=Gene;locus_tag=NWMN_1480	28.5	53.8333	15	15.25
sense	NC_009641.1	RefSeq	coding_gene	1647195	1648233	.	-	.	ID=gene1503;Name=prmA;Dbxref=GeneID:5330885;gbkey=Gene;gene=prmA;locus_tag=NWMN_1481	66.5	172	22.3333	25.25
sense	NC_009641.1	RefSeq	coding_gene	1648137	1649376	.	-	.	ID=gene1504;Name=dnaJ;Dbxref=GeneID:5330886;gbkey=Gene;gene=dnaJ;locus_tag=NWMN_1482	356.167	594.667	54.3333	101.833
sense	NC_009641.1	RefSeq	coding_gene	1649412	1651344	.	-	.	ID=gene1505;Name=dnaK;Dbxref=GeneID:5331874;gbkey=Gene;gene=dnaK;locus_tag=NWMN_1483	1164.83	2148	246.417	310.429
sense	NC_009641.1	RefSeq	coding_gene	1651313	1652039	.	-	.	ID=gene1506;Name=grpE;Dbxref=GeneID:5331875;gbkey=Gene;gene=grpE;locus_tag=NWMN_1484	348	766	71	109.5
sense	NC_009641.1	RefSeq	coding_gene	1651971	1653048	.	-	.	ID=gene1507;Name=hrcA;Dbxref=GeneID:5331978;gbkey=Gene;gene=hrcA;locus_tag=NWMN_1485	1306.83	2518.67	412.5	749.976
sense	NC_009641.1	RefSeq	coding_gene	1653049	1654273	.	-	.	ID=gene1508;Name=hemN;Dbxref=GeneID:5332015;gbkey=Gene;gene=hemN;locus_tag=NWMN_1486	12	9	0	4
sense	NC_009641.1	RefSeq	coding_gene	1654736	1656659	.	-	.	ID=gene1509;Name=NWMN_1487;Dbxref=GeneID:5331993;gbkey=Gene;locus_tag=NWMN_1487	79	94	35.5	10
sense	NC_009641.1	RefSeq	coding_gene	1656705	1657156	.	+	.	ID=gene1510;Name=rpsT;Dbxref=GeneID:5330887;gbkey=Gene;gene=rpsT;locus_tag=NWMN_1488	201	302	68	51
sense	NC_009641.1	RefSeq	coding_gene	1657201	1658275	.	-	.	ID=gene1511;Name=holA;Dbxref=GeneID:5332424;gbkey=Gene;gene=holA;locus_tag=NWMN_1489	36	43.5	0	7.5
sense	NC_009641.1	RefSeq	coding_gene	1658232	1660533	.	-	.	ID=gene1512;Name=comEC;Dbxref=GeneID:5332011;gbkey=Gene;gene=comEC;locus_tag=NWMN_1490	69.5	103.167	10.1667	14.5952
sense	NC_009641.1	RefSeq	coding_gene	1660438	1660999	.	-	.	ID=gene1513;Name=comEB;Dbxref=GeneID:5331835;gbkey=Gene;gene=comEB;locus_tag=NWMN_1491	16.5	51	16.5	7
sense	NC_009641.1	RefSeq	coding_gene	1660991	1661768	.	-	.	ID=gene1514;Name=comEA;Dbxref=GeneID:5331834;gbkey=Gene;gene=comEA;locus_tag=NWMN_1492	28.5	51.5	9.5	0.5
sense	NC_009641.1	RefSeq	coding_gene	1661717	1662533	.	-	.	ID=gene1515;Name=NWMN_1493;Dbxref=GeneID:5331833;gbkey=Gene;locus_tag=NWMN_1493	121	153.333	40.0833	27.0333
sense	NC_009641.1	RefSeq	coding_gene	1662436	1662889	.	-	.	ID=gene1516;Name=NWMN_1494;Dbxref=GeneID:5330888;gbkey=Gene;locus_tag=NWMN_1494	29.5	70.3333	31.3333	18.3667
sense	NC_009641.1	RefSeq	coding_gene	1662790	1663474	.	-	.	ID=gene1517;Name=NWMN_1495;Dbxref=GeneID:5330889;gbkey=Gene;locus_tag=NWMN_1495	37.5	64	15.5	6.5
sense	NC_009641.1	RefSeq	coding_gene	1663364	1664033	.	-	.	ID=gene1518;Name=NWMN_1496;Dbxref=GeneID:5330890;gbkey=Gene;locus_tag=NWMN_1496	8.5	29.5	9.5	3.5
sense	NC_009641.1	RefSeq	coding_gene	1663936	1664326	.	-	.	ID=gene1519;Name=NWMN_1497;Dbxref=GeneID:5330891;gbkey=Gene;locus_tag=NWMN_1497	12.5	16.5	0	1.5
sense	NC_009641.1	RefSeq	coding_gene	1664230	1665136	.	-	.	ID=gene1520;Name=aroE;Dbxref=GeneID:5330892;gbkey=Gene;gene=aroE;locus_tag=NWMN_1498	47.5	38.5	19	13.5
sense	NC_009641.1	RefSeq	coding_gene	1665050	1666250	.	-	.	ID=gene1521;Name=NWMN_1499;Dbxref=GeneID:5331757;gbkey=Gene;locus_tag=NWMN_1499	50.5	88.5	26	15.9167
sense	NC_009641.1	RefSeq	coding_gene	1666151	1666778	.	-	.	ID=gene1522;Name=NWMN_1500;Dbxref=GeneID:5330893;gbkey=Gene;locus_tag=NWMN_1500	15.5	20	6.78571	8.5
sense	NC_009641.1	RefSeq	coding_gene	1666698	1667484	.	-	.	ID=gene1523;Name=pfs;Dbxref=GeneID:5330894;gbkey=Gene;gene=pfs;locus_tag=NWMN_1501	15	24	11.5	7.5
sense	NC_009641.1	RefSeq	coding_gene	1667498	1667967	.	+	.	ID=gene1524;Name=NWMN_1502;Dbxref=GeneID:5332260;gbkey=Gene;locus_tag=NWMN_1502	2.66667	4	0	0.25
sense	NC_009641.1	RefSeq	coding_gene	1668169	1668973	.	-	.	ID=gene1525;Name=NWMN_1503;Dbxref=GeneID:5330895;gbkey=Gene;locus_tag=NWMN_1503	1	16	16.6667	3.83333
sense	NC_009641.1	RefSeq	coding_gene	1669335	1670655	.	-	.	ID=gene1526;Name=NWMN_1504;Dbxref=GeneID:5330896;gbkey=Gene;locus_tag=NWMN_1504	31	36	0	1.5
sense	NC_009641.1	RefSeq	coding_gene	1670844	1672173	.	-	.	ID=gene1527;Name=NWMN_1505;Dbxref=GeneID:5330897;gbkey=Gene;locus_tag=NWMN_1505	25	30.25	12.75	14.1429
sense	NC_009641.1	RefSeq	coding_gene	1672086	1672938	.	-	.	ID=gene1528;Name=NWMN_1506;Dbxref=GeneID:5330898;gbkey=Gene;locus_tag=NWMN_1506	21.5	44	17.5	6.5
sense	NC_009641.1	RefSeq	coding_gene	1672838	1674299	.	-	.	ID=gene1529;Name=accC;Dbxref=GeneID:5330899;gbkey=Gene;gene=accC;locus_tag=NWMN_1507	17.5	19.1667	21.3333	10.1111
sense	NC_009641.1	RefSeq	coding_gene	1674213	1674762	.	-	.	ID=gene1530;Name=accB;Dbxref=GeneID:5331709;gbkey=Gene;gene=accB;locus_tag=NWMN_1508	0	9	3.5	3.33333
sense	NC_009641.1	RefSeq	coding_gene	1674664	1675774	.	-	.	ID=gene1531;Name=NWMN_1509;Dbxref=GeneID:5331707;gbkey=Gene;locus_tag=NWMN_1509	15.25	12	0	4.5
sense	NC_009641.1	RefSeq	coding_gene	1675664	1676498	.	-	.	ID=gene1532;Name=NWMN_1510;Dbxref=GeneID:5330900;gbkey=Gene;locus_tag=NWMN_1510	2	7.83333	0.333333	4.83333
sense	NC_009641.1	RefSeq	coding_gene	1676724	1677300	.	-	.	ID=gene1533;Name=greA;Dbxref=GeneID:5330901;gbkey=Gene;gene=greA;locus_tag=NWMN_1511	185.5	162.571	56.5	64
sense	NC_009641.1	RefSeq	coding_gene	1677228	1677951	.	-	.	ID=gene1534;Name=udk;Dbxref=GeneID:5331975;gbkey=Gene;gene=udk;locus_tag=NWMN_1512	56.5	29	7.21429	11
sense	NC_009641.1	RefSeq	coding_gene	1677851	1679219	.	-	.	ID=gene1535;Name=NWMN_1513;Dbxref=GeneID:5332577;gbkey=Gene;locus_tag=NWMN_1513	64	25.5	1.71429	14.1667
sense	NC_009641.1	RefSeq	coding_gene	1679131	1680154	.	-	.	ID=gene1536;Name=NWMN_1514;Dbxref=GeneID:5330902;gbkey=Gene;locus_tag=NWMN_1514	37	26	8	14
sense	NC_009641.1	RefSeq	coding_gene	1680057	1680795	.	-	.	ID=gene1537;Name=NWMN_1515;Dbxref=GeneID:5330903;gbkey=Gene;locus_tag=NWMN_1515	45	81	0	28.3333
sense	NC_009641.1	RefSeq	coding_gene	1680980	1681388	.	-	.	ID=gene1538;Name=NWMN_1516;Dbxref=GeneID:5330904;gbkey=Gene;locus_tag=NWMN_1516	155.5	282	19.5	73.5
sense	NC_009641.1	RefSeq	coding_gene	1681303	1681831	.	-	.	ID=gene1539;Name=NWMN_1517;Dbxref=GeneID:5330905;gbkey=Gene;locus_tag=NWMN_1517	75.8333	200.833	20.8452	46.2738
sense	NC_009641.1	RefSeq	coding_gene	1681735	1682095	.	-	.	ID=gene1540;Name=NWMN_1518;Dbxref=GeneID:5330906;gbkey=Gene;locus_tag=NWMN_1518	83.6667	124.667	33.8452	36.6071
sense	NC_009641.1	RefSeq	coding_gene	1682058	1684788	.	-	.	ID=gene1541;Name=alaS;Dbxref=GeneID:5330907;gbkey=Gene;gene=alaS;locus_tag=NWMN_1519	64.5714	104.5	49.7619	21.5
sense	NC_009641.1	RefSeq	coding_gene	1685031	1687608	.	-	.	ID=gene1542;Name=NWMN_1520;Dbxref=GeneID:5331726;gbkey=Gene;locus_tag=NWMN_1520	26	76.1667	22.119	10.2143
sense	NC_009641.1	RefSeq	coding_gene	1687510	1688278	.	-	.	ID=gene1543;Name=NWMN_1521;Dbxref=GeneID:5330908;gbkey=Gene;locus_tag=NWMN_1521	14	20	6.5	4.5
sense	NC_009641.1	RefSeq	coding_gene	1688370	1688661	.	-	.	ID=gene1544;Name=NWMN_1522;Dbxref=GeneID:5330909;gbkey=Gene;locus_tag=NWMN_1522	32.5	29	8	11.55
sense	NC_009641.1	RefSeq	coding_gene	1688640	1689858	.	-	.	ID=gene1545;Name=mnmA;Dbxref=GeneID:5330910;gbkey=Gene;gene=mnmA;locus_tag=NWMN_1523	90.5	111.5	13	17.5
sense	NC_009641.1	RefSeq	coding_gene	1689759	1691001	.	-	.	ID=gene1546;Name=NWMN_1524;Dbxref=GeneID:5332560;gbkey=Gene;locus_tag=NWMN_1524	72	133.5	41	22.25
sense	NC_009641.1	RefSeq	coding_gene	1691013	1692226	.	+	.	ID=gene1547;Name=NWMN_1525;Dbxref=GeneID:5330911;gbkey=Gene;locus_tag=NWMN_1525	69.2	154	7.16667	10.5333
sense	NC_009641.1	RefSeq	coding_gene	1692463	1692709	.	-	.	ID=gene1548;Name=NWMN_1526;Dbxref=GeneID:5330912;gbkey=Gene;locus_tag=NWMN_1526	646	560	160	272.5
sense	NC_009641.1	RefSeq	coding_gene	1692649	1692931	.	-	.	ID=gene1549;Name=NWMN_1527;Dbxref=GeneID:5330913;gbkey=Gene;locus_tag=NWMN_1527	303	259	96	148
sense	NC_009641.1	RefSeq	coding_gene	1692931	1693453	.	-	.	ID=gene1550;Name=NWMN_1528;Dbxref=GeneID:5330914;gbkey=Gene;locus_tag=NWMN_1528	19	50	7	23
sense	NC_009641.1	RefSeq	coding_gene	1693238	1694712	.	+	.	ID=gene1551;Name=NWMN_1529;Dbxref=GeneID:5330915;gbkey=Gene;locus_tag=NWMN_1529	36	41	22.25	9
sense	NC_009641.1	RefSeq	coding_gene	1694873	1695746	.	-	.	ID=gene1552;Name=NWMN_1530;Dbxref=GeneID:5330916;gbkey=Gene;locus_tag=NWMN_1530	31	49	21.5	16
sense	NC_009641.1	RefSeq	coding_gene	1695860	1696061	.	-	.	ID=gene1553;Name=NWMN_1531;Dbxref=GeneID:5330917;gbkey=Gene;locus_tag=NWMN_1531	19821	28388.2	6653	11646.7
sense	NC_009641.1	RefSeq	coding_gene	1696107	1697973	.	-	.	ID=gene1554;Name=aspS;Dbxref=GeneID:5330918;gbkey=Gene;gene=aspS;locus_tag=NWMN_1532	31.3333	53.5	34.3333	22
sense	NC_009641.1	RefSeq	coding_gene	1697889	1699251	.	-	.	ID=gene1555;Name=hisS;Dbxref=GeneID:5331761;gbkey=Gene;gene=hisS;locus_tag=NWMN_1533	19	21	5.5	5.25
sense	NC_009641.1	RefSeq	coding_gene	1699612	1700587	.	-	.	ID=gene1556;Name=NWMN_1534;Dbxref=GeneID:5332006;gbkey=Gene;locus_tag=NWMN_1534	34.5	60	0	15.5
sense	NC_009641.1	RefSeq	coding_gene	1700484	1701036	.	-	.	ID=gene1557;Name=NWMN_1535;Dbxref=GeneID:5330919;gbkey=Gene;locus_tag=NWMN_1535	39.5	36	18.5	11.5
sense	NC_009641.1	RefSeq	coding_gene	1700948	1703258	.	-	.	ID=gene1558;Name=relA;Dbxref=GeneID:5330920;gbkey=Gene;gene=relA;locus_tag=NWMN_1536	57	129	14.881	34.3611
sense	NC_009641.1	RefSeq	coding_gene	1703565	1704183	.	-	.	ID=gene1559;Name=apt;Dbxref=GeneID:5332347;gbkey=Gene;gene=apt;locus_tag=NWMN_1537	27.5	35	10	7
sense	NC_009641.1	RefSeq	coding_gene	1704105	1706478	.	-	.	ID=gene1560;Name=recJ;Dbxref=GeneID:5331739;gbkey=Gene;gene=recJ;locus_tag=NWMN_1538	36.5	38.6667	17.5	17.5
sense	NC_009641.1	RefSeq	coding_gene	1706581	1708960	.	-	.	ID=gene1561;Name=secDF;Dbxref=GeneID:5332341;gbkey=Gene;gene=secDF;locus_tag=NWMN_1539	154	305	87.35	71.8333
sense	NC_009641.1	RefSeq	coding_gene	1709135	1709495	.	-	.	ID=gene1562;Name=NWMN_1540;Dbxref=GeneID:5332468;gbkey=Gene;locus_tag=NWMN_1540	70.5	132	7	33
sense	NC_009641.1	RefSeq	coding_gene	1709414	1710653	.	-	.	ID=gene1563;Name=tgt;Dbxref=GeneID:5330921;gbkey=Gene;gene=tgt;locus_tag=NWMN_1541	49.5	144.5	13	30.1667
sense	NC_009641.1	RefSeq	coding_gene	1710576	1711701	.	-	.	ID=gene1564;Name=queA;Dbxref=GeneID:5332533;gbkey=Gene;gene=queA;locus_tag=NWMN_1542	5	62.6667	7.33333	13.3333
sense	NC_009641.1	RefSeq	coding_gene	1711603	1712707	.	-	.	ID=gene1565;Name=ruvB;Dbxref=GeneID:5332330;gbkey=Gene;gene=ruvB;locus_tag=NWMN_1543	41	85	15.5	11.5
sense	NC_009641.1	RefSeq	coding_gene	1712639	1713341	.	-	.	ID=gene1566;Name=ruvA;Dbxref=GeneID:5332430;gbkey=Gene;gene=ruvA;locus_tag=NWMN_1544	19	51	10.8333	14.4167
sense	NC_009641.1	RefSeq	coding_gene	1713255	1713813	.	-	.	ID=gene1567;Name=NWMN_1545;Dbxref=GeneID:5332429;gbkey=Gene;locus_tag=NWMN_1545	11	69	1	13.125
sense	NC_009641.1	RefSeq	coding_gene	1713723	1715115	.	-	.	ID=gene1568;Name=obgE;Dbxref=GeneID:5330922;gbkey=Gene;gene=obgE;gene_synonym=cgtA,obg,yhbZ;locus_tag=NWMN_1546	76	146.833	57.5	23
sense	NC_009641.1	RefSeq	coding_gene	1715370	1715754	.	-	.	ID=gene1569;Name=rpmA;Dbxref=GeneID:5332217;gbkey=Gene;gene=rpmA;locus_tag=NWMN_1547	741	980	92.5	222
sense	NC_009641.1	RefSeq	coding_gene	1715666	1716086	.	-	.	ID=gene1570;Name=NWMN_1548;Dbxref=GeneID:5332389;gbkey=Gene;locus_tag=NWMN_1548	149.5	320.5	39	64.5
sense	NC_009641.1	RefSeq	coding_gene	1715992	1716400	.	-	.	ID=gene1571;Name=rplU;Dbxref=GeneID:5330923;gbkey=Gene;gene=rplU;locus_tag=NWMN_1549	96.5	294	65.5	51.5
sense	NC_009641.1	RefSeq	coding_gene	1716467	1717097	.	-	.	ID=gene1572;Name=mreD;Dbxref=GeneID:5332384;gbkey=Gene;gene=mreD;locus_tag=NWMN_1550	22	59	5.20833	10.1667
sense	NC_009641.1	RefSeq	coding_gene	1716997	1717939	.	-	.	ID=gene1573;Name=mreC;Dbxref=GeneID:5332165;gbkey=Gene;gene=mreC;locus_tag=NWMN_1551	17.25	57	12.875	10
sense	NC_009641.1	RefSeq	coding_gene	1718232	1718805	.	-	.	ID=gene1574;Name=NWMN_1552;Dbxref=GeneID:5332164;gbkey=Gene;locus_tag=NWMN_1552	50	48	52.5	18
sense	NC_009641.1	RefSeq	coding_gene	1718734	1719062	.	+	.	ID=gene1575;Name=NWMN_1553;Dbxref=GeneID:5330924;gbkey=Gene;locus_tag=NWMN_1553	46	76	16	26
sense	NC_009641.1	RefSeq	coding_gene	1719179	1719563	.	-	.	ID=gene1576;Name=NWMN_1554;Dbxref=GeneID:5330925;gbkey=Gene;locus_tag=NWMN_1554	24.5	104	5.25	13.5
sense	NC_009641.1	RefSeq	coding_gene	1719531	1720317	.	-	.	ID=gene1577;Name=radC;Dbxref=GeneID:5330926;gbkey=Gene;gene=radC;locus_tag=NWMN_1555	4.66667	3.33333	7.66667	4.83333
sense	NC_009641.1	RefSeq	coding_gene	1720214	1721021	.	-	.	ID=gene1578;Name=NWMN_1556;Dbxref=GeneID:5332332;gbkey=Gene;locus_tag=NWMN_1556	0	4	0	6.83333
sense	NC_009641.1	RefSeq	coding_gene	1721191	1722562	.	-	.	ID=gene1579;Name=folC;Dbxref=GeneID:5330927;gbkey=Gene;gene=folC;locus_tag=NWMN_1557	113	165.5	33.75	33.6667
sense	NC_009641.1	RefSeq	coding_gene	1722475	1725205	.	-	.	ID=gene1580;Name=valS;Dbxref=GeneID:5331921;gbkey=Gene;gene=valS;locus_tag=NWMN_1558	435	506.75	194.333	313
sense	NC_009641.1	RefSeq	coding_gene	1725308	1726068	.	+	.	ID=gene1581;Name=NWMN_1559;Dbxref=GeneID:5332591;gbkey=Gene;locus_tag=NWMN_1559	24	81	8	14.3333
sense	NC_009641.1	RefSeq	coding_gene	1726291	1727458	.	-	.	ID=gene1582;Name=abrB;Dbxref=GeneID:5330928;gbkey=Gene;gene=abrB;locus_tag=NWMN_1560	37	20	4	8
sense	NC_009641.1	RefSeq	coding_gene	1727560	1728946	.	-	.	ID=gene1583;Name=hemL;Dbxref=GeneID:5331704;gbkey=Gene;gene=hemL;locus_tag=NWMN_1561	31	48.4286	10	15.4286
sense	NC_009641.1	RefSeq	coding_gene	1728894	1729968	.	-	.	ID=gene1584;Name=hemB;Dbxref=GeneID:5331991;gbkey=Gene;gene=hemB;locus_tag=NWMN_1562	6	38	0	8.5
sense	NC_009641.1	RefSeq	coding_gene	1729871	1730639	.	-	.	ID=gene1585;Name=hemD;Dbxref=GeneID:5331986;gbkey=Gene;gene=hemD;locus_tag=NWMN_1563	2.5	8.5	0	4.5
sense	NC_009641.1	RefSeq	coding_gene	1730561	1731587	.	-	.	ID=gene1586;Name=hemC;Dbxref=GeneID:5331988;gbkey=Gene;gene=hemC;locus_tag=NWMN_1564	36	11	0	21.5
sense	NC_009641.1	RefSeq	coding_gene	1731529	1732444	.	-	.	ID=gene1587;Name=hemX;Dbxref=GeneID:5331987;gbkey=Gene;gene=hemX;locus_tag=NWMN_1565	228.5	313	48.35	82.3333
sense	NC_009641.1	RefSeq	coding_gene	1732366	1733812	.	-	.	ID=gene1588;Name=hemA;Dbxref=GeneID:5331994;gbkey=Gene;gene=hemA;locus_tag=NWMN_1566	156	381	68.1238	143.25
sense	NC_009641.1	RefSeq	coding_gene	1733929	1734619	.	-	.	ID=gene1589;Name=engB;Dbxref=GeneID:5331985;gbkey=Gene;gene=engB;gene_synonym=yihA,ysxC;locus_tag=NWMN_1567	40	100.5	26	29.5
sense	NC_009641.1	RefSeq	coding_gene	1734673	1736035	.	-	.	ID=gene1590;Name=clpX;Dbxref=GeneID:5330929;gbkey=Gene;gene=clpX;locus_tag=NWMN_1568	201.5	466	92.3333	162.333
sense	NC_009641.1	RefSeq	coding_gene	1736086	1737487	.	-	.	ID=gene1591;Name=tig;Dbxref=GeneID:5331826;gbkey=Gene;gene=tig;locus_tag=NWMN_1569	651.5	747.667	88.25	225
sense	NC_009641.1	RefSeq	coding_gene	1737550	1738579	.	-	.	ID=gene1592;Name=NWMN_1570;Dbxref=GeneID:5332544;gbkey=Gene;locus_tag=NWMN_1570	2	10	16	8.14286
sense	NC_009641.1	RefSeq	coding_gene	1738498	1739206	.	-	.	ID=gene1593;Name=NWMN_1571;Dbxref=GeneID:5330930;gbkey=Gene;locus_tag=NWMN_1571	21	23	3	6.5
sense	NC_009641.1	RefSeq	coding_gene	1739248	1739704	.	-	.	ID=gene1594;Name=rplT;Dbxref=GeneID:5330931;gbkey=Gene;gene=rplT;locus_tag=NWMN_1572	86.5	143	26	35.5
sense	NC_009641.1	RefSeq	coding_gene	1739651	1739951	.	-	.	ID=gene1595;Name=rpmI;Dbxref=GeneID:5332383;gbkey=Gene;gene=rpmI;locus_tag=NWMN_1573	33.5	72	10.5	16
sense	NC_009641.1	RefSeq	coding_gene	1739880	1740507	.	-	.	ID=gene1596;Name=infC;Dbxref=GeneID:5332397;gbkey=Gene;gene=infC;locus_tag=NWMN_1574	230.833	421.5	105	130.333
sense	NC_009641.1	RefSeq	coding_gene	1740636	1742229	.	-	.	ID=gene1597;Name=lysP;Dbxref=GeneID:5332044;gbkey=Gene;gene=lysP;locus_tag=NWMN_1575	95	154.833	113.601	64.2679
sense	NC_009641.1	RefSeq	coding_gene	1742555	1744592	.	-	.	ID=gene1598;Name=thrS;Dbxref=GeneID:5332109;gbkey=Gene;gene=thrS;locus_tag=NWMN_1576	95.5	157	93.6667	25.6667
sense	NC_009641.1	RefSeq	coding_gene	1744905	1745925	.	-	.	ID=gene1599;Name=dnaI;Dbxref=GeneID:5332542;gbkey=Gene;gene=dnaI;locus_tag=NWMN_1577	43.3333	65.5	29.5	17.3333
sense	NC_009641.1	RefSeq	coding_gene	1745825	1747325	.	-	.	ID=gene1600;Name=dnaB;Dbxref=GeneID:5331873;gbkey=Gene;gene=dnaB;locus_tag=NWMN_1578	43.3333	59.8333	10.6667	31
sense	NC_009641.1	RefSeq	coding_gene	1747226	1747796	.	-	.	ID=gene1601;Name=nrdR;Dbxref=GeneID:5331869;gbkey=Gene;gene=nrdR;locus_tag=NWMN_1579	12	35	9	18
sense	NC_009641.1	RefSeq	coding_gene	1747906	1749031	.	-	.	ID=gene1602;Name=gapB;Dbxref=GeneID:5330932;gbkey=Gene;gene=gapB;locus_tag=NWMN_1580	293	392	99	183.833
sense	NC_009641.1	RefSeq	coding_gene	1749101	1749824	.	-	.	ID=gene1603;Name=coaE;Dbxref=GeneID:5331938;gbkey=Gene;gene=coaE;locus_tag=NWMN_1581	68.3333	89.3333	16.6905	22.9762
sense	NC_009641.1	RefSeq	coding_gene	1749740	1750712	.	-	.	ID=gene1604;Name=NWMN_1582;Dbxref=GeneID:5330933;gbkey=Gene;locus_tag=NWMN_1582	40	55.5	18	14.5833
sense	NC_009641.1	RefSeq	coding_gene	1750628	1753358	.	-	.	ID=gene1605;Name=polA;Dbxref=GeneID:5330934;gbkey=Gene;gene=polA;locus_tag=NWMN_1583	99	143.5	39.8333	53.9167
sense	NC_009641.1	RefSeq	coding_gene	1753552	1755139	.	-	.	ID=gene1606;Name=NWMN_1584;Dbxref=GeneID:5332278;gbkey=Gene;locus_tag=NWMN_1584	4	2	27	4
sense	NC_009641.1	RefSeq	coding_gene	1755538	1757302	.	-	.	ID=gene1607;Name=phoR;Dbxref=GeneID:5330935;gbkey=Gene;gene=phoR;locus_tag=NWMN_1585	62	33	19	22
sense	NC_009641.1	RefSeq	coding_gene	1757199	1758003	.	-	.	ID=gene1608;Name=phoP;Dbxref=GeneID:5332272;gbkey=Gene;gene=phoP;locus_tag=NWMN_1586	13.25	43	10	12
sense	NC_009641.1	RefSeq	coding_gene	1758293	1759661	.	-	.	ID=gene1609;Name=citC;Dbxref=GeneID:5332271;gbkey=Gene;gene=citC;locus_tag=NWMN_1587	205	220.5	71.3333	76.3269
sense	NC_009641.1	RefSeq	coding_gene	1759610	1760831	.	-	.	ID=gene1610;Name=citZ;Dbxref=GeneID:5331818;gbkey=Gene;gene=citZ;locus_tag=NWMN_1588	117.333	213.643	52.8333	70
sense	NC_009641.1	RefSeq	coding_gene	1760880	1762441	.	+	.	ID=gene1611;Name=aapA;Dbxref=GeneID:5331819;gbkey=Gene;gene=aapA;locus_tag=NWMN_1589	68.75	171	35.6667	39
sense	NC_009641.1	RefSeq	coding_gene	1762474	1763380	.	-	.	ID=gene1612;Name=tnp;Dbxref=GeneID:5331703;gbkey=Gene;gene=tnp;locus_tag=NWMN_1590	0	0	4.91667	0.0555556
sense	NC_009641.1	RefSeq	coding_gene	1763298	1764225	.	-	.	ID=gene1613;Name=NWMN_1591;Dbxref=GeneID:5332549;gbkey=Gene;locus_tag=NWMN_1591	7.41667	14.7083	9.58333	3.76026
sense	NC_009641.1	RefSeq	coding_gene	1764766	1766623	.	-	.	ID=gene1614;Name=pykA;Dbxref=GeneID:5330936;gbkey=Gene;gene=pykA;locus_tag=NWMN_1592	150.667	335.667	69.8631	112.976
sense	NC_009641.1	RefSeq	coding_gene	1766545	1767613	.	-	.	ID=gene1615;Name=pfk;Dbxref=GeneID:5332316;gbkey=Gene;gene=pfk;locus_tag=NWMN_1593	99.5	122.5	22.8333	50.5
sense	NC_009641.1	RefSeq	coding_gene	1767782	1768826	.	-	.	ID=gene1616;Name=accA;Dbxref=GeneID:5332258;gbkey=Gene;gene=accA;locus_tag=NWMN_1594	38	76.6667	20	21.5
sense	NC_009641.1	RefSeq	coding_gene	1768726	1769683	.	-	.	ID=gene1617;Name=accD;Dbxref=GeneID:5331705;gbkey=Gene;gene=accD;locus_tag=NWMN_1595	16.5	38.5	7.77778	22.5
sense	NC_009641.1	RefSeq	coding_gene	1769778	1771107	.	-	.	ID=gene1618;Name=maeB;Dbxref=GeneID:5331710;gbkey=Gene;gene=maeB;locus_tag=NWMN_1596	42.3333	21	12	23.6667
sense	NC_009641.1	RefSeq	coding_gene	1771457	1774754	.	-	.	ID=gene1619;Name=dnaE;Dbxref=GeneID:5332115;gbkey=Gene;gene=dnaE;locus_tag=NWMN_1597	158.25	122	37.625	22.625
sense	NC_009641.1	RefSeq	coding_gene	1774675	1775716	.	-	.	ID=gene1620;Name=NWMN_1598;Dbxref=GeneID:5331871;gbkey=Gene;locus_tag=NWMN_1598	34.8333	49	36.8333	13
sense	NC_009641.1	RefSeq	coding_gene	1775877	1777275	.	-	.	ID=gene1621;Name=NWMN_1599;Dbxref=GeneID:5330937;gbkey=Gene;locus_tag=NWMN_1599	33.5	80	23.8333	13.5
sense	NC_009641.1	RefSeq	coding_gene	1777180	1777793	.	+	.	ID=gene1622;Name=NWMN_1600;Dbxref=GeneID:5330938;gbkey=Gene;locus_tag=NWMN_1600	126	200.5	128	120.333
sense	NC_009641.1	RefSeq	coding_gene	1778098	1778887	.	-	.	ID=gene1623;Name=NWMN_1601;Dbxref=GeneID:5330939;gbkey=Gene;locus_tag=NWMN_1601	270	381.125	102.167	173.067
sense	NC_009641.1	RefSeq	coding_gene	1778762	1780017	.	+	.	ID=gene1624;Name=NWMN_1602;Dbxref=GeneID:5330940;gbkey=Gene;locus_tag=NWMN_1602	43	35	38.5	24.6667
sense	NC_009641.1	RefSeq	coding_gene	1780333	1781551	.	-	.	ID=gene1625;Name=ald;Dbxref=GeneID:5330941;gbkey=Gene;gene=ald;locus_tag=NWMN_1603	178	227.845	79.7143	70.5774
sense	NC_009641.1	RefSeq	coding_gene	1781392	1782092	.	+	.	ID=gene1626;Name=NWMN_1604;Dbxref=GeneID:5331728;gbkey=Gene;locus_tag=NWMN_1604	4098	5815	2780.83	2752.33
sense	NC_009641.1	RefSeq	coding_gene	1782338	1783640	.	-	.	ID=gene1627;Name=ackA;Dbxref=GeneID:5330942;gbkey=Gene;gene=ackA;locus_tag=NWMN_1605	74	200	39	37
sense	NC_009641.1	RefSeq	coding_gene	1783628	1784675	.	-	.	ID=gene1628;Name=NWMN_1606;Dbxref=GeneID:5331711;gbkey=Gene;locus_tag=NWMN_1606	110.5	186.5	50.3333	24.8333
sense	NC_009641.1	RefSeq	coding_gene	1784698	1785292	.	-	.	ID=gene1629;Name=tpx;Dbxref=GeneID:5330943;gbkey=Gene;gene=tpx;locus_tag=NWMN_1607	156.5	287	42	56.6667
sense	NC_009641.1	RefSeq	coding_gene	1785290	1786160	.	-	.	ID=gene1630;Name=NWMN_1608;Dbxref=GeneID:5330944;gbkey=Gene;locus_tag=NWMN_1608	4.5	13	13.8333	6.14286
sense	NC_009641.1	RefSeq	coding_gene	1786104	1787427	.	-	.	ID=gene1631;Name=thiI;Dbxref=GeneID:5330945;gbkey=Gene;gene=thiI;locus_tag=NWMN_1609	17.5	20.5	13.3333	10.5
sense	NC_009641.1	RefSeq	coding_gene	1787327	1788566	.	-	.	ID=gene1632;Name=NWMN_1610;Dbxref=GeneID:5332537;gbkey=Gene;locus_tag=NWMN_1610	3.5	6.5	5	3
sense	NC_009641.1	RefSeq	coding_gene	1788838	1790632	.	-	.	ID=gene1633;Name=ezrA;Dbxref=GeneID:5330946;gbkey=Gene;gene=ezrA;locus_tag=NWMN_1611	254.5	399.5	129.786	131.952
sense	NC_009641.1	RefSeq	coding_gene	1790469	1791133	.	+	.	ID=gene1634;Name=NWMN_1612;Dbxref=GeneID:5331891;gbkey=Gene;locus_tag=NWMN_1612	17.6667	19.3333	23.8333	8.83333
sense	NC_009641.1	RefSeq	coding_gene	1791177	1791979	.	+	.	ID=gene1635;Name=rpsD;Dbxref=GeneID:5330947;gbkey=Gene;gene=rpsD;locus_tag=NWMN_1613	253	678	109.75	123
sense	NC_009641.1	RefSeq	coding_gene	1792195	1793038	.	-	.	ID=gene1636;Name=NWMN_1614;Dbxref=GeneID:5332407;gbkey=Gene;locus_tag=NWMN_1614	24	38.5	11.2	8.14286
sense	NC_009641.1	RefSeq	coding_gene	1792818	1793464	.	+	.	ID=gene1637;Name=NWMN_1615;Dbxref=GeneID:5330948;gbkey=Gene;locus_tag=NWMN_1615	18	33	7.5	5.5
sense	NC_009641.1	RefSeq	coding_gene	1793378	1794738	.	+	.	ID=gene1638;Name=NWMN_1616;Dbxref=GeneID:5330949;gbkey=Gene;locus_tag=NWMN_1616	49.5	54	14.3333	15.5
sense	NC_009641.1	RefSeq	coding_gene	1794525	1796329	.	+	.	ID=gene1639;Name=serA;Dbxref=GeneID:5330950;gbkey=Gene;gene=serA;locus_tag=NWMN_1617	31.8333	50	7	9.33333
sense	NC_009641.1	RefSeq	coding_gene	1796479	1797709	.	-	.	ID=gene1640;Name=NWMN_1618;Dbxref=GeneID:5332472;gbkey=Gene;locus_tag=NWMN_1618	61	31.7619	31.4	17.3667
sense	NC_009641.1	RefSeq	coding_gene	1797716	1799282	.	-	.	ID=gene1641;Name=NWMN_1619;Dbxref=GeneID:5330951;gbkey=Gene;locus_tag=NWMN_1619	24	46	7.42857	15.5
sense	NC_009641.1	RefSeq	coding_gene	1799310	1800027	.	-	.	ID=gene1642;Name=plsC;Dbxref=GeneID:5330952;gbkey=Gene;gene=plsC;locus_tag=NWMN_1620	13.1667	20.1667	15	8.16667
sense	NC_009641.1	RefSeq	coding_gene	1799899	1801373	.	+	.	ID=gene1643;Name=NWMN_1621;Dbxref=GeneID:5332274;gbkey=Gene;locus_tag=NWMN_1621	51	54	25.3333	55.9444
sense	NC_009641.1	RefSeq	coding_gene	1801467	1802829	.	-	.	ID=gene1644;Name=tyrS;Dbxref=GeneID:5330953;gbkey=Gene;gene=tyrS;locus_tag=NWMN_1622	162	204	35.9167	38.5
sense	NC_009641.1	RefSeq	coding_gene	1802911	1804016	.	+	.	ID=gene1645;Name=NWMN_1623;Dbxref=GeneID:5332576;gbkey=Gene;locus_tag=NWMN_1623	36	24	1.61905	12
sense	NC_009641.1	RefSeq	coding_gene	1804219	1807006	.	-	.	ID=gene1646;Name=NWMN_1624;Dbxref=GeneID:5330954;gbkey=Gene;locus_tag=NWMN_1624	9	8	7.36667	1
sense	NC_009641.1	RefSeq	coding_gene	1807240	1809007	.	-	.	ID=gene1647;Name=fhs;Dbxref=GeneID:5330955;gbkey=Gene;gene=fhs;locus_tag=NWMN_1625	142	360.167	80.3333	126
sense	NC_009641.1	RefSeq	coding_gene	1809347	1811153	.	-	.	ID=gene1648;Name=acs;Dbxref=GeneID:5331907;gbkey=Gene;gene=acs;locus_tag=NWMN_1626	88.5	91	36.2	56.25
sense	NC_009641.1	RefSeq	coding_gene	1811022	1811854	.	+	.	ID=gene1649;Name=acuA;Dbxref=GeneID:5331713;gbkey=Gene;gene=acuA;locus_tag=NWMN_1627	13	26.2	11.1667	13
sense	NC_009641.1	RefSeq	coding_gene	1811679	1813048	.	+	.	ID=gene1650;Name=acuC;Dbxref=GeneID:5331714;gbkey=Gene;gene=acuC;locus_tag=NWMN_1628	11	10.1429	21.119	6.02381
sense	NC_009641.1	RefSeq	coding_gene	1813146	1814235	.	-	.	ID=gene1651;Name=ccpA;Dbxref=GeneID:5331715;gbkey=Gene;gene=ccpA;locus_tag=NWMN_1629	169	283.143	23	68.1429
sense	NC_009641.1	RefSeq	coding_gene	1814675	1815866	.	-	.	ID=gene1652;Name=NWMN_1630;Dbxref=GeneID:5331811;gbkey=Gene;locus_tag=NWMN_1630	32	56.8333	16.7262	29.9167
sense	NC_009641.1	RefSeq	coding_gene	1816466	1818083	.	-	.	ID=gene1653;Name=NWMN_1631;Dbxref=GeneID:5330956;gbkey=Gene;locus_tag=NWMN_1631	581.25	534.5	195.333	302.167
sense	NC_009641.1	RefSeq	coding_gene	1818057	1818648	.	-	.	ID=gene1654;Name=NWMN_1632;Dbxref=GeneID:5330957;gbkey=Gene;locus_tag=NWMN_1632	1831.5	1669	561.667	1142.67
sense	NC_009641.1	RefSeq	coding_gene	1818622	1820035	.	-	.	ID=gene1655;Name=murC;Dbxref=GeneID:5330958;gbkey=Gene;gene=murC;locus_tag=NWMN_1633	140.2	234.5	42.125	58.5833
sense	NC_009641.1	RefSeq	coding_gene	1819959	1823883	.	-	.	ID=gene1656;Name=NWMN_1634;Dbxref=GeneID:5332177;gbkey=Gene;locus_tag=NWMN_1634	89	221.25	63.6667	76.5
sense	NC_009641.1	RefSeq	coding_gene	1823804	1824500	.	-	.	ID=gene1657;Name=NWMN_1635;Dbxref=GeneID:5330959;gbkey=Gene;locus_tag=NWMN_1635	47.5	42.75	29	20.8667
sense	NC_009641.1	RefSeq	coding_gene	1824429	1825386	.	-	.	ID=gene1658;Name=NWMN_1636;Dbxref=GeneID:5330960;gbkey=Gene;locus_tag=NWMN_1636	72	60.5	17	21.5
sense	NC_009641.1	RefSeq	coding_gene	1825386	1825797	.	-	.	ID=gene1659;Name=NWMN_1637;Dbxref=GeneID:5330961;gbkey=Gene;locus_tag=NWMN_1637	186.5	85	14	41.6667
sense	NC_009641.1	RefSeq	coding_gene	1825762	1826938	.	-	.	ID=gene1660;Name=NWMN_1638;Dbxref=GeneID:5330962;gbkey=Gene;locus_tag=NWMN_1638	56.5	159.75	14	22.2
sense	NC_009641.1	RefSeq	coding_gene	1826725	1827236	.	+	.	ID=gene1661;Name=NWMN_1639;Dbxref=GeneID:5330963;gbkey=Gene;locus_tag=NWMN_1639	48	59	3	22
sense	NC_009641.1	RefSeq	coding_gene	1827361	1828303	.	-	.	ID=gene1662;Name=NWMN_1640;Dbxref=GeneID:5330964;gbkey=Gene;locus_tag=NWMN_1640	33	36	13	2
sense	NC_009641.1	RefSeq	coding_gene	1828673	1829417	.	-	.	ID=gene1663;Name=trmB;Dbxref=GeneID:5330965;gbkey=Gene;gene=trmB;locus_tag=NWMN_1641	105	100.5	38	25
sense	NC_009641.1	RefSeq	coding_gene	1829332	1830223	.	-	.	ID=gene1664;Name=NWMN_1642;Dbxref=GeneID:5330966;gbkey=Gene;locus_tag=NWMN_1642	202	208	3	54
sense	NC_009641.1	RefSeq	coding_gene	1830673	1831621	.	-	.	ID=gene1665;Name=NWMN_1643;Dbxref=GeneID:5330967;gbkey=Gene;locus_tag=NWMN_1643	15.5	37.5	3	17.75
sense	NC_009641.1	RefSeq	coding_gene	1831525	1833034	.	-	.	ID=gene1666;Name=NWMN_1644;Dbxref=GeneID:5330968;gbkey=Gene;locus_tag=NWMN_1644	175.5	230	76.5	78.5
sense	NC_009641.1	RefSeq	coding_gene	1833854	1834376	.	-	.	ID=gene1667;Name=NWMN_1645;Dbxref=GeneID:5330969;gbkey=Gene;locus_tag=NWMN_1645	181.5	200	46	98
sense	NC_009641.1	RefSeq	coding_gene	1834293	1835088	.	-	.	ID=gene1668;Name=NWMN_1646;Dbxref=GeneID:5330970;gbkey=Gene;locus_tag=NWMN_1646	58	84	5.4	36
sense	NC_009641.1	RefSeq	coding_gene	1834985	1836746	.	-	.	ID=gene1669;Name=NWMN_1647;Dbxref=GeneID:5330971;gbkey=Gene;locus_tag=NWMN_1647	54.5	92.5	25	27.5
sense	NC_009641.1	RefSeq	coding_gene	1836853	1838321	.	+	.	ID=gene1670;Name=NWMN_1648;Dbxref=GeneID:5330972;gbkey=Gene;locus_tag=NWMN_1648	19	10.5	5.83333	1.33333
sense	NC_009641.1	RefSeq	coding_gene	1838438	1845098	.	-	.	ID=gene1671;Name=NWMN_1649;Dbxref=GeneID:5330973;gbkey=Gene;locus_tag=NWMN_1649	9	23	26.1429	1.5
sense	NC_009641.1	RefSeq	coding_gene	1845324	1845735	.	-	.	ID=gene1672;Name=NWMN_1650;Dbxref=GeneID:5330974;gbkey=Gene;locus_tag=NWMN_1650	11	11	4	3
sense	NC_009641.1	RefSeq	coding_gene	1845657	1848174	.	-	.	ID=gene1673;Name=leuS;Dbxref=GeneID:5330975;gbkey=Gene;gene=leuS;locus_tag=NWMN_1651	141.714	99.4107	38.5	34.7679
sense	NC_009641.1	RefSeq	coding_gene	1848362	1849643	.	-	.	ID=gene1674;Name=NWMN_1652;Dbxref=GeneID:5332081;gbkey=Gene;locus_tag=NWMN_1652	7	44	4.33333	11
sense	NC_009641.1	RefSeq	coding_gene	1849453	1850606	.	+	.	ID=gene1675;Name=NWMN_1653;Dbxref=GeneID:5330976;gbkey=Gene;locus_tag=NWMN_1653	12.5	37.5	11	10
sense	NC_009641.1	RefSeq	coding_gene	1850403	1851166	.	+	.	ID=gene1676;Name=NWMN_1654;Dbxref=GeneID:5330977;gbkey=Gene;locus_tag=NWMN_1654	12.5	14.5	0	4
sense	NC_009641.1	RefSeq	coding_gene	1851286	1851886	.	-	.	ID=gene1677;Name=NWMN_1655;Dbxref=GeneID:5330978;gbkey=Gene;locus_tag=NWMN_1655	90	84	40	35.5
sense	NC_009641.1	RefSeq	coding_gene	1852428	1853019	.	-	.	ID=gene1678;Name=NWMN_1656;Dbxref=GeneID:5330979;gbkey=Gene;locus_tag=NWMN_1656	3.75	16.0417	7.58333	3.92692
sense	NC_009641.1	RefSeq	coding_gene	1853266	1854193	.	-	.	ID=gene1679;Name=NWMN_1657;Dbxref=GeneID:5330980;gbkey=Gene;locus_tag=NWMN_1657	54	58	8	28
sense	NC_009641.1	RefSeq	coding_gene	1854127	1855328	.	+	.	ID=gene1680;Name=putA;Dbxref=GeneID:5330981;gbkey=Gene;gene=putA;locus_tag=NWMN_1658	58	101.875	40	36
sense	NC_009641.1	RefSeq	coding_gene	1855450	1856014	.	-	.	ID=gene1681;Name=ribH;Dbxref=GeneID:5332313;gbkey=Gene;gene=ribH;locus_tag=NWMN_1659	19.5	21	5	13.5833
sense	NC_009641.1	RefSeq	coding_gene	1855927	1857208	.	-	.	ID=gene1682;Name=ribA;Dbxref=GeneID:5332355;gbkey=Gene;gene=ribA;locus_tag=NWMN_1660	27	116	21.5	27.0833
sense	NC_009641.1	RefSeq	coding_gene	1857119	1857851	.	-	.	ID=gene1683;Name=ribB;Dbxref=GeneID:5332351;gbkey=Gene;gene=ribB;locus_tag=NWMN_1661	45.5	60	9	23
sense	NC_009641.1	RefSeq	coding_gene	1857758	1858901	.	-	.	ID=gene1684;Name=ribD;Dbxref=GeneID:5332352;gbkey=Gene;gene=ribD;locus_tag=NWMN_1662	179	249	24	38.5
sense	NC_009641.1	RefSeq	coding_gene	1859282	1860884	.	-	.	ID=gene1685;Name=NWMN_1663;Dbxref=GeneID:5332353;gbkey=Gene;locus_tag=NWMN_1663	23	22	12	10.2
sense	NC_009641.1	RefSeq	coding_gene	1861107	1861621	.	+	.	ID=gene1686;Name=NWMN_1664;Dbxref=GeneID:5330982;gbkey=Gene;locus_tag=NWMN_1664	13	12	15.85	6.8
sense	NC_009641.1	RefSeq	coding_gene	1861421	1862913	.	+	.	ID=gene1687;Name=NWMN_1665;Dbxref=GeneID:5330983;gbkey=Gene;locus_tag=NWMN_1665	11	26.5	3.5	5.83333
sense	NC_009641.1	RefSeq	coding_gene	1862731	1863326	.	+	.	ID=gene1688;Name=arsC;Dbxref=GeneID:5330984;gbkey=Gene;gene=arsC;locus_tag=NWMN_1666	15	9	3.5	3.5
sense	NC_009641.1	RefSeq	coding_gene	1863621	1864575	.	-	.	ID=gene1689;Name=NWMN_1667;Dbxref=GeneID:5331758;gbkey=Gene;locus_tag=NWMN_1667	103	242	32.1667	71.6667
sense	NC_009641.1	RefSeq	coding_gene	1864974	1865644	.	+	.	ID=gene1690;Name=NWMN_1668;Dbxref=GeneID:5330985;gbkey=Gene;locus_tag=NWMN_1668	2.14286	1	1.125	0.5
sense	NC_009641.1	RefSeq	coding_gene	1865557	1866200	.	+	.	ID=gene1691;Name=NWMN_1669;Dbxref=GeneID:5330986;gbkey=Gene;locus_tag=NWMN_1669	7	0	0.5	2
sense	NC_009641.1	RefSeq	coding_gene	1866187	1866730	.	-	.	ID=gene1692;Name=NWMN_1670;Dbxref=GeneID:5330987;gbkey=Gene;locus_tag=NWMN_1670	3	20	21	5
sense	NC_009641.1	RefSeq	coding_gene	1866726	1867561	.	+	.	ID=gene1693;Name=NWMN_1671;Dbxref=GeneID:5330988;gbkey=Gene;locus_tag=NWMN_1671	16.6667	12	0.428571	1
sense	NC_009641.1	RefSeq	coding_gene	1868001	1868814	.	-	.	ID=gene1694;Name=NWMN_1672;Dbxref=GeneID:5330989;gbkey=Gene;locus_tag=NWMN_1672	171.167	305	34	48.1667
sense	NC_009641.1	RefSeq	coding_gene	1868774	1869276	.	+	.	ID=gene1695;Name=NWMN_1673;Dbxref=GeneID:5330990;gbkey=Gene;locus_tag=NWMN_1673	62	56.25	7.5	8
sense	NC_009641.1	RefSeq	coding_gene	1869254	1869897	.	+	.	ID=gene1696;Name=NWMN_1674;Dbxref=GeneID:5330991;gbkey=Gene;locus_tag=NWMN_1674	32.5	73.5	27	14.5
sense	NC_009641.1	RefSeq	coding_gene	1869694	1870247	.	+	.	ID=gene1697;Name=NWMN_1675;Dbxref=GeneID:5330992;gbkey=Gene;locus_tag=NWMN_1675	5.5	0	5.5	1
sense	NC_009641.1	RefSeq	coding_gene	1870602	1871626	.	+	.	ID=gene1698;Name=NWMN_1676;Dbxref=GeneID:5330993;gbkey=Gene;locus_tag=NWMN_1676	4.9	3.75	7.55303	2.52541
sense	NC_009641.1	RefSeq	coding_gene	1871459	1872267	.	+	.	ID=gene1699;Name=NWMN_1677;Dbxref=GeneID:5330994;gbkey=Gene;locus_tag=NWMN_1677	0	0	1.66667	0.0555556
sense	NC_009641.1	RefSeq	coding_gene	1872330	1873263	.	-	.	ID=gene1700;Name=NWMN_1678;Dbxref=GeneID:5330995;gbkey=Gene;locus_tag=NWMN_1678	22	37	20	12
sense	NC_009641.1	RefSeq	coding_gene	1873375	1874383	.	-	.	ID=gene1701;Name=NWMN_1679;Dbxref=GeneID:5330996;gbkey=Gene;locus_tag=NWMN_1679	67	71	11	31.5
sense	NC_009641.1	RefSeq	coding_gene	1874408	1875701	.	-	.	ID=gene1702;Name=metK;Dbxref=GeneID:5330997;gbkey=Gene;gene=metK;locus_tag=NWMN_1680	173	142	57	53.5
sense	NC_009641.1	RefSeq	coding_gene	1875772	1877564	.	+	.	ID=gene1703;Name=pckA;Dbxref=GeneID:5332128;gbkey=Gene;gene=pckA;locus_tag=NWMN_1681	256	357	94	148
sense	NC_009641.1	RefSeq	coding_gene	1877700	1878285	.	-	.	ID=gene1704;Name=tnp;Dbxref=GeneID:5332247;gbkey=Gene;gene=tnp;locus_tag=NWMN_1682	21	11	2.5	5
sense	NC_009641.1	RefSeq	coding_gene	1878560	1879430	.	-	.	ID=gene1705;Name=NWMN_1683;Dbxref=GeneID:5332550;gbkey=Gene;locus_tag=NWMN_1683	0	5	5.125	0
sense	NC_009641.1	RefSeq	coding_gene	1879311	1879890	.	-	.	ID=gene1706;Name=NWMN_1684;Dbxref=GeneID:5330998;gbkey=Gene;locus_tag=NWMN_1684	0	16	4.125	1
sense	NC_009641.1	RefSeq	coding_gene	1880104	1881205	.	-	.	ID=gene1707;Name=menC;Dbxref=GeneID:5330999;gbkey=Gene;gene=menC;locus_tag=NWMN_1685	11	13.1429	0	3.11905
sense	NC_009641.1	RefSeq	coding_gene	1881110	1882688	.	-	.	ID=gene1708;Name=memE;Dbxref=GeneID:5332124;gbkey=Gene;gene=memE;locus_tag=NWMN_1686	30.5	56.5	16.6	4.83333
sense	NC_009641.1	RefSeq	coding_gene	1882747	1883329	.	-	.	ID=gene1709;Name=NWMN_1687;Dbxref=GeneID:5332123;gbkey=Gene;locus_tag=NWMN_1687	0	0	0	0
sense	NC_009641.1	RefSeq	coding_gene	1883305	1883957	.	+	.	ID=gene1710;Name=NWMN_1688;Dbxref=GeneID:5331000;gbkey=Gene;locus_tag=NWMN_1688	0	18	0	1
sense	NC_009641.1	RefSeq	coding_gene	1884036	1885231	.	+	.	ID=gene1711;Name=NWMN_1689;Dbxref=GeneID:5331001;gbkey=Gene;locus_tag=NWMN_1689	2	4	16	1.5
sense	NC_009641.1	RefSeq	coding_gene	1885107	1885933	.	+	.	ID=gene1712;Name=NWMN_1690;Dbxref=GeneID:5331002;gbkey=Gene;locus_tag=NWMN_1690	0	0	0	0.4
sense	NC_009641.1	RefSeq	coding_gene	1885774	1886318	.	+	.	ID=gene1713;Name=NWMN_1691;Dbxref=GeneID:5331003;gbkey=Gene;locus_tag=NWMN_1691	4	3	0	0
sense	NC_009641.1	RefSeq	coding_gene	1886216	1886967	.	+	.	ID=gene1714;Name=NWMN_1692;Dbxref=GeneID:5331004;gbkey=Gene;locus_tag=NWMN_1692	6	3	3	1
sense	NC_009641.1	RefSeq	coding_gene	1887185	1887926	.	-	.	ID=gene1715;Name=NWMN_1693;Dbxref=GeneID:5331005;gbkey=Gene;locus_tag=NWMN_1693	0	9	0	2.33333
sense	NC_009641.1	RefSeq	coding_gene	1888314	1888797	.	-	.	ID=gene1716;Name=NWMN_1694;Dbxref=GeneID:5331006;gbkey=Gene;locus_tag=NWMN_1694	16	8	12.1667	5
sense	NC_009641.1	RefSeq	coding_gene	1889301	1889544	.	-	.	ID=gene1717;Name=NWMN_1695;Dbxref=GeneID:5331007;gbkey=Gene;locus_tag=NWMN_1695	13	18.5	1	3
sense	NC_009641.1	RefSeq	coding_gene	1890314	1890791	.	-	.	ID=gene1718;Name=NWMN_1696;Dbxref=GeneID:5331008;gbkey=Gene;locus_tag=NWMN_1696	8	0	0	0
sense	NC_009641.1	RefSeq	coding_gene	1891212	1891872	.	-	.	ID=gene1719;Name=NWMN_1697;Dbxref=GeneID:5331009;gbkey=Gene;locus_tag=NWMN_1697	8.5	1	5	0
sense	NC_009641.1	RefSeq	coding_gene	1891977	1895127	.	-	.	ID=gene1720;Name=NWMN_1698;Dbxref=GeneID:5331010;gbkey=Gene;locus_tag=NWMN_1698	16	12	2	4.83333
sense	NC_009641.1	RefSeq	coding_gene	1896174	1897473	.	-	.	ID=gene1721;Name=hsdS;Dbxref=GeneID:5331011;gbkey=Gene;gene=hsdS;locus_tag=NWMN_1699	0	35	15.25	3.97619
sense	NC_009641.1	RefSeq	coding_gene	1897366	1899205	.	-	.	ID=gene1722;Name=hsdM;Dbxref=GeneID:5332020;gbkey=Gene;gene=hsdM;locus_tag=NWMN_1700	10.1667	4.5	16.5833	7.91667
sense	NC_009641.1	RefSeq	coding_gene	1899285	1900104	.	-	.	ID=gene1723;Name=splF;Dbxref=GeneID:5332017;gbkey=Gene;gene=splF;locus_tag=NWMN_1701	4	1	6.16667	1.75
sense	NC_009641.1	RefSeq	coding_gene	1900155	1900971	.	-	.	ID=gene1724;Name=splE;Dbxref=GeneID:5332499;gbkey=Gene;gene=splE;locus_tag=NWMN_1702	0.25	0	7.85714	2
sense	NC_009641.1	RefSeq	coding_gene	1901029	1901848	.	-	.	ID=gene1725;Name=splD;Dbxref=GeneID:5332498;gbkey=Gene;gene=splD;locus_tag=NWMN_1703	8	1	1.16667	2.25
sense	NC_009641.1	RefSeq	coding_gene	1901869	1902688	.	-	.	ID=gene1726;Name=splC;Dbxref=GeneID:5332497;gbkey=Gene;gene=splC;locus_tag=NWMN_1704	0	15	0	0.333333
sense	NC_009641.1	RefSeq	coding_gene	1902646	1903468	.	-	.	ID=gene1727;Name=splB;Dbxref=GeneID:5332496;gbkey=Gene;gene=splB;locus_tag=NWMN_1705	0	14	0	2
sense	NC_009641.1	RefSeq	coding_gene	1903493	1904309	.	-	.	ID=gene1728;Name=splA;Dbxref=GeneID:5332495;gbkey=Gene;gene=splA;locus_tag=NWMN_1706	1	5	6.2	2.16667
sense	NC_009641.1	RefSeq	coding_gene	1904469	1904860	.	+	.	ID=gene1729;Name=NWMN_1707;Dbxref=GeneID:5332494;gbkey=Gene;locus_tag=NWMN_1707	0	4	6	2
sense	NC_009641.1	RefSeq	coding_gene	1904973	1905739	.	+	.	ID=gene1730;Name=NWMN_1708;Dbxref=GeneID:5331012;gbkey=Gene;locus_tag=NWMN_1708	59	34	18	15
sense	NC_009641.1	RefSeq	coding_gene	1906213	1907023	.	-	.	ID=gene1731;Name=bsaG;Dbxref=GeneID:5331013;gbkey=Gene;gene=bsaG;locus_tag=NWMN_1709	265	331.5	136	138.5
sense	NC_009641.1	RefSeq	coding_gene	1906908	1907769	.	-	.	ID=gene1732;Name=bsaE;Dbxref=GeneID:5331788;gbkey=Gene;gene=bsaE;locus_tag=NWMN_1710	219	383.5	188.333	133.833
sense	NC_009641.1	RefSeq	coding_gene	1907666	1908464	.	-	.	ID=gene1733;Name=bsaF;Dbxref=GeneID:5331786;gbkey=Gene;gene=bsaF;locus_tag=NWMN_1711	118	196.5	114	102
sense	NC_009641.1	RefSeq	coding_gene	1908381	1909854	.	-	.	ID=gene1734;Name=bsaP;Dbxref=GeneID:5331787;gbkey=Gene;gene=bsaP;locus_tag=NWMN_1712	32	57.5	52.5	31.1667
sense	NC_009641.1	RefSeq	coding_gene	1909764	1910397	.	-	.	ID=gene1735;Name=bsaD;Dbxref=GeneID:5331789;gbkey=Gene;gene=bsaD;locus_tag=NWMN_1713	5	0	0	1
sense	NC_009641.1	RefSeq	coding_gene	1910298	1911642	.	-	.	ID=gene1736;Name=bsaC;Dbxref=GeneID:5331785;gbkey=Gene;gene=bsaC;locus_tag=NWMN_1714	4	8	3.33333	3
sense	NC_009641.1	RefSeq	coding_gene	1911535	1914628	.	-	.	ID=gene1737;Name=bsaB;Dbxref=GeneID:5331784;gbkey=Gene;gene=bsaB;locus_tag=NWMN_1715	25.5	1.66667	14.5333	5.30952
sense	NC_009641.1	RefSeq	coding_gene	1914593	1914836	.	-	.	ID=gene1738;Name=bsaA2;Dbxref=GeneID:5331783;gbkey=Gene;gene=bsaA2;locus_tag=NWMN_1716	4	4	0	7
sense	NC_009641.1	RefSeq	coding_gene	1915473	1915716	.	-	.	ID=gene1739;Name=bsaA1;Dbxref=GeneID:5331782;gbkey=Gene;gene=bsaA1;locus_tag=NWMN_1717	23	38	3.33333	14
sense	NC_009641.1	RefSeq	coding_gene	1915858	1916941	.	-	.	ID=gene1740;Name=lukD;Dbxref=GeneID:5331781;gbkey=Gene;gene=lukD;locus_tag=NWMN_1718	7	19	4.42857	6.7619
sense	NC_009641.1	RefSeq	coding_gene	1916843	1917878	.	-	.	ID=gene1741;Name=lukE;Dbxref=GeneID:5332102;gbkey=Gene;gene=lukE;locus_tag=NWMN_1719	2	14	0	1.33333
sense	NC_009641.1	RefSeq	coding_gene	1918378	1919117	.	+	.	ID=gene1742;Name=NWMN_1720;Dbxref=GeneID:5332103;gbkey=Gene;locus_tag=NWMN_1720	1.14286	5	0	1.5
sense	NC_009641.1	RefSeq	coding_gene	1918930	1919918	.	+	.	ID=gene1743;Name=NWMN_1721;Dbxref=GeneID:5331014;gbkey=Gene;locus_tag=NWMN_1721	30.5	28	1	7.5
sense	NC_009641.1	RefSeq	coding_gene	1922375	1923047	.	-	.	ID=gene1752;Name=NWMN_1722;Dbxref=GeneID:5331669;gbkey=Gene;locus_tag=NWMN_1722	15	32	0	14.2
sense	NC_009641.1	RefSeq	coding_gene	1923252	1924752	.	-	.	ID=gene1753;Name=hemY;Dbxref=GeneID:5331016;gbkey=Gene;gene=hemY;locus_tag=NWMN_1723	25.6667	99.8333	13.3333	21.3247
sense	NC_009641.1	RefSeq	coding_gene	1924676	1925699	.	-	.	ID=gene1754;Name=hemH;Dbxref=GeneID:5331995;gbkey=Gene;gene=hemH;locus_tag=NWMN_1724	13	57	10	7.25
sense	NC_009641.1	RefSeq	coding_gene	1925657	1926794	.	-	.	ID=gene1755;Name=hemE;Dbxref=GeneID:5331990;gbkey=Gene;gene=hemE;locus_tag=NWMN_1725	25	86.5	25.2857	16.5
sense	NC_009641.1	RefSeq	coding_gene	1926757	1927460	.	+	.	ID=gene1756;Name=NWMN_1726;Dbxref=GeneID:5331989;gbkey=Gene;locus_tag=NWMN_1726	72.5	98	32	28.1429
sense	NC_009641.1	RefSeq	coding_gene	1927584	1928907	.	-	.	ID=gene1757;Name=NWMN_1727;Dbxref=GeneID:5331017;gbkey=Gene;locus_tag=NWMN_1727	54	115.667	19	29.5
sense	NC_009641.1	RefSeq	coding_gene	1928800	1929640	.	-	.	ID=gene1758;Name=NWMN_1728;Dbxref=GeneID:5331018;gbkey=Gene;locus_tag=NWMN_1728	7	53	33	27.5
sense	NC_009641.1	RefSeq	coding_gene	1929474	1930096	.	+	.	ID=gene1759;Name=NWMN_1729;Dbxref=GeneID:5331019;gbkey=Gene;locus_tag=NWMN_1729	41	11.5	16	20.3667
sense	NC_009641.1	RefSeq	coding_gene	1930038	1930603	.	+	.	ID=gene1760;Name=NWMN_1730;Dbxref=GeneID:5331020;gbkey=Gene;locus_tag=NWMN_1730	67	105.5	143	118.5
sense	NC_009641.1	RefSeq	coding_gene	1930381	1930724	.	+	.	ID=gene1761;Name=NWMN_1731;Dbxref=GeneID:5331021;gbkey=Gene;locus_tag=NWMN_1731	46	97	63	57.5
sense	NC_009641.1	RefSeq	coding_gene	1931136	1931893	.	+	.	ID=gene1762;Name=NWMN_1732;Dbxref=GeneID:5331022;gbkey=Gene;locus_tag=NWMN_1732	5	52	6	7.5
sense	NC_009641.1	RefSeq	coding_gene	1931898	1933060	.	+	.	ID=gene1763;Name=prsA;Dbxref=GeneID:5331023;gbkey=Gene;gene=prsA;locus_tag=NWMN_1733	75.1667	139.5	14	61.5
sense	NC_009641.1	RefSeq	coding_gene	1933181	1934222	.	-	.	ID=gene1764;Name=NWMN_1734;Dbxref=GeneID:5332292;gbkey=Gene;locus_tag=NWMN_1734	50	54	12.6333	22.0833
sense	NC_009641.1	RefSeq	coding_gene	1934119	1937155	.	-	.	ID=gene1765;Name=NWMN_1735;Dbxref=GeneID:5331024;gbkey=Gene;locus_tag=NWMN_1735	111	130.375	46.775	40.2417
sense	NC_009641.1	RefSeq	coding_gene	1937045	1938341	.	-	.	ID=gene1766;Name=NWMN_1736;Dbxref=GeneID:5331025;gbkey=Gene;locus_tag=NWMN_1736	43.5	57.5	31.6667	31.5
sense	NC_009641.1	RefSeq	coding_gene	1939013	1939457	.	-	.	ID=gene1767;Name=NWMN_1737;Dbxref=GeneID:5331026;gbkey=Gene;locus_tag=NWMN_1737	109	162	16	44
sense	NC_009641.1	RefSeq	coding_gene	1939426	1940650	.	-	.	ID=gene1768;Name=NWMN_1738;Dbxref=GeneID:5331027;gbkey=Gene;locus_tag=NWMN_1738	15	26	12	10
sense	NC_009641.1	RefSeq	coding_gene	1940729	1941293	.	-	.	ID=gene1769;Name=NWMN_1739;Dbxref=GeneID:5331028;gbkey=Gene;locus_tag=NWMN_1739	30	66	5	21
sense	NC_009641.1	RefSeq	coding_gene	1941549	1942272	.	-	.	ID=gene1770;Name=NWMN_1740;Dbxref=GeneID:5331029;gbkey=Gene;locus_tag=NWMN_1740	17.9762	24.6286	9.26667	5.1
sense	NC_009641.1	RefSeq	coding_gene	1942194	1943406	.	-	.	ID=gene1771;Name=NWMN_1741;Dbxref=GeneID:5331030;gbkey=Gene;locus_tag=NWMN_1741	22	5.62857	12.2667	9.93333
sense	NC_009641.1	RefSeq	coding_gene	1943269	1944290	.	+	.	ID=gene1772;Name=NWMN_1742;Dbxref=GeneID:5331031;gbkey=Gene;locus_tag=NWMN_1742	40	19	14	13
sense	NC_009641.1	RefSeq	coding_gene	1944753	1946238	.	-	.	ID=gene1773;Name=fumC;Dbxref=GeneID:5331032;gbkey=Gene;gene=fumC;locus_tag=NWMN_1743	94	79.5	0.166667	34
sense	NC_009641.1	RefSeq	coding_gene	1946334	1946829	.	-	.	ID=gene1774;Name=NWMN_1744;Dbxref=GeneID:5331935;gbkey=Gene;locus_tag=NWMN_1744	24.1429	13	0.833333	5
sense	NC_009641.1	RefSeq	coding_gene	1946648	1947210	.	+	.	ID=gene1775;Name=NWMN_1745;Dbxref=GeneID:5331033;gbkey=Gene;locus_tag=NWMN_1745	0	12	1	0
sense	NC_009641.1	RefSeq	coding_gene	1947683	1948382	.	-	.	ID=gene1776;Name=NWMN_1746;Dbxref=GeneID:5331034;gbkey=Gene;locus_tag=NWMN_1746	196	207	106.5	203
sense	NC_009641.1	RefSeq	coding_gene	1948441	1949011	.	-	.	ID=gene1777;Name=NWMN_1747;Dbxref=GeneID:5331035;gbkey=Gene;locus_tag=NWMN_1747	14	19	8.5	2
sense	NC_009641.1	RefSeq	coding_gene	1948916	1950143	.	-	.	ID=gene1778;Name=NWMN_1748;Dbxref=GeneID:5331036;gbkey=Gene;locus_tag=NWMN_1748	25.5	44	20	10
sense	NC_009641.1	RefSeq	coding_gene	1950194	1951022	.	-	.	ID=gene1779;Name=NWMN_1749;Dbxref=GeneID:5331037;gbkey=Gene;locus_tag=NWMN_1749	3.25	1.75	0.5	4
sense	NC_009641.1	RefSeq	coding_gene	1950909	1952466	.	-	.	ID=gene1780;Name=NWMN_1750;Dbxref=GeneID:5331038;gbkey=Gene;locus_tag=NWMN_1750	22.25	11.2	16	10.1667
sense	NC_009641.1	RefSeq	coding_gene	1952624	1953785	.	-	.	ID=gene1781;Name=NWMN_1751;Dbxref=GeneID:5331039;gbkey=Gene;locus_tag=NWMN_1751	20.3333	61	24.325	14.75
sense	NC_009641.1	RefSeq	coding_gene	1953978	1955497	.	+	.	ID=gene1782;Name=NWMN_1752;Dbxref=GeneID:5331040;gbkey=Gene;locus_tag=NWMN_1752	29	18.5	6.5	3.33333
sense	NC_009641.1	RefSeq	coding_gene	1963955	1964501	.	-	.	ID=gene1811;Name=NWMN_1753;Dbxref=GeneID:5331639;gbkey=Gene;locus_tag=NWMN_1753	316.333	349.833	44	65.75
sense	NC_009641.1	RefSeq	coding_gene	1964498	1965548	.	-	.	ID=gene1812;Name=NWMN_1754;Dbxref=GeneID:5331042;gbkey=Gene;locus_tag=NWMN_1754	124.393	30.5	7.33333	16
sense	NC_009641.1	RefSeq	coding_gene	1965454	1966009	.	-	.	ID=gene1813;Name=NWMN_1755;Dbxref=GeneID:5331043;gbkey=Gene;locus_tag=NWMN_1755	11	26.5	5	6
sense	NC_009641.1	RefSeq	coding_gene	1965790	1967279	.	+	.	ID=gene1814;Name=hemL;Dbxref=GeneID:5331044;gbkey=Gene;gene=hemL;locus_tag=NWMN_1756	40	109.5	34.9762	12.4762
sense	NC_009641.1	RefSeq	coding_gene	1967372	1968666	.	+	.	ID=gene1815;Name=NWMN_1757;Dbxref=GeneID:5331992;gbkey=Gene;locus_tag=NWMN_1757	68	126	16.5417	19.7
sense	NC_009641.1	RefSeq	coding_gene	1968857	1970693	.	-	.	ID=gene1816;Name=NWMN_1758;Dbxref=GeneID:5331045;gbkey=Gene;locus_tag=NWMN_1758	54	200.893	11.1667	10.6
sense	NC_009641.1	RefSeq	coding_gene	1970884	1971526	.	-	.	ID=gene1817;Name=NWMN_1759;Dbxref=GeneID:5331046;gbkey=Gene;locus_tag=NWMN_1759	13	56	37	7
sense	NC_009641.1	RefSeq	coding_gene	1971728	1972865	.	-	.	ID=gene1818;Name=NWMN_1760;Dbxref=GeneID:5331047;gbkey=Gene;locus_tag=NWMN_1760	22.5	28	2.16667	3.83333
sense	NC_009641.1	RefSeq	coding_gene	1972717	1973894	.	+	.	ID=gene1819;Name=NWMN_1761;Dbxref=GeneID:5331048;gbkey=Gene;locus_tag=NWMN_1761	77	164.333	66.625	41.125
sense	NC_009641.1	RefSeq	coding_gene	1974155	1975091	.	-	.	ID=gene1820;Name=NWMN_1762;Dbxref=GeneID:5331049;gbkey=Gene;locus_tag=NWMN_1762	36.5	32.5	5	9.5
sense	NC_009641.1	RefSeq	coding_gene	1975000	1976617	.	-	.	ID=gene1821;Name=NWMN_1763;Dbxref=GeneID:5331050;gbkey=Gene;locus_tag=NWMN_1763	28	27.5	2	10.5
sense	NC_009641.1	RefSeq	coding_gene	1976532	1976946	.	-	.	ID=gene1822;Name=NWMN_1764;Dbxref=GeneID:5331051;gbkey=Gene;locus_tag=NWMN_1764	0.5	8	0.125	0
sense	NC_009641.1	RefSeq	coding_gene	1976824	1977742	.	-	.	ID=gene1823;Name=recX;Dbxref=GeneID:5331052;gbkey=Gene;gene=recX;locus_tag=NWMN_1765	13	12	2	3.2
sense	NC_009641.1	RefSeq	coding_gene	1977903	1978812	.	-	.	ID=gene1824;Name=NWMN_1766;Dbxref=GeneID:5331053;gbkey=Gene;locus_tag=NWMN_1766	28	55	12.25	29
sense	NC_009641.1	RefSeq	coding_gene	1979053	1979668	.	-	.	ID=gene1825;Name=NWMN_1767;Dbxref=GeneID:5331054;gbkey=Gene;locus_tag=NWMN_1767	411	427	203	289.5
sense	NC_009641.1	RefSeq	coding_gene	1979699	1979960	.	-	.	ID=gene1826;Name=NWMN_1768;Dbxref=GeneID:5331055;gbkey=Gene;locus_tag=NWMN_1768	9	25	13	14
sense	NC_009641.1	RefSeq	coding_gene	1980874	1982428	.	-	.	ID=gene1827;Name=NWMN_1769;Dbxref=GeneID:5331056;gbkey=Gene;locus_tag=NWMN_1769	1	4.33333	6.79762	1.90278
sense	NC_009641.1	RefSeq	coding_gene	1982340	1982742	.	-	.	ID=gene1828;Name=NWMN_1770;Dbxref=GeneID:5331057;gbkey=Gene;locus_tag=NWMN_1770	1.75	1	1	0.166667
sense	NC_009641.1	RefSeq	coding_gene	1982698	1983202	.	-	.	ID=gene1829;Name=NWMN_1771;Dbxref=GeneID:5331058;gbkey=Gene;locus_tag=NWMN_1771	1.33333	1	2.07143	0.916667
sense	NC_009641.1	RefSeq	coding_gene	1983099	1984371	.	-	.	ID=gene1830;Name=NWMN_1772;Dbxref=GeneID:5331059;gbkey=Gene;locus_tag=NWMN_1772	1.16667	6.66667	19.7976	4.75
sense	NC_009641.1	RefSeq	coding_gene	1984284	1986282	.	-	.	ID=gene1831;Name=NWMN_1773;Dbxref=GeneID:5331060;gbkey=Gene;locus_tag=NWMN_1773	12.25	12.25	9.72619	6.875
sense	NC_009641.1	RefSeq	coding_gene	1986319	1986718	.	-	.	ID=gene1832;Name=NWMN_1774;Dbxref=GeneID:5331061;gbkey=Gene;locus_tag=NWMN_1774	17.75	13.75	11	9.66667
sense	NC_009641.1	RefSeq	coding_gene	1986836	1987322	.	-	.	ID=gene1833;Name=NWMN_1775;Dbxref=GeneID:5331062;gbkey=Gene;locus_tag=NWMN_1775	0	2.33333	0	0.166667
sense	NC_009641.1	RefSeq	coding_gene	1987213	1989136	.	-	.	ID=gene1834;Name=NWMN_1776;Dbxref=GeneID:5331063;gbkey=Gene;locus_tag=NWMN_1776	34.9167	14.4333	8.83333	5.16667
sense	NC_009641.1	RefSeq	coding_gene	1989036	1991046	.	-	.	ID=gene1835;Name=NWMN_1777;Dbxref=GeneID:5331064;gbkey=Gene;locus_tag=NWMN_1777	3	20.5	9.33333	7.53333
sense	NC_009641.1	RefSeq	coding_gene	1990961	1992962	.	-	.	ID=gene1836;Name=NWMN_1778;Dbxref=GeneID:5331065;gbkey=Gene;locus_tag=NWMN_1778	6	15.2	6	3.5
sense	NC_009641.1	RefSeq	coding_gene	1992871	1993918	.	-	.	ID=gene1837;Name=NWMN_1779;Dbxref=GeneID:5331066;gbkey=Gene;locus_tag=NWMN_1779	0	3	4	2.5
sense	NC_009641.1	RefSeq	coding_gene	1993831	1997398	.	-	.	ID=gene1838;Name=NWMN_1780;Dbxref=GeneID:5331067;gbkey=Gene;locus_tag=NWMN_1780	23.3333	41	42.2667	18.319
sense	NC_009641.1	RefSeq	coding_gene	1997315	1997759	.	-	.	ID=gene1839;Name=NWMN_1781;Dbxref=GeneID:5331068;gbkey=Gene;locus_tag=NWMN_1781	3	0	0	1.5
sense	NC_009641.1	RefSeq	coding_gene	1997689	1998154	.	-	.	ID=gene1840;Name=NWMN_1782;Dbxref=GeneID:5331069;gbkey=Gene;locus_tag=NWMN_1782	12.5	5	8.83333	3
sense	NC_009641.1	RefSeq	coding_gene	1998116	1998797	.	-	.	ID=gene1841;Name=NWMN_1783;Dbxref=GeneID:5331070;gbkey=Gene;locus_tag=NWMN_1783	7	21	5.875	5.45833
sense	NC_009641.1	RefSeq	coding_gene	1998716	1999199	.	-	.	ID=gene1842;Name=NWMN_1784;Dbxref=GeneID:5331071;gbkey=Gene;locus_tag=NWMN_1784	7	3.75	1	1.75
sense	NC_009641.1	RefSeq	coding_gene	1999111	1999561	.	-	.	ID=gene1843;Name=NWMN_1785;Dbxref=GeneID:5331072;gbkey=Gene;locus_tag=NWMN_1785	0.75	7.75	0.416667	1.25
sense	NC_009641.1	RefSeq	coding_gene	1999458	1999860	.	-	.	ID=gene1844;Name=NWMN_1786;Dbxref=GeneID:5331073;gbkey=Gene;locus_tag=NWMN_1786	4.25	1.5	1.16667	0.5
sense	NC_009641.1	RefSeq	coding_gene	1999757	2000189	.	-	.	ID=gene1845;Name=NWMN_1787;Dbxref=GeneID:5331074;gbkey=Gene;locus_tag=NWMN_1787	1	6	0.25	0.75
sense	NC_009641.1	RefSeq	coding_gene	2000098	2000485	.	-	.	ID=gene1846;Name=NWMN_1788;Dbxref=GeneID:5331075;gbkey=Gene;locus_tag=NWMN_1788	0	3.5	5	3.75
sense	NC_009641.1	RefSeq	coding_gene	2000407	2001481	.	-	.	ID=gene1847;Name=NWMN_1789;Dbxref=GeneID:5331076;gbkey=Gene;locus_tag=NWMN_1789	5.66667	17	5.0119	7.2
sense	NC_009641.1	RefSeq	coding_gene	2001395	2002109	.	-	.	ID=gene1848;Name=NWMN_1790;Dbxref=GeneID:5331077;gbkey=Gene;locus_tag=NWMN_1790	5.5	9.75	13.5952	3.5
sense	NC_009641.1	RefSeq	coding_gene	2002387	2003482	.	-	.	ID=gene1849;Name=NWMN_1791;Dbxref=GeneID:5331078;gbkey=Gene;locus_tag=NWMN_1791	5.5	8	1.91667	0.5
sense	NC_009641.1	RefSeq	coding_gene	2003389	2005024	.	-	.	ID=gene1850;Name=NWMN_1792;Dbxref=GeneID:5331079;gbkey=Gene;locus_tag=NWMN_1792	20.25	11	3.5	5.25
sense	NC_009641.1	RefSeq	coding_gene	2004935	2006378	.	-	.	ID=gene1851;Name=NWMN_1793;Dbxref=GeneID:5331080;gbkey=Gene;locus_tag=NWMN_1793	11.25	14.1875	15.3958	8.75
sense	NC_009641.1	RefSeq	coding_gene	2006199	2006739	.	-	.	ID=gene1852;Name=NWMN_1794;Dbxref=GeneID:5331081;gbkey=Gene;locus_tag=NWMN_1794	48	86.1875	9.3125	40.5
sense	NC_009641.1	RefSeq	coding_gene	2006826	2007348	.	-	.	ID=gene1853;Name=NWMN_1795;Dbxref=GeneID:5331082;gbkey=Gene;locus_tag=NWMN_1795	10.5	34.5	9.5	12
sense	NC_009641.1	RefSeq	coding_gene	2007994	2008630	.	-	.	ID=gene1854;Name=NWMN_1796;Dbxref=GeneID:5331083;gbkey=Gene;locus_tag=NWMN_1796	0	18.6667	2.66667	2
sense	NC_009641.1	RefSeq	coding_gene	2008764	2009148	.	-	.	ID=gene1855;Name=NWMN_1797;Dbxref=GeneID:5331084;gbkey=Gene;locus_tag=NWMN_1797	0	6.54167	2.66667	1.5
sense	NC_009641.1	RefSeq	coding_gene	2009045	2009594	.	-	.	ID=gene1856;Name=NWMN_1798;Dbxref=GeneID:5331085;gbkey=Gene;locus_tag=NWMN_1798	6	9.79167	5.79167	5.08333
sense	NC_009641.1	RefSeq	coding_gene	2009682	2010183	.	-	.	ID=gene1857;Name=NWMN_1799;Dbxref=GeneID:5331086;gbkey=Gene;locus_tag=NWMN_1799	5.66667	11.125	17.25	7.91667
sense	NC_009641.1	RefSeq	coding_gene	2010098	2010446	.	-	.	ID=gene1858;Name=NWMN_1800;Dbxref=GeneID:5331087;gbkey=Gene;locus_tag=NWMN_1800	2	15.4583	5.16667	4
sense	NC_009641.1	RefSeq	coding_gene	2010346	2010700	.	-	.	ID=gene1859;Name=NWMN_1801;Dbxref=GeneID:5331088;gbkey=Gene;locus_tag=NWMN_1801	0	3.66667	0	1.5
sense	NC_009641.1	RefSeq	coding_gene	2010600	2011059	.	-	.	ID=gene1860;Name=NWMN_1802;Dbxref=GeneID:5331089;gbkey=Gene;locus_tag=NWMN_1802	0.666667	6.16667	2	3.16667
sense	NC_009641.1	RefSeq	coding_gene	2011145	2011652	.	-	.	ID=gene1861;Name=NWMN_1803;Dbxref=GeneID:5331090;gbkey=Gene;locus_tag=NWMN_1803	0	6.66667	4.33333	6.25
sense	NC_009641.1	RefSeq	coding_gene	2011948	2012827	.	-	.	ID=gene1862;Name=NWMN_1804;Dbxref=GeneID:5331091;gbkey=Gene;locus_tag=NWMN_1804	8.5	25	6.58333	4.16667
sense	NC_009641.1	RefSeq	coding_gene	2012737	2013607	.	-	.	ID=gene1863;Name=NWMN_1805;Dbxref=GeneID:5331092;gbkey=Gene;locus_tag=NWMN_1805	7.5	39.6667	13.1167	7.16667
sense	NC_009641.1	RefSeq	coding_gene	2013372	2014429	.	+	.	ID=gene1864;Name=NWMN_1806;Dbxref=GeneID:5331093;gbkey=Gene;locus_tag=NWMN_1806	128.333	161	58.3333	84
sense	NC_009641.1	RefSeq	coding_gene	2014535	2015306	.	-	.	ID=gene1865;Name=NWMN_1807;Dbxref=GeneID:5331094;gbkey=Gene;locus_tag=NWMN_1807	10.9167	30.6667	10.4583	12.7778
sense	NC_009641.1	RefSeq	coding_gene	2015219	2015870	.	-	.	ID=gene1866;Name=NWMN_1808;Dbxref=GeneID:5331095;gbkey=Gene;locus_tag=NWMN_1808	8.33333	56.3333	11	14.8333
sense	NC_009641.1	RefSeq	coding_gene	2015799	2016687	.	-	.	ID=gene1867;Name=NWMN_1809;Dbxref=GeneID:5331096;gbkey=Gene;locus_tag=NWMN_1809	8.94286	56.2952	17.8095	20.3869
sense	NC_009641.1	RefSeq	coding_gene	2016811	2017171	.	-	.	ID=gene1868;Name=NWMN_1810;Dbxref=GeneID:5331097;gbkey=Gene;locus_tag=NWMN_1810	12.5	44	7.75	8.66667
sense	NC_009641.1	RefSeq	coding_gene	2018015	2018861	.	-	.	ID=gene1869;Name=NWMN_1811;Dbxref=GeneID:5331098;gbkey=Gene;locus_tag=NWMN_1811	25.9167	138.833	14	35
sense	NC_009641.1	RefSeq	coding_gene	2020053	2020891	.	+	.	ID=gene1870;Name=NWMN_1812;Dbxref=GeneID:5331099;gbkey=Gene;locus_tag=NWMN_1812	30.75	116.5	35.25	38.6667
sense	NC_009641.1	RefSeq	coding_gene	2020723	2021855	.	+	.	ID=gene1871;Name=NWMN_1813;Dbxref=GeneID:5331100;gbkey=Gene;locus_tag=NWMN_1813	99.6667	123.333	15.381	24.3095
sense	NC_009641.1	RefSeq	coding_gene	2021927	2023173	.	+	.	ID=gene1872;Name=int;Dbxref=GeneID:5331101;gbkey=Gene;gene=int;locus_tag=NWMN_1814	36.1667	38.6667	12.3333	7.16667
sense	NC_009641.1	RefSeq	coding_gene	2023018	2024363	.	+	.	ID=gene1873;Name=NWMN_1815;Dbxref=GeneID:5332047;gbkey=Gene;locus_tag=NWMN_1815	6	48	4	9
sense	NC_009641.1	RefSeq	coding_gene	2024623	2025253	.	-	.	ID=gene1874;Name=NWMN_1816;Dbxref=GeneID:5331102;gbkey=Gene;locus_tag=NWMN_1816	41.5	54	15	11.8333
sense	NC_009641.1	RefSeq	coding_gene	2025243	2026599	.	-	.	ID=gene1875;Name=pepS;Dbxref=GeneID:5331103;gbkey=Gene;gene=pepS;locus_tag=NWMN_1817	69	113	46.3095	25.5
sense	NC_009641.1	RefSeq	coding_gene	2026502	2026802	.	-	.	ID=gene1876;Name=NWMN_1818;Dbxref=GeneID:5332256;gbkey=Gene;locus_tag=NWMN_1818	1.5	5	4.5	2
sense	NC_009641.1	RefSeq	coding_gene	2026649	2027313	.	+	.	ID=gene1877;Name=NWMN_1819;Dbxref=GeneID:5331104;gbkey=Gene;locus_tag=NWMN_1819	52	80.5	19.5	51
sense	NC_009641.1	RefSeq	coding_gene	2027120	2027595	.	+	.	ID=gene1878;Name=NWMN_1820;Dbxref=GeneID:5331105;gbkey=Gene;locus_tag=NWMN_1820	272.75	358.833	73.5	121.417
sense	NC_009641.1	RefSeq	coding_gene	2027673	2029090	.	+	.	ID=gene1879;Name=NWMN_1821;Dbxref=GeneID:5331106;gbkey=Gene;locus_tag=NWMN_1821	121	180.5	71	98.5
sense	NC_009641.1	RefSeq	coding_gene	2029206	2029935	.	-	.	ID=gene1880;Name=vraR;Dbxref=GeneID:5331107;gbkey=Gene;gene=vraR;locus_tag=NWMN_1822	6.5	2.66667	15.4167	8.25
sense	NC_009641.1	RefSeq	coding_gene	2029825	2030968	.	-	.	ID=gene1881;Name=vraS;Dbxref=GeneID:5332602;gbkey=Gene;gene=vraS;locus_tag=NWMN_1823	41.5	48.1667	0.416667	14.75
sense	NC_009641.1	RefSeq	coding_gene	2030865	2031666	.	-	.	ID=gene1882;Name=NWMN_1824;Dbxref=GeneID:5332603;gbkey=Gene;locus_tag=NWMN_1824	3	30.5	5	9
sense	NC_009641.1	RefSeq	coding_gene	2031581	2032067	.	-	.	ID=gene1883;Name=NWMN_1825;Dbxref=GeneID:5331108;gbkey=Gene;locus_tag=NWMN_1825	15	15	1	6
sense	NC_009641.1	RefSeq	coding_gene	2032184	2033042	.	-	.	ID=gene1884;Name=map1;Dbxref=GeneID:5331109;gbkey=Gene;gene=map1;locus_tag=NWMN_1826	69	73	11.5	14
sense	NC_009641.1	RefSeq	coding_gene	2034467	2034857	.	-	.	ID=gene1885;Name=NWMN_1827;Dbxref=GeneID:5332119;gbkey=Gene;locus_tag=NWMN_1827	2.87302	4	0.51087	0.861111
sense	NC_009641.1	RefSeq	coding_gene	2034946	2035498	.	-	.	ID=gene1886;Name=NWMN_1828;Dbxref=GeneID:5331110;gbkey=Gene;locus_tag=NWMN_1828	5	17.5	3.66667	3
sense	NC_009641.1	RefSeq	coding_gene	2035585	2036416	.	-	.	ID=gene1887;Name=NWMN_1829;Dbxref=GeneID:5331111;gbkey=Gene;locus_tag=NWMN_1829	42.5	71.5	17.6667	21
sense	NC_009641.1	RefSeq	coding_gene	2036318	2037731	.	-	.	ID=gene1888;Name=NWMN_1830;Dbxref=GeneID:5331112;gbkey=Gene;locus_tag=NWMN_1830	91	126.5	57.5	23.9167
sense	NC_009641.1	RefSeq	coding_gene	2037723	2038423	.	+	.	ID=gene1889;Name=NWMN_1831;Dbxref=GeneID:5331113;gbkey=Gene;locus_tag=NWMN_1831	153	247	73	82
sense	NC_009641.1	RefSeq	coding_gene	2038612	2039366	.	+	.	ID=gene1890;Name=NWMN_1832;Dbxref=GeneID:5331114;gbkey=Gene;locus_tag=NWMN_1832	60	66	0	11
sense	NC_009641.1	RefSeq	coding_gene	2039434	2040604	.	-	.	ID=gene1891;Name=dinP;Dbxref=GeneID:5331115;gbkey=Gene;gene=dinP;locus_tag=NWMN_1833	102	120	22.6667	37.3333
sense	NC_009641.1	RefSeq	coding_gene	2040751	2041381	.	-	.	ID=gene1892;Name=NWMN_1834;Dbxref=GeneID:5331861;gbkey=Gene;locus_tag=NWMN_1834	19	25	10	8
sense	NC_009641.1	RefSeq	coding_gene	2041451	2042912	.	-	.	ID=gene1893;Name=NWMN_1835;Dbxref=GeneID:5331116;gbkey=Gene;locus_tag=NWMN_1835	33	22.5	28.4583	10.2917
sense	NC_009641.1	RefSeq	coding_gene	2042893	2043940	.	-	.	ID=gene1894;Name=NWMN_1836;Dbxref=GeneID:5331117;gbkey=Gene;locus_tag=NWMN_1836	14	35.5	8.66667	11.175
sense	NC_009641.1	RefSeq	coding_gene	2044609	2046136	.	-	.	ID=gene1895;Name=gatB;Dbxref=GeneID:5331118;gbkey=Gene;gene=gatB;locus_tag=NWMN_1837	69.75	143.5	37.6333	60.4167
sense	NC_009641.1	RefSeq	coding_gene	2046049	2047606	.	-	.	ID=gene1896;Name=gatA;Dbxref=GeneID:5331941;gbkey=Gene;gene=gatA;locus_tag=NWMN_1838	95	155	29.5	49.5833
sense	NC_009641.1	RefSeq	coding_gene	2047508	2047910	.	-	.	ID=gene1897;Name=gatC;Dbxref=GeneID:5331940;gbkey=Gene;gene=gatC;locus_tag=NWMN_1839	10.5	5.5	23	8.5
sense	NC_009641.1	RefSeq	coding_gene	2047986	2049715	.	+	.	ID=gene1898;Name=putP;Dbxref=GeneID:5331942;gbkey=Gene;gene=putP;locus_tag=NWMN_1840	68.25	80.5	8.23333	17.125
sense	NC_009641.1	RefSeq	coding_gene	2049804	2051103	.	-	.	ID=gene1899;Name=camS;Dbxref=GeneID:5332314;gbkey=Gene;gene=camS;locus_tag=NWMN_1841	26.75	63.1524	53.1518	34.6736
sense	NC_009641.1	RefSeq	coding_gene	2051016	2053119	.	-	.	ID=gene1900;Name=lig;Dbxref=GeneID:5331790;gbkey=Gene;gene=lig;locus_tag=NWMN_1842	124.417	89.819	77.2351	47.5069
sense	NC_009641.1	RefSeq	coding_gene	2053023	2055315	.	-	.	ID=gene1901;Name=pcrA;Dbxref=GeneID:5332084;gbkey=Gene;gene=pcrA;locus_tag=NWMN_1843	24.5	59.5	23	18.625
sense	NC_009641.1	RefSeq	coding_gene	2055212	2056004	.	-	.	ID=gene1902;Name=pcrB;Dbxref=GeneID:5332249;gbkey=Gene;gene=pcrB;locus_tag=NWMN_1844	25.5	29	3	8.33333
sense	NC_009641.1	RefSeq	coding_gene	2056076	2056478	.	-	.	ID=gene1903;Name=NWMN_1845;Dbxref=GeneID:5332250;gbkey=Gene;locus_tag=NWMN_1845	76.5	80	12	27
sense	NC_009641.1	RefSeq	coding_gene	2056487	2057882	.	-	.	ID=gene1904;Name=purB;Dbxref=GeneID:5331119;gbkey=Gene;gene=purB;locus_tag=NWMN_1846	39.5	52	17	26.5
sense	NC_009641.1	RefSeq	coding_gene	2058443	2059809	.	+	.	ID=gene1905;Name=sspB;Dbxref=GeneID:5332301;gbkey=Gene;gene=sspB;locus_tag=NWMN_1847	0	0	0	0.5
sense	NC_009641.1	RefSeq	coding_gene	2059640	2060166	.	+	.	ID=gene1906;Name=NWMN_1848;Dbxref=GeneID:5332510;gbkey=Gene;locus_tag=NWMN_1848	1	1	0	2
sense	NC_009641.1	RefSeq	coding_gene	2060612	2061314	.	-	.	ID=gene1907;Name=NWMN_1849;Dbxref=GeneID:5331120;gbkey=Gene;locus_tag=NWMN_1849	9	51	1.30952	23.6167
sense	NC_009641.1	RefSeq	coding_gene	2061485	2062406	.	-	.	ID=gene1908;Name=nadE;Dbxref=GeneID:5331121;gbkey=Gene;gene=nadE;locus_tag=NWMN_1850	21.5	59	10	13
sense	NC_009641.1	RefSeq	coding_gene	2062299	2063868	.	-	.	ID=gene1909;Name=nadC;Dbxref=GeneID:5332192;gbkey=Gene;gene=nadC;locus_tag=NWMN_1851	169.5	157	37	72.254
sense	NC_009641.1	RefSeq	coding_gene	2063752	2065028	.	+	.	ID=gene1910;Name=NWMN_1852;Dbxref=GeneID:5332191;gbkey=Gene;locus_tag=NWMN_1852	6.5	24	4.25	9
sense	NC_009641.1	RefSeq	coding_gene	2064848	2065842	.	+	.	ID=gene1911;Name=NWMN_1853;Dbxref=GeneID:5331122;gbkey=Gene;locus_tag=NWMN_1853	24.5	35	11.5833	8
sense	NC_009641.1	RefSeq	coding_gene	2066032	2067694	.	-	.	ID=gene1912;Name=NWMN_1854;Dbxref=GeneID:5331123;gbkey=Gene;locus_tag=NWMN_1854	86.5	153.667	28.8667	42.5333
sense	NC_009641.1	RefSeq	coding_gene	2067799	2068996	.	-	.	ID=gene1913;Name=NWMN_1855;Dbxref=GeneID:5331124;gbkey=Gene;locus_tag=NWMN_1855	34.6667	65	67.25	23
sense	NC_009641.1	RefSeq	coding_gene	2069068	2069828	.	+	.	ID=gene1914;Name=NWMN_1856;Dbxref=GeneID:5331125;gbkey=Gene;locus_tag=NWMN_1856	52	49	13	38.75
sense	NC_009641.1	RefSeq	coding_gene	2069675	2070810	.	+	.	ID=gene1915;Name=NWMN_1857;Dbxref=GeneID:5331126;gbkey=Gene;locus_tag=NWMN_1857	96	171	53	51.5
sense	NC_009641.1	RefSeq	coding_gene	2071030	2072609	.	+	.	ID=gene1916;Name=NWMN_1858;Dbxref=GeneID:5331127;gbkey=Gene;locus_tag=NWMN_1858	32.0833	35	23.625	17
sense	NC_009641.1	RefSeq	coding_gene	2072729	2073857	.	-	.	ID=gene1917;Name=NWMN_1859;Dbxref=GeneID:5331128;gbkey=Gene;locus_tag=NWMN_1859	75.5	79	20.5	18
sense	NC_009641.1	RefSeq	coding_gene	2073827	2074428	.	+	.	ID=gene1918;Name=NWMN_1860;Dbxref=GeneID:5331129;gbkey=Gene;locus_tag=NWMN_1860	10	15	10	5.5
sense	NC_009641.1	RefSeq	coding_gene	2075001	2075274	.	-	.	ID=gene1919;Name=NWMN_1861;Dbxref=GeneID:5331130;gbkey=Gene;locus_tag=NWMN_1861	1025	1614	419.5	401
sense	NC_009641.1	RefSeq	coding_gene	2075425	2076665	.	+	.	ID=gene1920;Name=NWMN_1862;Dbxref=GeneID:5331131;gbkey=Gene;locus_tag=NWMN_1862	0	20	18	5
sense	NC_009641.1	RefSeq	coding_gene	2076722	2077664	.	-	.	ID=gene1921;Name=NWMN_1863;Dbxref=GeneID:5331132;gbkey=Gene;locus_tag=NWMN_1863	81.1595	37.5	15	25
sense	NC_009641.1	RefSeq	coding_gene	2077561	2078218	.	-	.	ID=gene1922;Name=NWMN_1864;Dbxref=GeneID:5331133;gbkey=Gene;locus_tag=NWMN_1864	7.5	25.5	6.625	11.75
sense	NC_009641.1	RefSeq	coding_gene	2078178	2078802	.	-	.	ID=gene1923;Name=NWMN_1865;Dbxref=GeneID:5331134;gbkey=Gene;locus_tag=NWMN_1865	9	10	9.125	5.25
sense	NC_009641.1	RefSeq	coding_gene	2079452	2080292	.	-	.	ID=gene1924;Name=NWMN_1866;Dbxref=GeneID:5331135;gbkey=Gene;locus_tag=NWMN_1866	52.25	60.5	16.5714	12.1429
sense	NC_009641.1	RefSeq	coding_gene	2080192	2081164	.	-	.	ID=gene1925;Name=NWMN_1867;Dbxref=GeneID:5331136;gbkey=Gene;locus_tag=NWMN_1867	34.3333	51	19.3333	9
sense	NC_009641.1	RefSeq	coding_gene	2081061	2081841	.	-	.	ID=gene1926;Name=NWMN_1868;Dbxref=GeneID:5331137;gbkey=Gene;locus_tag=NWMN_1868	16	26.5	8	2.5
sense	NC_009641.1	RefSeq	coding_gene	2081742	2082738	.	-	.	ID=gene1927;Name=NWMN_1869;Dbxref=GeneID:5331138;gbkey=Gene;locus_tag=NWMN_1869	17	46.5	6.5	5
sense	NC_009641.1	RefSeq	coding_gene	2082635	2083190	.	-	.	ID=gene1928;Name=NWMN_1870;Dbxref=GeneID:5331139;gbkey=Gene;locus_tag=NWMN_1870	18	40.5	3	3.61111
sense	NC_009641.1	RefSeq	coding_gene	2083796	2085282	.	+	.	ID=gene1929;Name=NWMN_1871;Dbxref=GeneID:5331140;gbkey=Gene;locus_tag=NWMN_1871	97	91.5	16	48
sense	NC_009641.1	RefSeq	coding_gene	2085907	2087761	.	-	.	ID=gene1930;Name=map;Dbxref=GeneID:5331141;gbkey=Gene;gene=map;locus_tag=NWMN_1872	303	463	103	184
sense	NC_009641.1	RefSeq	coding_gene	2087841	2088247	.	+	.	ID=gene1931;Name=NWMN_1873;Dbxref=GeneID:5332118;gbkey=Gene;locus_tag=NWMN_1873	51	21	0	7
sense	NC_009641.1	RefSeq	coding_gene	2088633	2089141	.	+	.	ID=gene1932;Name=NWMN_1874;Dbxref=GeneID:5331142;gbkey=Gene;locus_tag=NWMN_1874	45.5	80.5	12	14.5
sense	NC_009641.1	RefSeq	coding_gene	2088920	2089380	.	+	.	ID=gene1933;Name=NWMN_1875;Dbxref=GeneID:5331143;gbkey=Gene;locus_tag=NWMN_1875	28.5	66.5	12	5.5
sense	NC_009641.1	RefSeq	coding_gene	2089433	2089883	.	-	.	ID=gene1934;Name=scn;Dbxref=GeneID:5331144;gbkey=Gene;gene=scn;locus_tag=NWMN_1876	133	197	31.3333	57
sense	NC_009641.1	RefSeq	coding_gene	2090268	2090917	.	+	.	ID=gene1935;Name=chp;Dbxref=GeneID:5332454;gbkey=Gene;gene=chp;locus_tag=NWMN_1877	21	16.5	3	4
sense	NC_009641.1	RefSeq	coding_gene	2091012	2091408	.	-	.	ID=gene1936;Name=NWMN_1878;Dbxref=GeneID:5331814;gbkey=Gene;locus_tag=NWMN_1878	20.25	30.6667	3	1.33333
sense	NC_009641.1	RefSeq	coding_gene	2091215	2091569	.	-	.	ID=gene1937;Name=NWMN_1879;Dbxref=GeneID:5331145;gbkey=Gene;locus_tag=NWMN_1879	847.25	1102.33	190	299
sense	NC_009641.1	RefSeq	coding_gene	2091997	2092588	.	-	.	ID=gene1938;Name=sak;Dbxref=GeneID:5331146;gbkey=Gene;gene=sak;locus_tag=NWMN_1880	3	0	0	1
sense	NC_009641.1	RefSeq	coding_gene	2092679	2093534	.	-	.	ID=gene1939;Name=NWMN_1881;Dbxref=GeneID:5332433;gbkey=Gene;locus_tag=NWMN_1881	0	16	9	3
sense	NC_009641.1	RefSeq	coding_gene	2093446	2093800	.	-	.	ID=gene1940;Name=NWMN_1882;Dbxref=GeneID:5331147;gbkey=Gene;locus_tag=NWMN_1882	1259	1595	426.5	256.5
sense	NC_009641.1	RefSeq	coding_gene	2094197	2095070	.	-	.	ID=gene1941;Name=sea;Dbxref=GeneID:5331148;gbkey=Gene;gene=sea;locus_tag=NWMN_1883	2	32	3	5
sense	NC_009641.1	RefSeq	coding_gene	2095391	2095865	.	-	.	ID=gene1942;Name=NWMN_1884;Dbxref=GeneID:5332466;gbkey=Gene;locus_tag=NWMN_1884	11	0	9.5	2
sense	NC_009641.1	RefSeq	coding_gene	2095821	2096208	.	-	.	ID=gene1943;Name=NWMN_1885;Dbxref=GeneID:5331149;gbkey=Gene;locus_tag=NWMN_1885	0	2	22	0
sense	NC_009641.1	RefSeq	coding_gene	2096297	2100182	.	-	.	ID=gene1944;Name=NWMN_1886;Dbxref=GeneID:5331150;gbkey=Gene;locus_tag=NWMN_1886	27.1667	29.5	9.41667	5
sense	NC_009641.1	RefSeq	coding_gene	2100098	2101682	.	-	.	ID=gene1945;Name=NWMN_1887;Dbxref=GeneID:5331151;gbkey=Gene;locus_tag=NWMN_1887	15.1667	42.8333	8.75	11.5
sense	NC_009641.1	RefSeq	coding_gene	2101579	2106208	.	-	.	ID=gene1946;Name=NWMN_1888;Dbxref=GeneID:5331152;gbkey=Gene;locus_tag=NWMN_1888	48.5	36.1667	39.4762	27.3667
sense	NC_009641.1	RefSeq	coding_gene	2106353	2106803	.	-	.	ID=gene1947;Name=NWMN_1889;Dbxref=GeneID:5331153;gbkey=Gene;locus_tag=NWMN_1889	6	0	1	0
sense	NC_009641.1	RefSeq	coding_gene	2107019	2107763	.	-	.	ID=gene1948;Name=NWMN_1890;Dbxref=GeneID:5331154;gbkey=Gene;locus_tag=NWMN_1890	0	0	4	0
sense	NC_009641.1	RefSeq	coding_gene	2107664	2108171	.	-	.	ID=gene1949;Name=NWMN_1891;Dbxref=GeneID:5331155;gbkey=Gene;locus_tag=NWMN_1891	0	0	0.833333	0
sense	NC_009641.1	RefSeq	coding_gene	2108068	2108572	.	-	.	ID=gene1950;Name=NWMN_1892;Dbxref=GeneID:5331156;gbkey=Gene;locus_tag=NWMN_1892	0	0	0.5	0
sense	NC_009641.1	RefSeq	coding_gene	2108469	2108931	.	-	.	ID=gene1951;Name=NWMN_1893;Dbxref=GeneID:5331157;gbkey=Gene;locus_tag=NWMN_1893	0	0	16	1
sense	NC_009641.1	RefSeq	coding_gene	2108815	2109211	.	-	.	ID=gene1952;Name=NWMN_1894;Dbxref=GeneID:5331158;gbkey=Gene;locus_tag=NWMN_1894	0	3	9.25	0.0833333
sense	NC_009641.1	RefSeq	coding_gene	2109089	2109473	.	-	.	ID=gene1953;Name=NWMN_1895;Dbxref=GeneID:5331159;gbkey=Gene;locus_tag=NWMN_1895	1.5	2.5	1.91667	3.33333
sense	NC_009641.1	RefSeq	coding_gene	2109393	2110638	.	-	.	ID=gene1954;Name=NWMN_1896;Dbxref=GeneID:5331160;gbkey=Gene;locus_tag=NWMN_1896	1.5	2.5	6	5.25
sense	NC_009641.1	RefSeq	coding_gene	2110562	2111399	.	-	.	ID=gene1955;Name=NWMN_1897;Dbxref=GeneID:5331161;gbkey=Gene;locus_tag=NWMN_1897	14.6667	6.83333	0.5	0.166667
sense	NC_009641.1	RefSeq	coding_gene	2111283	2112570	.	-	.	ID=gene1956;Name=NWMN_1898;Dbxref=GeneID:5331162;gbkey=Gene;locus_tag=NWMN_1898	8.66667	0.833333	4.5	1.66667
sense	NC_009641.1	RefSeq	coding_gene	2112486	2114247	.	-	.	ID=gene1957;Name=NWMN_1899;Dbxref=GeneID:5331163;gbkey=Gene;locus_tag=NWMN_1899	9	4.5	8.33333	2.5
sense	NC_009641.1	RefSeq	coding_gene	2114144	2114588	.	-	.	ID=gene1958;Name=NWMN_1900;Dbxref=GeneID:5331164;gbkey=Gene;locus_tag=NWMN_1900	0	0	0	0
sense	NC_009641.1	RefSeq	coding_gene	2114618	2115017	.	-	.	ID=gene1959;Name=NWMN_1901;Dbxref=GeneID:5331165;gbkey=Gene;locus_tag=NWMN_1901	8.86667	1	20.6667	7
sense	NC_009641.1	RefSeq	coding_gene	2115149	2115665	.	-	.	ID=gene1960;Name=NWMN_1902;Dbxref=GeneID:5331166;gbkey=Gene;locus_tag=NWMN_1902	4	12.1429	1.30952	7
sense	NC_009641.1	RefSeq	coding_gene	2115939	2116434	.	-	.	ID=gene1961;Name=NWMN_1903;Dbxref=GeneID:5331167;gbkey=Gene;locus_tag=NWMN_1903	0	6	7	3.25
sense	NC_009641.1	RefSeq	coding_gene	2116565	2117207	.	-	.	ID=gene1962;Name=NWMN_1904;Dbxref=GeneID:5331168;gbkey=Gene;locus_tag=NWMN_1904	0	0	8	0
sense	NC_009641.1	RefSeq	coding_gene	2117272	2117623	.	-	.	ID=gene1963;Name=NWMN_1905;Dbxref=GeneID:5331169;gbkey=Gene;locus_tag=NWMN_1905	15.5	1.5	4	2
sense	NC_009641.1	RefSeq	coding_gene	2117941	2118409	.	-	.	ID=gene1964;Name=NWMN_1906;Dbxref=GeneID:5331170;gbkey=Gene;locus_tag=NWMN_1906	0	6	0	0
sense	NC_009641.1	RefSeq	coding_gene	2118322	2118838	.	-	.	ID=gene1965;Name=NWMN_1907;Dbxref=GeneID:5331171;gbkey=Gene;locus_tag=NWMN_1907	0	12	0	0.25
sense	NC_009641.1	RefSeq	coding_gene	2118960	2119944	.	-	.	ID=gene1966;Name=NWMN_1908;Dbxref=GeneID:5331172;gbkey=Gene;locus_tag=NWMN_1908	0	0	6	1
sense	NC_009641.1	RefSeq	coding_gene	2119874	2120444	.	-	.	ID=gene1967;Name=NWMN_1909;Dbxref=GeneID:5331173;gbkey=Gene;locus_tag=NWMN_1909	0	0.0833333	0	0.5
sense	NC_009641.1	RefSeq	coding_gene	2120345	2120930	.	-	.	ID=gene1968;Name=NWMN_1910;Dbxref=GeneID:5331174;gbkey=Gene;locus_tag=NWMN_1910	5	0.0833333	0	0
sense	NC_009641.1	RefSeq	coding_gene	2121043	2122063	.	-	.	ID=gene1969;Name=NWMN_1911;Dbxref=GeneID:5331175;gbkey=Gene;locus_tag=NWMN_1911	0.666667	5	0	2
sense	NC_009641.1	RefSeq	coding_gene	2121965	2124008	.	-	.	ID=gene1970;Name=NWMN_1912;Dbxref=GeneID:5331176;gbkey=Gene;locus_tag=NWMN_1912	19.1667	2.16667	8.875	4.83333
sense	NC_009641.1	RefSeq	coding_gene	2123917	2124295	.	-	.	ID=gene1971;Name=NWMN_1913;Dbxref=GeneID:5331177;gbkey=Gene;locus_tag=NWMN_1913	0	0	1.83333	0.5
sense	NC_009641.1	RefSeq	coding_gene	2124189	2124549	.	-	.	ID=gene1972;Name=NWMN_1914;Dbxref=GeneID:5331178;gbkey=Gene;locus_tag=NWMN_1914	0	0.5	1.5	0.5
sense	NC_009641.1	RefSeq	coding_gene	2124430	2124856	.	-	.	ID=gene1973;Name=NWMN_1915;Dbxref=GeneID:5331179;gbkey=Gene;locus_tag=NWMN_1915	0	0	0.166667	1
sense	NC_009641.1	RefSeq	coding_gene	2125009	2125429	.	-	.	ID=gene1974;Name=NWMN_1916;Dbxref=GeneID:5331180;gbkey=Gene;locus_tag=NWMN_1916	1.08333	3	3	2.25
sense	NC_009641.1	RefSeq	coding_gene	2125185	2126020	.	+	.	ID=gene1975;Name=NWMN_1917;Dbxref=GeneID:5331181;gbkey=Gene;locus_tag=NWMN_1917	7	10	51.3333	9.47619
sense	NC_009641.1	RefSeq	coding_gene	2126419	2127271	.	-	.	ID=gene1976;Name=NWMN_1918;Dbxref=GeneID:5331182;gbkey=Gene;locus_tag=NWMN_1918	14.9167	44.3333	14	14.6667
sense	NC_009641.1	RefSeq	coding_gene	2127022	2127551	.	+	.	ID=gene1977;Name=NWMN_1919;Dbxref=GeneID:5331183;gbkey=Gene;locus_tag=NWMN_1919	0	0	11	2
sense	NC_009641.1	RefSeq	coding_gene	2127771	2128134	.	-	.	ID=gene1978;Name=NWMN_1920;Dbxref=GeneID:5331184;gbkey=Gene;locus_tag=NWMN_1920	0	0	3	0.5
sense	NC_009641.1	RefSeq	coding_gene	2127967	2128880	.	+	.	ID=gene1979;Name=NWMN_1921;Dbxref=GeneID:5331185;gbkey=Gene;locus_tag=NWMN_1921	3.57143	17.2857	5	19
sense	NC_009641.1	RefSeq	coding_gene	2128696	2129828	.	+	.	ID=gene1980;Name=NWMN_1922;Dbxref=GeneID:5331186;gbkey=Gene;locus_tag=NWMN_1922	15.8571	11.369	3.55556	9.55556
sense	NC_009641.1	RefSeq	coding_gene	2129634	2130175	.	+	.	ID=gene1981;Name=NWMN_1923;Dbxref=GeneID:5331187;gbkey=Gene;locus_tag=NWMN_1923	8.85714	36.0833	8.55556	5.22222
sense	NC_009641.1	RefSeq	coding_gene	2130461	2131125	.	+	.	ID=gene1982;Name=NWMN_1924;Dbxref=GeneID:5331188;gbkey=Gene;locus_tag=NWMN_1924	0	14.5	0	12.75
sense	NC_009641.1	RefSeq	coding_gene	2130960	2132221	.	+	.	ID=gene1983;Name=int;Dbxref=GeneID:5331189;gbkey=Gene;gene=int;locus_tag=NWMN_1925	3.5	13.5	0.0555556	3.5
sense	NC_009641.1	RefSeq	coding_gene	2132078	2133102	.	+	.	ID=gene1984;Name=NWMN_1926;Dbxref=GeneID:5332048;gbkey=Gene;locus_tag=NWMN_1926	2	0.857143	4.05556	1.33333
[truncated: 688 more rows]

## Sheet: DESeq_BRC+_vs_BRC-
Orientation of counted reads relative to the strand location of the annotation	Sequence name	Source	Feature	Start	End	Score	Strand	Frame	gene name	Attributes	JC2-BRC_negative	JC1-BRC_positive	id	baseMean	baseMeanA	baseMeanB	foldChange	log2FoldChange	pval	padj
sense	NC_009641.1	RefSeq	coding_gene	317	1878	.	+	.	dnaA	ID=gene0;Name=dnaA;Dbxref=GeneID:5332606;gbkey=Gene;gene=dnaA;locus_tag=NWMN_0001	90	16	1	46.648	73.778	19.518	0.26455	-1.91839	0.216505	1
sense	NC_009641.1	RefSeq	coding_gene	1963	3296	.	+	.	dnaN	ID=gene1;Name=dnaN;Dbxref=GeneID:5331867;gbkey=Gene;gene=dnaN;locus_tag=NWMN_0002	108	64	2	83.3028	88.5337	78.072	0.881834	-0.181421	0.884618	1
sense	NC_009641.1	RefSeq	coding_gene	3719	5031	.	+	.	recF	ID=gene2;Name=recF;Dbxref=GeneID:5331876;gbkey=Gene;gene=recF;locus_tag=NWMN_0003	224.5	273.167	3	258.326	183.625	333.026	1.81362	0.858869	0.228501	1
sense	NC_009641.1	RefSeq	coding_gene	4841	6975	.	+	.	gyrB	ID=gene3;Name=gyrB;Dbxref=GeneID:5332339;gbkey=Gene;gene=gyrB;locus_tag=NWMN_0004	275	544.5	4	444.522	225.433	663.612	2.94372	1.55764	0.0111964	1
sense	NC_009641.1	RefSeq	coding_gene	6794	9675	.	+	.	gyrA	ID=gene4;Name=gyrA;Dbxref=GeneID:5331984;gbkey=Gene;gene=gyrA;locus_tag=NWMN_0005	311.208	215.75	5	259.219	254.944	263.493	1.03353	0.0475836	0.951204	1
sense	NC_009641.1	RefSeq	coding_gene	9762	10692	.	-	.	NWMN_0006	ID=gene5;Name=NWMN_0006;Dbxref=GeneID:5331983;gbkey=Gene;locus_tag=NWMN_0006	84.9167	45	6	62.2868	69.6793	54.8944	0.787815	-0.344071	0.802958	1
sense	NC_009641.1	RefSeq	coding_gene	10700	12414	.	+	.	hutH	ID=gene6;Name=hutH;Dbxref=GeneID:5329920;gbkey=Gene;gene=hutH;locus_tag=NWMN_0007	30	7	7	16.5659	24.5927	8.53913	0.347222	-1.52607	0.59625	1
sense	NC_009641.1	RefSeq	coding_gene	12593	14079	.	+	.	serS	ID=gene7;Name=serS;Dbxref=GeneID:5332025;gbkey=Gene;gene=serS;locus_tag=NWMN_0008	608	442	8	518.798	498.412	539.185	1.08181	0.113442	0.846722	1
sense	NC_009641.1	RefSeq	coding_gene	14529	15424	.	+	.	NWMN_0009	ID=gene8;Name=NWMN_0009;Dbxref=GeneID:5332473;gbkey=Gene;locus_tag=NWMN_0009	1.875	7	9	5.08932	1.63951	8.53913	5.20833	2.38082	0.741093	1
sense	NC_009641.1	RefSeq	coding_gene	15221	15750	.	+	.	NWMN_0010	ID=gene9;Name=NWMN_0010;Dbxref=GeneID:5329921;gbkey=Gene;locus_tag=NWMN_0010	1.5	0.333333	10	0.819756	1.63951	0	0	-Inf	0.977982	1
sense	NC_009641.1	RefSeq	coding_gene	15913	17081	.	+	.	NWMN_0011	ID=gene10;Name=NWMN_0011;Dbxref=GeneID:5329922;gbkey=Gene;locus_tag=NWMN_0011	58	23	11	37.8015	47.5459	28.0571	0.590107	-0.760952	0.662454	1
sense	NC_009641.1	RefSeq	coding_gene	17124	18310	.	+	.	NWMN_0012	ID=gene11;Name=NWMN_0012;Dbxref=GeneID:5329923;gbkey=Gene;locus_tag=NWMN_0012	154	45.5	12	91.1783	126.242	56.1143	0.444496	-1.16976	0.285395	1
sense	NC_009641.1	RefSeq	coding_gene	18125	20292	.	+	.	NWMN_0013	ID=gene12;Name=NWMN_0013;Dbxref=GeneID:5329924;gbkey=Gene;locus_tag=NWMN_0013	211.667	126.333	13	163.746	173.788	153.704	0.884434	-0.177174	0.841567	1
sense	NC_009641.1	RefSeq	coding_gene	20089	20735	.	+	.	rplI	ID=gene13;Name=rplI;Dbxref=GeneID:5329925;gbkey=Gene;gene=rplI;locus_tag=NWMN_0014	45	2.5	14	19.6644	36.889	2.43975	0.0661376	-3.91839	0.169982	1
sense	NC_009641.1	RefSeq	coding_gene	20567	22167	.	+	.	dnaB	ID=gene14;Name=dnaB;Dbxref=GeneID:5332372;gbkey=Gene;gene=dnaB;locus_tag=NWMN_0015	176	117	15	143.501	144.277	142.725	0.989245	-0.0156	0.99726	1
sense	NC_009641.1	RefSeq	coding_gene	22245	23728	.	+	.	purA	ID=gene15;Name=purA;Dbxref=GeneID:5331868;gbkey=Gene;gene=purA;locus_tag=NWMN_0016	118.25	34	16	69.1035	96.7312	41.4758	0.428773	-1.22171	0.328808	1
sense	NC_009641.1	RefSeq	tRNA	23958	24229	.	+	.	NWMN_tRNA01	ID=gene16;Name=NWMN_tRNA01;Dbxref=GeneID:5332300;gbkey=Gene;locus_tag=NWMN_tRNA01	8930.12	8899.81	17	9088.65	7320.42	10856.9	1.4831	0.568612	0.183563	1
sense	NC_009641.1	RefSeq	tRNA	24040	24312	.	+	.	NWMN_tRNA02	ID=gene17;Name=NWMN_tRNA02;Dbxref=GeneID:5331647;gbkey=Gene;locus_tag=NWMN_tRNA02	10609.1	9729.31	18	10282.5	8696.79	11868.2	1.36466	0.448542	0.292089	1
sense	NC_009641.1	RefSeq	coding_gene	24726	25633	.	+	.	vicR	ID=gene18;Name=vicR;Dbxref=GeneID:5331648;gbkey=Gene;gene=vicR;locus_tag=NWMN_0017	89.1667	61.5	19	74.2953	72.9583	75.6323	1.03665	0.0519297	0.976291	1
sense	NC_009641.1	RefSeq	coding_gene	25446	27472	.	+	.	vicK	ID=gene19;Name=vicK;Dbxref=GeneID:5332594;gbkey=Gene;gene=vicK;locus_tag=NWMN_0018	188	75.3333	20	122.802	154.114	91.4906	0.593655	-0.752303	0.431785	1
sense	NC_009641.1	RefSeq	coding_gene	27238	28799	.	+	.	NWMN_0019	ID=gene20;Name=NWMN_0019;Dbxref=GeneID:5332593;gbkey=Gene;locus_tag=NWMN_0019	105.5	53	21	75.7738	86.8941	64.6534	0.744048	-0.426533	0.727091	1
sense	NC_009641.1	RefSeq	coding_gene	28600	29588	.	+	.	NWMN_0020	ID=gene21;Name=NWMN_0020;Dbxref=GeneID:5329926;gbkey=Gene;locus_tag=NWMN_0020	103.167	95.5	22	100.771	84.4349	117.108	1.38696	0.471929	0.650749	1
sense	NC_009641.1	RefSeq	coding_gene	29778	30778	.	+	.	NWMN_0021	ID=gene22;Name=NWMN_0021;Dbxref=GeneID:5329927;gbkey=Gene;locus_tag=NWMN_0021	20	59.5	23	44.7938	16.3951	73.1925	4.46429	2.15843	0.170792	1
sense	NC_009641.1	RefSeq	coding_gene	30806	33324	.	+	.	NWMN_0022	ID=gene23;Name=NWMN_0022;Dbxref=GeneID:5329928;gbkey=Gene;locus_tag=NWMN_0022	4	16	24	11.3985	3.27902	19.518	5.95238	2.57347	0.486711	1
sense	NC_009641.1	RefSeq	coding_gene	33492	34171	.	+	.	orfX	ID=gene24;Name=orfX;Dbxref=GeneID:5329929;gbkey=Gene;gene=orfX;locus_tag=NWMN_0023	0	1	25	0.609938	0	1.21988	Inf	Inf	0.989255	1
sense	NC_009641.1	RefSeq	coding_gene	34513	36458	.	+	.	NWMN_0024	ID=gene25;Name=NWMN_0024;Dbxref=GeneID:5332231;gbkey=Gene;locus_tag=NWMN_0024	82	66	26	73.8659	67.22	80.5118	1.19774	0.260309	0.834828	1
sense	NC_009641.1	RefSeq	coding_gene	36552	37104	.	-	.	NWMN_0025	ID=gene26;Name=NWMN_0025;Dbxref=GeneID:5329930;gbkey=Gene;locus_tag=NWMN_0025	43	36.5	27	39.5825	35.2495	43.9155	1.24585	0.317127	0.857774	1
sense	NC_009641.1	RefSeq	coding_gene	37219	38074	.	-	.	NWMN_0026	ID=gene27;Name=NWMN_0026;Dbxref=GeneID:5329931;gbkey=Gene;locus_tag=NWMN_0026	44.8333	15	28	27.5936	36.889	18.2981	0.496032	-1.0115	0.62727	1
sense	NC_009641.1	RefSeq	coding_gene	38171	39438	.	+	.	NWMN_0027	ID=gene28;Name=NWMN_0027;Dbxref=GeneID:5329932;gbkey=Gene;locus_tag=NWMN_0027	72	45.6667	29	57.5683	59.0224	56.1143	0.950728	-0.0728962	0.974073	1
sense	NC_009641.1	RefSeq	coding_gene	39269	40803	.	+	.	NWMN_0028	ID=gene29;Name=NWMN_0028;Dbxref=GeneID:5329933;gbkey=Gene;locus_tag=NWMN_0028	139	71.6667	30	100.889	113.946	87.831	0.770812	-0.375549	0.724489	1
sense	NC_009641.1	RefSeq	coding_gene	40613	42015	.	+	.	NWMN_0029	ID=gene30;Name=NWMN_0029;Dbxref=GeneID:5329934;gbkey=Gene;locus_tag=NWMN_0029	91	71	31	80.6045	74.5978	86.6111	1.16104	0.215419	0.858466	1
sense	NC_009641.1	RefSeq	coding_gene	42682	43768	.	-	.	NWMN_0030	ID=gene31;Name=NWMN_0030;Dbxref=GeneID:5329935;gbkey=Gene;locus_tag=NWMN_0030	25	19.5	32	22.4457	20.4939	24.3975	1.19048	0.251539	0.929474	1
sense	NC_009641.1	RefSeq	coding_gene	44029	44525	.	+	.	NWMN_0031	ID=gene32;Name=NWMN_0031;Dbxref=GeneID:5329936;gbkey=Gene;locus_tag=NWMN_0031	7	6	33	6.52877	5.73829	7.31925	1.27551	0.351074	0.97839	1
sense	NC_009641.1	RefSeq	coding_gene	44597	45917	.	-	.	NWMN_0032	ID=gene33;Name=NWMN_0032;Dbxref=GeneID:5329937;gbkey=Gene;locus_tag=NWMN_0032	1.5	0	34	0.819756	1.63951	0	0	-Inf	0.977982	1
sense	NC_009641.1	RefSeq	coding_gene	45382	45884	.	+	.	NWMN_0033	ID=gene34;Name=NWMN_0033;Dbxref=GeneID:5329938;gbkey=Gene;locus_tag=NWMN_0033	3	0	35	1.22963	2.45927	0	0	-Inf	0.937427	1
sense	NC_009641.1	RefSeq	coding_gene	45810	46395	.	-	.	NWMN_0034	ID=gene35;Name=NWMN_0034;Dbxref=GeneID:5329939;gbkey=Gene;locus_tag=NWMN_0034	4	0	36	1.63951	3.27902	0	0	-Inf	0.893513	1
sense	NC_009641.1	RefSeq	coding_gene	46273	47333	.	+	.	NWMN_0035	ID=gene36;Name=NWMN_0035;Dbxref=GeneID:5329940;gbkey=Gene;locus_tag=NWMN_0035	15.5	9	37	12.0475	13.1161	10.9789	0.837054	-0.256608	0.969932	1
sense	NC_009641.1	RefSeq	coding_gene	47688	48321	.	-	.	NWMN_0036	ID=gene37;Name=NWMN_0036;Dbxref=GeneID:5329941;gbkey=Gene;locus_tag=NWMN_0036	5.41667	3	38	3.8792	4.09878	3.65963	0.892857	-0.163499	1	1
sense	NC_009641.1	RefSeq	coding_gene	48112	49055	.	+	.	NWMN_0037	ID=gene38;Name=NWMN_0037;Dbxref=GeneID:5329942;gbkey=Gene;locus_tag=NWMN_0037	5	6	39	5.70902	4.09878	7.31925	1.78571	0.836501	0.913495	1
sense	NC_009641.1	RefSeq	coding_gene	49289	50091	.	+	.	NWMN_0038	ID=gene39;Name=NWMN_0038;Dbxref=GeneID:5329943;gbkey=Gene;locus_tag=NWMN_0038	7	0	40	2.86915	5.73829	0	0	-Inf	0.759191	1
sense	NC_009641.1	RefSeq	coding_gene	50158	53510	.	+	.	NWMN_0039	ID=gene40;Name=NWMN_0039;Dbxref=GeneID:5329944;gbkey=Gene;locus_tag=NWMN_0039	28.75	5	41	14.9362	23.7729	6.09938	0.256568	-1.96259	0.527321	1
sense	NC_009641.1	RefSeq	coding_gene	53367	54049	.	+	.	NWMN_0040	ID=gene41;Name=NWMN_0040;Dbxref=GeneID:5329945;gbkey=Gene;locus_tag=NWMN_0040	6	3	42	4.28908	4.91854	3.65963	0.744048	-0.426533	0.994027	1
sense	NC_009641.1	RefSeq	coding_gene	54054	55240	.	+	.	NWMN_0041	ID=gene42;Name=NWMN_0041;Dbxref=GeneID:5329946;gbkey=Gene;locus_tag=NWMN_0041	3.16667	0	43	1.22963	2.45927	0	0	-Inf	0.937427	1
sense	NC_009641.1	RefSeq	coding_gene	55261	56231	.	+	.	NWMN_0042	ID=gene43;Name=NWMN_0042;Dbxref=GeneID:5329947;gbkey=Gene;locus_tag=NWMN_0042	1.66667	0	44	0.819756	1.63951	0	0	-Inf	0.977982	1
sense	NC_009641.1	RefSeq	coding_gene	56083	57053	.	+	.	NWMN_0043	ID=gene44;Name=NWMN_0043;Dbxref=GeneID:5329948;gbkey=Gene;locus_tag=NWMN_0043	9.66667	0	45	4.09878	8.19756	0	0	-Inf	0.635251	1
sense	NC_009641.1	RefSeq	coding_gene	56917	57887	.	+	.	NWMN_0044	ID=gene45;Name=NWMN_0044;Dbxref=GeneID:5329949;gbkey=Gene;locus_tag=NWMN_0044	1.66667	8.5	46	5.69926	1.63951	9.759	5.95238	2.57347	0.692221	1
sense	NC_009641.1	RefSeq	coding_gene	57754	58721	.	+	.	NWMN_0045	ID=gene46;Name=NWMN_0045;Dbxref=GeneID:5329950;gbkey=Gene;locus_tag=NWMN_0045	10.75	1.5	47	5.72853	9.01732	2.43975	0.270563	-1.88596	0.784465	1
sense	NC_009641.1	RefSeq	coding_gene	58615	61052	.	+	.	NWMN_0046	ID=gene47;Name=NWMN_0046;Dbxref=GeneID:5329951;gbkey=Gene;locus_tag=NWMN_0046	15.75	7	48	10.8276	13.1161	8.53913	0.651042	-0.619178	0.892132	1
sense	NC_009641.1	RefSeq	coding_gene	60994	62381	.	+	.	NWMN_0047	ID=gene48;Name=NWMN_0047;Dbxref=GeneID:5329952;gbkey=Gene;locus_tag=NWMN_0047	130	50.5	49	83.781	106.568	60.9938	0.572344	-0.805045	0.47993	1
sense	NC_009641.1	RefSeq	coding_gene	62183	63771	.	+	.	NWMN_0048	ID=gene49;Name=NWMN_0048;Dbxref=GeneID:5329953;gbkey=Gene;locus_tag=NWMN_0048	61	49.625	50	55.4994	50.0051	60.9938	1.21975	0.286586	0.843764	1
sense	NC_009641.1	RefSeq	coding_gene	64264	66031	.	-	.	NWMN_0049	ID=gene50;Name=NWMN_0049;Dbxref=GeneID:5329954;gbkey=Gene;locus_tag=NWMN_0049	65	63	51	65.0681	53.2841	76.8521	1.44231	0.528379	0.681484	1
sense	NC_009641.1	RefSeq	coding_gene	66251	68126	.	-	.	NWMN_0050	ID=gene51;Name=NWMN_0050;Dbxref=GeneID:5329955;gbkey=Gene;locus_tag=NWMN_0050	175	108	52	137.602	143.457	131.747	0.918367	-0.122857	0.901824	1
sense	NC_009641.1	RefSeq	coding_gene	68200	69172	.	-	.	NWMN_0051	ID=gene52;Name=NWMN_0051;Dbxref=GeneID:5329956;gbkey=Gene;locus_tag=NWMN_0051	2	0	53	0.819756	1.63951	0	0	-Inf	0.977982	1
sense	NC_009641.1	RefSeq	coding_gene	68985	70582	.	+	.	NWMN_0052	ID=gene53;Name=NWMN_0052;Dbxref=GeneID:5329957;gbkey=Gene;locus_tag=NWMN_0052	0	17	54	10.3689	0	20.7379	Inf	Inf	0.192971	1
sense	NC_009641.1	RefSeq	coding_gene	70572	71245	.	+	.	NWMN_0053	ID=gene54;Name=NWMN_0053;Dbxref=GeneID:5329958;gbkey=Gene;locus_tag=NWMN_0053	56	50	55	53.45	45.9063	60.9938	1.32866	0.409968	0.77695	1
sense	NC_009641.1	RefSeq	coding_gene	71307	73099	.	+	.	lctP	ID=gene55;Name=lctP;Dbxref=GeneID:5329959;gbkey=Gene;gene=lctP;locus_tag=NWMN_0054	87	90	56	90.5538	71.3188	109.789	1.53941	0.622376	0.567996	1
sense	NC_009641.1	RefSeq	coding_gene	73428	75090	.	-	.	spa	ID=gene56;Name=spa;Dbxref=GeneID:5332074;gbkey=Gene;gene=spa;locus_tag=NWMN_0055	1.16667	0	57	0.409878	0.819756	0	0	-Inf	1	1
sense	NC_009641.1	RefSeq	coding_gene	75375	76251	.	-	.	sarH1	ID=gene57;Name=sarH1;Dbxref=GeneID:5332493;gbkey=Gene;gene=sarH1;locus_tag=NWMN_0056	10	0	58	4.09878	8.19756	0	0	-Inf	0.635251	1
sense	NC_009641.1	RefSeq	coding_gene	76496	77594	.	-	.	sirC	ID=gene58;Name=sirC;Dbxref=GeneID:5332435;gbkey=Gene;gene=sirC;locus_tag=NWMN_0057	38	25	59	30.8238	31.1507	30.4969	0.97901	-0.0306045	1	1
sense	NC_009641.1	RefSeq	coding_gene	77491	78586	.	-	.	sirB	ID=gene59;Name=sirB;Dbxref=GeneID:5332489;gbkey=Gene;gene=sirB;locus_tag=NWMN_0058	16	18	60	17.5369	13.1161	21.9578	1.67411	0.743392	0.790749	1
sense	NC_009641.1	RefSeq	coding_gene	78502	79594	.	-	.	sirA	ID=gene60;Name=sirA;Dbxref=GeneID:5332488;gbkey=Gene;gene=sirA;locus_tag=NWMN_0059	0	0	61	0	0	0	NA	NA	NA	NA
sense	NC_009641.1	RefSeq	coding_gene	79525	80705	.	+	.	sbnA	ID=gene61;Name=sbnA;Dbxref=GeneID:5332487;gbkey=Gene;gene=sbnA;locus_tag=NWMN_0060	0	0	62	0	0	0	NA	NA	NA	NA
sense	NC_009641.1	RefSeq	coding_gene	80502	81712	.	+	.	sbnB	ID=gene62;Name=sbnB;Dbxref=GeneID:5332444;gbkey=Gene;gene=sbnB;locus_tag=NWMN_0061	9	70	63	46.3845	7.3778	85.3913	11.5741	3.53282	0.0320534	1
sense	NC_009641.1	RefSeq	coding_gene	81533	83487	.	+	.	sbnC	ID=gene63;Name=sbnC;Dbxref=GeneID:5332445;gbkey=Gene;gene=sbnC;locus_tag=NWMN_0062	14	3.66667	64	8.17804	11.4766	4.8795	0.42517	-1.23389	0.80958	1
sense	NC_009641.1	RefSeq	coding_gene	83280	84736	.	+	.	sbnD	ID=gene64;Name=sbnD;Dbxref=GeneID:5332446;gbkey=Gene;gene=sbnD;locus_tag=NWMN_0063	2	4	65	3.25951	1.63951	4.8795	2.97619	1.57347	0.898664	1
sense	NC_009641.1	RefSeq	coding_gene	84526	86462	.	+	.	sbnE	ID=gene65;Name=sbnE;Dbxref=GeneID:5332447;gbkey=Gene;gene=sbnE;locus_tag=NWMN_0064	0.25	3.5	66	2.43975	0	4.8795	Inf	Inf	0.768202	1
sense	NC_009641.1	RefSeq	coding_gene	86171	88221	.	+	.	sbnF	ID=gene66;Name=sbnF;Dbxref=GeneID:5332448;gbkey=Gene;gene=sbnF;locus_tag=NWMN_0065	11.25	0.5	67	4.50866	9.01732	0	0	-Inf	0.597436	1
sense	NC_009641.1	RefSeq	coding_gene	87993	88972	.	+	.	sbnG	ID=gene67;Name=sbnG;Dbxref=GeneID:5332449;gbkey=Gene;gene=sbnG;locus_tag=NWMN_0066	4.5	0.5	68	1.63951	3.27902	0	0	-Inf	0.893513	1
sense	NC_009641.1	RefSeq	coding_gene	88772	90174	.	+	.	sbnH	ID=gene68;Name=sbnH;Dbxref=GeneID:5332450;gbkey=Gene;gene=sbnH;locus_tag=NWMN_0067	15.5	1	69	7.16799	13.1161	1.21988	0.093006	-3.42653	0.561139	1
sense	NC_009641.1	RefSeq	coding_gene	89978	90942	.	+	.	sbnI	ID=gene69;Name=sbnI;Dbxref=GeneID:5332451;gbkey=Gene;gene=sbnI;locus_tag=NWMN_0068	4	0	70	1.63951	3.27902	0	0	-Inf	0.893513	1
sense	NC_009641.1	RefSeq	coding_gene	90938	91545	.	+	.	NWMN_0069	ID=gene70;Name=NWMN_0069;Dbxref=GeneID:5332452;gbkey=Gene;locus_tag=NWMN_0069	12.3333	7.5	71	9.79804	9.83707	9.759	0.992063	-0.0114956	1	1
sense	NC_009641.1	RefSeq	coding_gene	91395	92221	.	+	.	NWMN_0070	ID=gene71;Name=NWMN_0070;Dbxref=GeneID:5329960;gbkey=Gene;locus_tag=NWMN_0070	6	10	72	8.55864	4.91854	12.1988	2.48016	1.31043	0.777855	1
sense	NC_009641.1	RefSeq	coding_gene	92233	93209	.	+	.	NWMN_0071	ID=gene72;Name=NWMN_0071;Dbxref=GeneID:5329961;gbkey=Gene;locus_tag=NWMN_0071	352.167	93.4444	73	201.001	288.554	113.448	0.393162	-1.34681	0.0879547	1
sense	NC_009641.1	RefSeq	coding_gene	93366	94525	.	+	.	NWMN_0072	ID=gene73;Name=NWMN_0072;Dbxref=GeneID:5329962;gbkey=Gene;locus_tag=NWMN_0072	6	7	74	6.72883	4.91854	8.53913	1.73611	0.795859	0.902276	1
sense	NC_009641.1	RefSeq	coding_gene	94288	95180	.	+	.	NWMN_0073	ID=gene74;Name=NWMN_0073;Dbxref=GeneID:5329963;gbkey=Gene;locus_tag=NWMN_0073	0	0	75	0	0	0	NA	NA	NA	NA
sense	NC_009641.1	RefSeq	coding_gene	95190	96556	.	+	.	NWMN_0074	ID=gene75;Name=NWMN_0074;Dbxref=GeneID:5329964;gbkey=Gene;locus_tag=NWMN_0074	0	7	76	4.26956	0	8.53913	Inf	Inf	0.568109	1
sense	NC_009641.1	RefSeq	coding_gene	96337	97775	.	+	.	NWMN_0075	ID=gene76;Name=NWMN_0075;Dbxref=GeneID:5329965;gbkey=Gene;locus_tag=NWMN_0075	0	0	77	0	0	0	NA	NA	NA	NA
sense	NC_009641.1	RefSeq	coding_gene	97565	99195	.	+	.	NWMN_0076	ID=gene77;Name=NWMN_0076;Dbxref=GeneID:5329966;gbkey=Gene;locus_tag=NWMN_0076	21.6667	6.16667	78	12.6769	18.0346	7.31925	0.405844	-1.301	0.711841	1
sense	NC_009641.1	RefSeq	coding_gene	99263	100062	.	+	.	sodM	ID=gene78;Name=sodM;Dbxref=GeneID:5329967;gbkey=Gene;gene=sodM;locus_tag=NWMN_0077	26	23	79	24.6854	21.3137	28.0571	1.31639	0.396589	0.867231	1
sense	NC_009641.1	RefSeq	coding_gene	100230	101155	.	+	.	NWMN_0078	ID=gene79;Name=NWMN_0078;Dbxref=GeneID:5332492;gbkey=Gene;locus_tag=NWMN_0078	18	3	80	9.20762	14.7556	3.65963	0.248016	-2.0115	0.653865	1
sense	NC_009641.1	RefSeq	coding_gene	101347	102202	.	-	.	NWMN_0079	ID=gene80;Name=NWMN_0079;Dbxref=GeneID:5329968;gbkey=Gene;locus_tag=NWMN_0079	4	9	81	7.12895	3.27902	10.9789	3.34821	1.74339	0.74332	1
sense	NC_009641.1	RefSeq	coding_gene	102138	103045	.	+	.	pnp	ID=gene81;Name=pnp;Dbxref=GeneID:5329969;gbkey=Gene;gene=pnp;locus_tag=NWMN_0080	9	16	82	13.4479	7.3778	19.518	2.6455	1.40354	0.665302	1
sense	NC_009641.1	RefSeq	coding_gene	102852	104404	.	+	.	NWMN_0081	ID=gene82;Name=NWMN_0081;Dbxref=GeneID:5332276;gbkey=Gene;locus_tag=NWMN_0081	32	20.5	83	25.3148	26.2322	24.3975	0.93006	-0.104605	0.985038	1
sense	NC_009641.1	RefSeq	coding_gene	104285	105147	.	+	.	dra	ID=gene83;Name=dra;Dbxref=GeneID:5329970;gbkey=Gene;gene=dra;locus_tag=NWMN_0082	42.5	35	84	38.5627	34.4298	42.6956	1.24008	0.310432	0.863399	1
sense	NC_009641.1	RefSeq	coding_gene	104975	106353	.	+	.	NWMN_0083	ID=gene84;Name=NWMN_0083;Dbxref=GeneID:5331879;gbkey=Gene;locus_tag=NWMN_0083	188.5	128.5	85	155.129	154.114	156.144	1.01317	0.018878	0.98973	1
sense	NC_009641.1	RefSeq	coding_gene	106484	107399	.	-	.	NWMN_0084	ID=gene85;Name=NWMN_0084;Dbxref=GeneID:5329971;gbkey=Gene;locus_tag=NWMN_0084	0	0.125	86	0	0	0	NA	NA	NA	NA
sense	NC_009641.1	RefSeq	coding_gene	107296	108196	.	-	.	NWMN_0085	ID=gene86;Name=NWMN_0085;Dbxref=GeneID:5329972;gbkey=Gene;locus_tag=NWMN_0085	0.5	1.125	87	0.609938	0	1.21988	Inf	Inf	0.989255	1
sense	NC_009641.1	RefSeq	coding_gene	108098	108971	.	-	.	NWMN_0086	ID=gene87;Name=NWMN_0086;Dbxref=GeneID:5329973;gbkey=Gene;locus_tag=NWMN_0086	0	5	88	3.04969	0	6.09938	Inf	Inf	0.696666	1
sense	NC_009641.1	RefSeq	coding_gene	110070	111814	.	+	.	NWMN_0087	ID=gene88;Name=NWMN_0087;Dbxref=GeneID:5329974;gbkey=Gene;locus_tag=NWMN_0087	16	13.6667	89	15.0972	13.1161	17.0783	1.30208	0.380822	0.915772	1
sense	NC_009641.1	RefSeq	coding_gene	111659	113400	.	+	.	NWMN_0088	ID=gene89;Name=NWMN_0088;Dbxref=GeneID:5329975;gbkey=Gene;locus_tag=NWMN_0088	17	12.5	90	14.2872	13.9359	14.6385	1.05042	0.0709665	1	1
sense	NC_009641.1	RefSeq	coding_gene	113284	113687	.	+	.	NWMN_0089	ID=gene90;Name=NWMN_0089;Dbxref=GeneID:5329976;gbkey=Gene;locus_tag=NWMN_0089	0	0.5	91	0	0	0	NA	NA	NA	NA
sense	NC_009641.1	RefSeq	coding_gene	113800	114545	.	+	.	NWMN_0090	ID=gene91;Name=NWMN_0090;Dbxref=GeneID:5329977;gbkey=Gene;locus_tag=NWMN_0090	0.5	1	92	0.609938	0	1.21988	Inf	Inf	0.989255	1
sense	NC_009641.1	RefSeq	coding_gene	114330	114820	.	+	.	NWMN_0091	ID=gene92;Name=NWMN_0091;Dbxref=GeneID:5329978;gbkey=Gene;locus_tag=NWMN_0091	0	1	93	0.609938	0	1.21988	Inf	Inf	0.989255	1
sense	NC_009641.1	RefSeq	coding_gene	114776	115191	.	+	.	NWMN_0092	ID=gene93;Name=NWMN_0092;Dbxref=GeneID:5329979;gbkey=Gene;locus_tag=NWMN_0092	18	0.833333	94	7.98774	14.7556	1.21988	0.082672	-3.59646	0.508088	1
sense	NC_009641.1	RefSeq	coding_gene	115644	116065	.	+	.	NWMN_0093	ID=gene94;Name=NWMN_0093;Dbxref=GeneID:5329980;gbkey=Gene;locus_tag=NWMN_0093	1.5	4	95	3.25951	1.63951	4.8795	2.97619	1.57347	0.898664	1
sense	NC_009641.1	RefSeq	coding_gene	116315	119124	.	+	.	adhE	ID=gene95;Name=adhE;Dbxref=GeneID:5329981;gbkey=Gene;gene=adhE;locus_tag=NWMN_0094	140.833	23.3333	96	71.8214	115.586	28.0571	0.242739	-2.04252	0.102933	1
sense	NC_009641.1	RefSeq	coding_gene	119269	120137	.	+	.	capA	ID=gene96;Name=capA;Dbxref=GeneID:5331717;gbkey=Gene;gene=capA;locus_tag=NWMN_0095	151	98.5	97	121.665	123.783	119.548	0.965784	-0.050228	0.969741	1
sense	NC_009641.1	RefSeq	coding_gene	119944	120839	.	+	.	capB	ID=gene97;Name=capB;Dbxref=GeneID:5331791;gbkey=Gene;gene=capB;locus_tag=NWMN_0096	142.5	111	98	125.906	116.405	135.406	1.16323	0.218136	0.821274	1
sense	NC_009641.1	RefSeq	coding_gene	120642	121606	.	+	.	capC	ID=gene98;Name=capC;Dbxref=GeneID:5331793;gbkey=Gene;gene=capC;locus_tag=NWMN_0097	98.5	121.5	99	114.58	80.3361	148.825	1.85253	0.889494	0.363043	1
sense	NC_009641.1	RefSeq	coding_gene	121414	123449	.	+	.	capD	ID=gene99;Name=capD;Dbxref=GeneID:5331795;gbkey=Gene;gene=capD;locus_tag=NWMN_0098	366	240.5	100	296.4	300.031	292.77	0.9758	-0.0353424	0.965761	1
sense	NC_009641.1	RefSeq	coding_gene	123239	124467	.	+	.	capE	ID=gene100;Name=capE;Dbxref=GeneID:5331797;gbkey=Gene;gene=capE;locus_tag=NWMN_0099	189.5	157.5	101	174.247	155.754	192.74	1.23747	0.307392	0.711025	1
sense	NC_009641.1	RefSeq	coding_gene	124280	125589	.	+	.	capF	ID=gene101;Name=capF;Dbxref=GeneID:5331799;gbkey=Gene;gene=capF;locus_tag=NWMN_0100	201	136.667	102	165.947	164.771	167.123	1.01427	0.0204473	0.987399	1
sense	NC_009641.1	RefSeq	coding_gene	125393	126717	.	+	.	capG	ID=gene102;Name=capG;Dbxref=GeneID:5331800;gbkey=Gene;gene=capG;locus_tag=NWMN_0101	171	143.833	103	157.92	140.178	175.662	1.25313	0.325539	0.705923	1
sense	NC_009641.1	RefSeq	coding_gene	126520	127346	.	+	.	capH	ID=gene103;Name=capH;Dbxref=GeneID:5331801;gbkey=Gene;gene=capH;locus_tag=NWMN_0102	170.5	111	104	137.382	139.359	135.406	0.971639	-0.0415082	0.974563	1
sense	NC_009641.1	RefSeq	coding_gene	127151	128460	.	+	.	capI	ID=gene104;Name=capI;Dbxref=GeneID:5331802;gbkey=Gene;gene=capI;locus_tag=NWMN_0103	214	209	105	215.191	175.428	254.954	1.45333	0.539359	0.47781	1
sense	NC_009641.1	RefSeq	coding_gene	128274	129640	.	+	.	capJ	ID=gene105;Name=capJ;Dbxref=GeneID:5331803;gbkey=Gene;gene=capJ;locus_tag=NWMN_0104	172.25	208	106	197.366	140.998	253.734	1.79956	0.847642	0.280012	1
sense	NC_009641.1	RefSeq	coding_gene	129454	130838	.	+	.	capK	ID=gene106;Name=capK;Dbxref=GeneID:5331804;gbkey=Gene;gene=capK;locus_tag=NWMN_0105	147.5	169.833	107	164.351	121.324	207.379	1.7093	0.773404	0.357991	1
sense	NC_009641.1	RefSeq	coding_gene	130639	132044	.	+	.	capL	ID=gene107;Name=capL;Dbxref=GeneID:5331805;gbkey=Gene;gene=capL;locus_tag=NWMN_0106	81	60.1429	108	69.7964	66.4002	73.1925	1.10229	0.140507	0.918739	1
sense	NC_009641.1	RefSeq	coding_gene	131855	132612	.	+	.	capM	ID=gene108;Name=capM;Dbxref=GeneID:5331806;gbkey=Gene;gene=capM;locus_tag=NWMN_0107	44.8333	57.5	109	53.8209	36.889	70.7528	1.91799	0.939595	0.502969	1
sense	NC_009641.1	RefSeq	coding_gene	132412	133499	.	+	.	capN	ID=gene109;Name=capN;Dbxref=GeneID:5331807;gbkey=Gene;gene=capN;locus_tag=NWMN_0108	100.333	39.1667	110	64.7754	81.9756	47.5751	0.580357	-0.784987	0.544539	1
sense	NC_009641.1	RefSeq	coding_gene	133353	134815	.	+	.	capO	ID=gene110;Name=capO;Dbxref=GeneID:5331808;gbkey=Gene;gene=capO;locus_tag=NWMN_0109	235	155.5	111	191.472	192.643	190.301	0.987842	-0.0176479	0.991794	1
sense	NC_009641.1	RefSeq	coding_gene	134662	136037	.	+	.	capP	ID=gene111;Name=capP;Dbxref=GeneID:5331809;gbkey=Gene;gene=capP;locus_tag=NWMN_0110	117.5	57.5	112	83.742	96.7312	70.7528	0.731437	-0.451195	0.696879	1
sense	NC_009641.1	RefSeq	coding_gene	136102	136528	.	-	.	NWMN_0111	ID=gene112;Name=NWMN_0111;Dbxref=GeneID:5331810;gbkey=Gene;locus_tag=NWMN_0111	1	0	113	0.409878	0.819756	0	0	-Inf	1	1
sense	NC_009641.1	RefSeq	coding_gene	136435	136918	.	-	.	NWMN_0112	ID=gene113;Name=NWMN_0112;Dbxref=GeneID:5329982;gbkey=Gene;locus_tag=NWMN_0112	5	0	114	2.04939	4.09878	0	0	-Inf	0.848425	1
sense	NC_009641.1	RefSeq	coding_gene	137045	138732	.	+	.	aldA	ID=gene114;Name=aldA;Dbxref=GeneID:5329983;gbkey=Gene;gene=aldA;locus_tag=NWMN_0113	470	209	115	320.12	385.285	254.954	0.661727	-0.595691	0.372125	1
sense	NC_009641.1	RefSeq	coding_gene	139073	140337	.	+	.	NWMN_0114	ID=gene115;Name=NWMN_0114;Dbxref=GeneID:5331729;gbkey=Gene;locus_tag=NWMN_0114	39	23	116	30.0138	31.9705	28.0571	0.877595	-0.188373	0.942929	1
sense	NC_009641.1	RefSeq	coding_gene	140581	141293	.	+	.	NWMN_0115	ID=gene116;Name=NWMN_0115;Dbxref=GeneID:5329984;gbkey=Gene;locus_tag=NWMN_0115	23	21	117	22.2359	18.8544	25.6174	1.3587	0.442222	0.860633	1
sense	NC_009641.1	RefSeq	coding_gene	141435	142375	.	+	.	NWMN_0116	ID=gene117;Name=NWMN_0116;Dbxref=GeneID:5329985;gbkey=Gene;locus_tag=NWMN_0116	18.5	6	118	11.0374	14.7556	7.31925	0.496032	-1.0115	0.802192	1
sense	NC_009641.1	RefSeq	coding_gene	142189	143363	.	+	.	NWMN_0117	ID=gene118;Name=NWMN_0117;Dbxref=GeneID:5329986;gbkey=Gene;locus_tag=NWMN_0117	2.5	8	119	5.69926	1.63951	9.759	5.95238	2.57347	0.692221	1
sense	NC_009641.1	RefSeq	coding_gene	143160	144121	.	+	.	NWMN_0118	ID=gene119;Name=NWMN_0118;Dbxref=GeneID:5329987;gbkey=Gene;locus_tag=NWMN_0118	3.16667	0.666667	120	1.83957	2.45927	1.21988	0.496032	-1.0115	0.994023	1
sense	NC_009641.1	RefSeq	coding_gene	143934	145165	.	+	.	NWMN_0119	ID=gene120;Name=NWMN_0119;Dbxref=GeneID:5329988;gbkey=Gene;locus_tag=NWMN_0119	26	7.5	121	15.5363	21.3137	9.759	0.457875	-1.12697	0.711913	1
sense	NC_009641.1	RefSeq	coding_gene	145182	145741	.	+	.	NWMN_0120	ID=gene121;Name=NWMN_0120;Dbxref=GeneID:5329989;gbkey=Gene;locus_tag=NWMN_0120	217.5	153	122	182.674	178.707	186.641	1.0444	0.0626704	0.943903	1
sense	NC_009641.1	RefSeq	coding_gene	145714	146939	.	+	.	NWMN_0121	ID=gene122;Name=NWMN_0121;Dbxref=GeneID:5329990;gbkey=Gene;locus_tag=NWMN_0121	158.333	177.833	123	173.33	129.521	217.138	1.67646	0.74542	0.365638	1
sense	NC_009641.1	RefSeq	coding_gene	147125	148575	.	+	.	NWMN_0122	ID=gene123;Name=NWMN_0122;Dbxref=GeneID:5329991;gbkey=Gene;locus_tag=NWMN_0122	43.6667	105	124	82.0781	36.0693	128.087	3.55114	1.82828	0.113709	1
sense	NC_009641.1	RefSeq	coding_gene	148828	156197	.	+	.	NWMN_0123	ID=gene124;Name=NWMN_0123;Dbxref=GeneID:5329992;gbkey=Gene;locus_tag=NWMN_0123	185.5	210.333	125	204.324	152.475	256.174	1.68011	0.748554	0.333589	1
sense	NC_009641.1	RefSeq	coding_gene	156010	156854	.	+	.	NWMN_0124	ID=gene125;Name=NWMN_0124;Dbxref=GeneID:5329993;gbkey=Gene;locus_tag=NWMN_0124	18.5	14.5	126	15.9169	14.7556	17.0783	1.15741	0.210897	0.962673	1
sense	NC_009641.1	RefSeq	coding_gene	157182	157776	.	-	.	NWMN_0125	ID=gene126;Name=NWMN_0125;Dbxref=GeneID:5329994;gbkey=Gene;locus_tag=NWMN_0125	105	53.2857	127	75.3639	86.0744	64.6534	0.751134	-0.412858	0.736672	1
sense	NC_009641.1	RefSeq	coding_gene	157931	158795	.	-	.	NWMN_0126	ID=gene127;Name=NWMN_0126;Dbxref=GeneID:5329995;gbkey=Gene;locus_tag=NWMN_0126	0	0	128	0	0	0	NA	NA	NA	NA
sense	NC_009641.1	RefSeq	coding_gene	158711	160052	.	-	.	argJ	ID=gene128;Name=argJ;Dbxref=GeneID:5329996;gbkey=Gene;gene=argJ;locus_tag=NWMN_0127	9	12	129	11.0082	7.3778	14.6385	1.98413	0.988504	0.799063	1
sense	NC_009641.1	RefSeq	coding_gene	159964	161098	.	-	.	argC	ID=gene129;Name=argC;Dbxref=GeneID:5331751;gbkey=Gene;gene=argC;locus_tag=NWMN_0128	0.166667	6.08333	130	3.65963	0	7.31925	Inf	Inf	0.629818	1
sense	NC_009641.1	RefSeq	coding_gene	161034	162318	.	-	.	argD	ID=gene130;Name=argD;Dbxref=GeneID:5331746;gbkey=Gene;gene=argD;locus_tag=NWMN_0129	8	5	131	6.32871	6.55805	6.09938	0.93006	-0.104605	1	1
sense	NC_009641.1	RefSeq	coding_gene	162471	163926	.	-	.	NWMN_0130	ID=gene131;Name=NWMN_0130;Dbxref=GeneID:5331747;gbkey=Gene;locus_tag=NWMN_0130	45.6667	34	132	39.5923	37.7088	41.4758	1.0999	0.137368	0.947693	1
sense	NC_009641.1	RefSeq	coding_gene	164102	164759	.	-	.	entB	ID=gene132;Name=entB;Dbxref=GeneID:5329997;gbkey=Gene;gene=entB;locus_tag=NWMN_0131	26	20	133	22.8556	21.3137	24.3975	1.14469	0.194955	0.949443	1
sense	NC_009641.1	RefSeq	coding_gene	164726	166466	.	-	.	ipdC	ID=gene133;Name=ipdC;Dbxref=GeneID:5331888;gbkey=Gene;gene=ipdC;locus_tag=NWMN_0132	16	24.6667	134	21.8065	13.1161	30.4969	2.32515	1.21732	0.60413	1
sense	NC_009641.1	RefSeq	coding_gene	166640	168785	.	-	.	glcA	ID=gene134;Name=glcA;Dbxref=GeneID:5332049;gbkey=Gene;gene=glcA;locus_tag=NWMN_0133	109	53	135	77.0034	89.3534	64.6534	0.723569	-0.466797	0.698877	1
sense	NC_009641.1	RefSeq	coding_gene	169053	170326	.	+	.	NWMN_0134	ID=gene135;Name=NWMN_0134;Dbxref=GeneID:5331951;gbkey=Gene;locus_tag=NWMN_0134	39.5	68	136	57.8709	32.7902	82.9515	2.52976	1.339	0.322643	1
sense	NC_009641.1	RefSeq	coding_gene	170123	171222	.	+	.	murQ	ID=gene136;Name=murQ;Dbxref=GeneID:5329998;gbkey=Gene;gene=murQ;gene_synonym=yfeU;locus_tag=NWMN_0135	29.5	7	137	16.5659	24.5927	8.53913	0.347222	-1.52607	0.59625	1
sense	NC_009641.1	RefSeq	coding_gene	171034	172688	.	+	.	NWMN_0136	ID=gene137;Name=NWMN_0136;Dbxref=GeneID:5329999;gbkey=Gene;locus_tag=NWMN_0136	47	38.5	138	42.4419	38.5285	46.3553	1.20314	0.266806	0.877307	1
sense	NC_009641.1	RefSeq	coding_gene	172488	173566	.	+	.	NWMN_0137	ID=gene138;Name=NWMN_0137;Dbxref=GeneID:5330000;gbkey=Gene;locus_tag=NWMN_0137	58	27.5	139	40.8512	47.5459	34.1565	0.718391	-0.477159	0.78122	1
sense	NC_009641.1	RefSeq	coding_gene	173760	174141	.	-	.	NWMN_0138	ID=gene139;Name=NWMN_0138;Dbxref=GeneID:5330001;gbkey=Gene;locus_tag=NWMN_0138	5	2	140	3.26927	4.09878	2.43975	0.595238	-0.748461	0.977005	1
sense	NC_009641.1	RefSeq	coding_gene	174054	177043	.	+	.	hsdR	ID=gene140;Name=hsdR;Dbxref=GeneID:5330002;gbkey=Gene;gene=hsdR;locus_tag=NWMN_0139	4	10	141	7.73889	3.27902	12.1988	3.72024	1.89539	0.701649	1
sense	NC_009641.1	RefSeq	coding_gene	177048	178090	.	+	.	NWMN_0140	ID=gene141;Name=NWMN_0140;Dbxref=GeneID:5332018;gbkey=Gene;locus_tag=NWMN_0140	42.5	29.5	142	35.513	34.4298	36.5963	1.06293	0.08804	0.976043	1
sense	NC_009641.1	RefSeq	coding_gene	177892	179015	.	+	.	NWMN_0141	ID=gene142;Name=NWMN_0141;Dbxref=GeneID:5330003;gbkey=Gene;locus_tag=NWMN_0141	19.5	38.5	143	31.3752	16.3951	46.3553	2.82738	1.49947	0.426361	1
sense	NC_009641.1	RefSeq	coding_gene	178802	180114	.	+	.	NWMN_0142	ID=gene143;Name=NWMN_0142;Dbxref=GeneID:5330004;gbkey=Gene;locus_tag=NWMN_0142	28	9	144	16.966	22.9532	10.9789	0.478316	-1.06396	0.711282	1
sense	NC_009641.1	RefSeq	coding_gene	180379	182071	.	-	.	NWMN_0143	ID=gene144;Name=NWMN_0143;Dbxref=GeneID:5330005;gbkey=Gene;locus_tag=NWMN_0143	6	14	145	10.9984	4.91854	17.0783	3.47222	1.79586	0.631476	1
sense	NC_009641.1	RefSeq	coding_gene	181728	183406	.	+	.	NWMN_0144	ID=gene145;Name=NWMN_0144;Dbxref=GeneID:5330006;gbkey=Gene;locus_tag=NWMN_0144	2	0	146	0.819756	1.63951	0	0	-Inf	0.977982	1
sense	NC_009641.1	RefSeq	coding_gene	183212	184575	.	+	.	NWMN_0145	ID=gene146;Name=NWMN_0145;Dbxref=GeneID:5330007;gbkey=Gene;locus_tag=NWMN_0145	4	0	147	1.63951	3.27902	0	0	-Inf	0.893513	1
sense	NC_009641.1	RefSeq	coding_gene	184392	186367	.	+	.	rlp	ID=gene147;Name=rlp;Dbxref=GeneID:5330008;gbkey=Gene;gene=rlp;locus_tag=NWMN_0146	17	2.5	148	8.1878	13.9359	2.43975	0.17507	-2.514	0.615247	1
sense	NC_009641.1	RefSeq	coding_gene	186205	188411	.	+	.	NWMN_0147	ID=gene148;Name=NWMN_0147;Dbxref=GeneID:5332358;gbkey=Gene;locus_tag=NWMN_0147	16	4	149	8.9978	13.1161	4.8795	0.372024	-1.42653	0.757871	1
sense	NC_009641.1	RefSeq	coding_gene	188709	189582	.	-	.	NWMN_0148	ID=gene149;Name=NWMN_0148;Dbxref=GeneID:5330009;gbkey=Gene;locus_tag=NWMN_0148	28	9	150	16.966	22.9532	10.9789	0.478316	-1.06396	0.711282	1
sense	NC_009641.1	RefSeq	coding_gene	189672	190398	.	-	.	NWMN_0149	ID=gene150;Name=NWMN_0149;Dbxref=GeneID:5330010;gbkey=Gene;locus_tag=NWMN_0149	164	41	151	92.2274	134.44	50.0149	0.372024	-1.42653	0.19213	1
sense	NC_009641.1	RefSeq	coding_gene	190307	191085	.	+	.	NWMN_0150	ID=gene151;Name=NWMN_0150;Dbxref=GeneID:5330011;gbkey=Gene;locus_tag=NWMN_0150	47	43	152	45.4916	38.5285	52.4546	1.36145	0.445143	0.777856	1
sense	NC_009641.1	RefSeq	coding_gene	191268	192565	.	+	.	NWMN_0151	ID=gene152;Name=NWMN_0151;Dbxref=GeneID:5330012;gbkey=Gene;locus_tag=NWMN_0151	5.25	0.5	153	2.04939	4.09878	0	0	-Inf	0.848425	1
sense	NC_009641.1	RefSeq	coding_gene	192378	193849	.	+	.	NWMN_0152	ID=gene153;Name=NWMN_0152;Dbxref=GeneID:5330013;gbkey=Gene;locus_tag=NWMN_0152	1	0.5	154	0.409878	0.819756	0	0	-Inf	1	1
sense	NC_009641.1	RefSeq	coding_gene	193652	195120	.	+	.	NWMN_0153	ID=gene154;Name=NWMN_0153;Dbxref=GeneID:5330014;gbkey=Gene;locus_tag=NWMN_0153	3	0	155	1.22963	2.45927	0	0	-Inf	0.937427	1
sense	NC_009641.1	RefSeq	coding_gene	194844	195961	.	+	.	NWMN_0154	ID=gene155;Name=NWMN_0154;Dbxref=GeneID:5330015;gbkey=Gene;locus_tag=NWMN_0154	13	0	156	5.32841	10.6568	0	0	-Inf	0.527376	1
sense	NC_009641.1	RefSeq	coding_gene	195832	197111	.	+	.	NWMN_0155	ID=gene156;Name=NWMN_0155;Dbxref=GeneID:5330016;gbkey=Gene;locus_tag=NWMN_0155	18	2	157	8.59768	14.7556	2.43975	0.165344	-2.59646	0.589811	1
sense	NC_009641.1	RefSeq	coding_gene	197989	199199	.	+	.	NWMN_0156	ID=gene157;Name=NWMN_0156;Dbxref=GeneID:5330017;gbkey=Gene;locus_tag=NWMN_0156	3	19	158	12.8184	2.45927	23.1776	9.4246	3.23643	0.355773	1
sense	NC_009641.1	RefSeq	coding_gene	199560	200232	.	-	.	NWMN_0157	ID=gene158;Name=NWMN_0157;Dbxref=GeneID:5330018;gbkey=Gene;locus_tag=NWMN_0157	5	6	159	5.70902	4.09878	7.31925	1.78571	0.836501	0.913495	1
sense	NC_009641.1	RefSeq	coding_gene	200069	201666	.	+	.	uhpT	ID=gene159;Name=uhpT;Dbxref=GeneID:5330019;gbkey=Gene;gene=uhpT;locus_tag=NWMN_0158	25	7	160	14.5165	20.4939	8.53913	0.416667	-1.26303	0.691731	1
sense	NC_009641.1	RefSeq	coding_gene	202025	202883	.	-	.	NWMN_0159	ID=gene160;Name=NWMN_0159;Dbxref=GeneID:5330020;gbkey=Gene;locus_tag=NWMN_0159	10	0	161	4.09878	8.19756	0	0	-Inf	0.635251	1
sense	NC_009641.1	RefSeq	coding_gene	202776	204432	.	-	.	NWMN_0160	ID=gene161;Name=NWMN_0160;Dbxref=GeneID:5330021;gbkey=Gene;locus_tag=NWMN_0160	6	1	162	3.06921	4.91854	1.21988	0.248016	-2.0115	0.886448	1
sense	NC_009641.1	RefSeq	coding_gene	204329	205397	.	-	.	NWMN_0161	ID=gene162;Name=NWMN_0161;Dbxref=GeneID:5330022;gbkey=Gene;locus_tag=NWMN_0161	15	0	163	6.14817	12.2963	0	0	-Inf	0.464613	1
sense	NC_009641.1	RefSeq	coding_gene	205685	208134	.	+	.	pflB	ID=gene163;Name=pflB;Dbxref=GeneID:5330023;gbkey=Gene;gene=pflB;locus_tag=NWMN_0162	782.125	323.5	164	518.144	641.049	395.24	0.616551	-0.697708	0.231349	1
sense	NC_009641.1	RefSeq	coding_gene	207957	208912	.	+	.	NWMN_0163	ID=gene164;Name=NWMN_0163;Dbxref=GeneID:5332259;gbkey=Gene;locus_tag=NWMN_0163	3482.88	1976.5	165	2632.84	2855.21	2410.47	0.844237	-0.244281	0.590655	1
sense	NC_009641.1	RefSeq	coding_gene	208997	211011	.	+	.	NWMN_0164	ID=gene165;Name=NWMN_0164;Dbxref=GeneID:5330024;gbkey=Gene;locus_tag=NWMN_0164	66.6667	11.1429	166	34.1711	54.9237	13.4186	0.244314	-2.03319	0.271201	1
sense	NC_009641.1	RefSeq	coding_gene	211175	211619	.	-	.	NWMN_0165	ID=gene166;Name=NWMN_0165;Dbxref=GeneID:5330025;gbkey=Gene;locus_tag=NWMN_0165	3	0	167	1.22963	2.45927	0	0	-Inf	0.937427	1
sense	NC_009641.1	RefSeq	coding_gene	211509	213619	.	+	.	coa	ID=gene167;Name=coa;Dbxref=GeneID:5330026;gbkey=Gene;gene=coa;locus_tag=NWMN_0166	24.5	25.3333	168	25.0855	19.6741	30.4969	1.5501	0.632361	0.775824	1
sense	NC_009641.1	RefSeq	coding_gene	214222	215506	.	-	.	fadA	ID=gene168;Name=fadA;Dbxref=GeneID:5331829;gbkey=Gene;gene=fadA;locus_tag=NWMN_0167	43	17	169	27.9937	35.2495	20.7379	0.588317	-0.765335	0.714955	1
sense	NC_009641.1	RefSeq	coding_gene	215436	217797	.	-	.	fadB	ID=gene169;Name=fadB;Dbxref=GeneID:5331895;gbkey=Gene;gene=fadB;locus_tag=NWMN_0168	33	34.2	170	34.2639	27.052	41.4758	1.53319	0.616536	0.735887	1
sense	NC_009641.1	RefSeq	coding_gene	217883	219239	.	-	.	fadD	ID=gene170;Name=fadD;Dbxref=GeneID:5331896;gbkey=Gene;gene=fadD;locus_tag=NWMN_0169	4	14	171	10.1786	3.27902	17.0783	5.20833	2.38082	0.551662	1
sense	NC_009641.1	RefSeq	coding_gene	219206	220811	.	-	.	fadE	ID=gene171;Name=fadE;Dbxref=GeneID:5331897;gbkey=Gene;gene=fadE;locus_tag=NWMN_0170	9	27	172	20.1572	7.3778	32.9366	4.46429	2.15843	0.385777	1
sense	NC_009641.1	RefSeq	coding_gene	220737	222414	.	-	.	NWMN_0171	ID=gene172;Name=NWMN_0171;Dbxref=GeneID:5331898;gbkey=Gene;locus_tag=NWMN_0171	78	52	173	63.6872	63.941	63.4335	0.992063	-0.0114956	1	1
sense	NC_009641.1	RefSeq	coding_gene	222450	223897	.	+	.	NWMN_0172	ID=gene173;Name=NWMN_0172;Dbxref=GeneID:5330027;gbkey=Gene;locus_tag=NWMN_0172	7	6	174	6.52877	5.73829	7.31925	1.27551	0.351074	0.97839	1
sense	NC_009641.1	RefSeq	coding_gene	224211	225786	.	-	.	NWMN_0173	ID=gene174;Name=NWMN_0173;Dbxref=GeneID:5330028;gbkey=Gene;locus_tag=NWMN_0173	33	15	175	22.675	27.052	18.2981	0.676407	-0.564037	0.821166	1
sense	NC_009641.1	RefSeq	coding_gene	225884	226340	.	-	.	NWMN_0174	ID=gene175;Name=NWMN_0174;Dbxref=GeneID:5330029;gbkey=Gene;locus_tag=NWMN_0174	25.1667	4	176	12.6867	20.4939	4.8795	0.238095	-2.07039	0.554046	1
sense	NC_009641.1	RefSeq	coding_gene	226596	227841	.	-	.	NWMN_0175	ID=gene176;Name=NWMN_0175;Dbxref=GeneID:5330030;gbkey=Gene;locus_tag=NWMN_0175	84.5	26	177	50.2881	68.8595	31.7168	0.460601	-1.11841	0.447403	1
sense	NC_009641.1	RefSeq	coding_gene	228114	229267	.	+	.	ldh1	ID=gene177;Name=ldh1;Dbxref=GeneID:5330031;gbkey=Gene;gene=ldh1;locus_tag=NWMN_0176	936	308	178	571.507	767.292	375.722	0.489672	-1.03011	0.0714618	1
sense	NC_009641.1	RefSeq	coding_gene	229587	231222	.	-	.	NWMN_0177	ID=gene178;Name=NWMN_0177;Dbxref=GeneID:5332076;gbkey=Gene;locus_tag=NWMN_0177	3.5	7	179	5.90907	3.27902	8.53913	2.60417	1.38082	0.831435	1
sense	NC_009641.1	RefSeq	coding_gene	231278	232413	.	+	.	NWMN_0178	ID=gene179;Name=NWMN_0178;Dbxref=GeneID:5330032;gbkey=Gene;locus_tag=NWMN_0178	24.5	187	180	123.895	19.6741	228.117	11.5947	3.5354	0.000650291	0.280817
sense	NC_009641.1	RefSeq	coding_gene	232552	234848	.	+	.	NWMN_0179	ID=gene180;Name=NWMN_0179;Dbxref=GeneID:5330033;gbkey=Gene;locus_tag=NWMN_0179	0.5	5	181	3.04969	0	6.09938	Inf	Inf	0.696666	1
sense	NC_009641.1	RefSeq	coding_gene	234633	235300	.	+	.	NWMN_0180	ID=gene181;Name=NWMN_0180;Dbxref=GeneID:5330034;gbkey=Gene;locus_tag=NWMN_0180	6.16667	0	182	2.45927	4.91854	0	0	-Inf	0.803401	1
sense	NC_009641.1	RefSeq	coding_gene	235123	235601	.	+	.	NWMN_0181	ID=gene182;Name=NWMN_0181;Dbxref=GeneID:5330035;gbkey=Gene;locus_tag=NWMN_0181	4.16667	0	183	1.63951	3.27902	0	0	-Inf	0.893513	1
sense	NC_009641.1	RefSeq	coding_gene	235628	237087	.	+	.	NWMN_0182	ID=gene183;Name=NWMN_0182;Dbxref=GeneID:5330036;gbkey=Gene;locus_tag=NWMN_0182	8.64286	96.7333	184	62.8528	7.3778	118.328	16.0384	4.00345	0.00585906	1
sense	NC_009641.1	RefSeq	coding_gene	236905	238160	.	+	.	NWMN_0183	ID=gene184;Name=NWMN_0183;Dbxref=GeneID:5330037;gbkey=Gene;locus_tag=NWMN_0183	9	9	185	9.17834	7.3778	10.9789	1.4881	0.573467	0.911898	1
sense	NC_009641.1	RefSeq	coding_gene	238132	239375	.	+	.	NWMN_0184	ID=gene185;Name=NWMN_0184;Dbxref=GeneID:5330038;gbkey=Gene;locus_tag=NWMN_0184	4.16667	8.28571	186	6.51901	3.27902	9.759	2.97619	1.57347	0.786598	1
sense	NC_009641.1	RefSeq	coding_gene	239703	240619	.	+	.	NWMN_0185	ID=gene186;Name=NWMN_0185;Dbxref=GeneID:5330039;gbkey=Gene;locus_tag=NWMN_0185	10	25	187	19.3472	8.19756	30.4969	3.72024	1.89539	0.455233	1
sense	NC_009641.1	RefSeq	coding_gene	240412	241637	.	+	.	NWMN_0186	ID=gene187;Name=NWMN_0186;Dbxref=GeneID:5330040;gbkey=Gene;locus_tag=NWMN_0186	29.1667	37.3333	188	34.4542	23.7729	45.1354	1.8986	0.924939	0.605617	1
sense	NC_009641.1	RefSeq	coding_gene	241459	243353	.	+	.	NWMN_0187	ID=gene188;Name=NWMN_0187;Dbxref=GeneID:5330041;gbkey=Gene;locus_tag=NWMN_0187	13.3333	37	189	27.8961	10.6568	45.1354	4.23535	2.08248	0.307739	1
sense	NC_009641.1	RefSeq	coding_gene	243581	244950	.	+	.	NWMN_0188	ID=gene189;Name=NWMN_0188;Dbxref=GeneID:5330042;gbkey=Gene;locus_tag=NWMN_0188	41	30.5	190	35.1031	33.61	36.5963	1.08885	0.122805	0.959923	1
sense	NC_009641.1	RefSeq	coding_gene	245026	245942	.	+	.	ispD	ID=gene190;Name=ispD;Dbxref=GeneID:5330043;gbkey=Gene;gene=ispD;locus_tag=NWMN_0189	81	63	191	71.6262	66.4002	76.8521	1.15741	0.210897	0.870304	1
sense	NC_009641.1	RefSeq	coding_gene	245735	246960	.	+	.	NWMN_0190	ID=gene191;Name=NWMN_0190;Dbxref=GeneID:5330044;gbkey=Gene;locus_tag=NWMN_0190	154.5	106.5	192	127.775	126.242	129.307	1.02427	0.0346008	0.978406	1
sense	NC_009641.1	RefSeq	coding_gene	246782	248670	.	+	.	NWMN_0191	ID=gene192;Name=NWMN_0191;Dbxref=GeneID:5330045;gbkey=Gene;locus_tag=NWMN_0191	190.5	131.5	193	158.389	155.754	161.024	1.03383	0.0480054	0.961828	1
sense	NC_009641.1	RefSeq	coding_gene	248506	250427	.	+	.	NWMN_0192	ID=gene193;Name=NWMN_0192;Dbxref=GeneID:5330046;gbkey=Gene;locus_tag=NWMN_0192	133.5	123.5	194	130.556	109.847	151.265	1.37704	0.461574	0.619192	1
sense	NC_009641.1	RefSeq	coding_gene	250367	251241	.	+	.	scdA	ID=gene194;Name=scdA;Dbxref=GeneID:5330047;gbkey=Gene;gene=scdA;locus_tag=NWMN_0193	39.5	37.5	195	39.5727	32.7902	46.3553	1.41369	0.499466	0.768813	1
sense	NC_009641.1	RefSeq	coding_gene	251288	253242	.	+	.	lytS	ID=gene195;Name=lytS;Dbxref=GeneID:5332453;gbkey=Gene;gene=lytS;locus_tag=NWMN_0194	17	21.5	196	20.3866	13.9359	26.8373	1.92577	0.945436	0.702662	1
sense	NC_009641.1	RefSeq	coding_gene	253045	253985	.	+	.	lytR	ID=gene196;Name=lytR;Dbxref=GeneID:5332114;gbkey=Gene;gene=lytR;locus_tag=NWMN_0195	8.5	11.5	197	10.5983	6.55805	14.6385	2.23214	1.15843	0.768542	1
sense	NC_009641.1	RefSeq	coding_gene	253898	254541	.	+	.	lrgA	ID=gene197;Name=lrgA;Dbxref=GeneID:5332113;gbkey=Gene;gene=lrgA;locus_tag=NWMN_0196	6.5	8	198	7.33877	4.91854	9.759	1.98413	0.988504	0.859362	1
sense	NC_009641.1	RefSeq	coding_gene	254334	255235	.	+	.	lrgB	ID=gene198;Name=lrgB;Dbxref=GeneID:5332099;gbkey=Gene;gene=lrgB;locus_tag=NWMN_0197	31	13.5	199	21.2453	25.4124	17.0783	0.672043	-0.573375	0.826193	1
sense	NC_009641.1	RefSeq	coding_gene	255343	256147	.	-	.	NWMN_0198	ID=gene199;Name=NWMN_0198;Dbxref=GeneID:5332100;gbkey=Gene;locus_tag=NWMN_0198	23	26	200	25.2856	18.8544	31.7168	1.68219	0.750345	0.730883	1
sense	NC_009641.1	RefSeq	coding_gene	255996	256987	.	+	.	NWMN_0199	ID=gene200;Name=NWMN_0199;Dbxref=GeneID:5330048;gbkey=Gene;locus_tag=NWMN_0199	6	0.166667	201	2.45927	4.91854	0	0	-Inf	0.803401	1
sense	NC_009641.1	RefSeq	coding_gene	256803	258439	.	+	.	bglA	ID=gene201;Name=bglA;Dbxref=GeneID:5330049;gbkey=Gene;gene=bglA;locus_tag=NWMN_0200	34	4.66667	202	16.9855	27.8717	6.09938	0.218838	-2.19207	0.44308	1
sense	NC_009641.1	RefSeq	coding_gene	258873	259734	.	-	.	NWMN_0201	ID=gene202;Name=NWMN_0201;Dbxref=GeneID:5331773;gbkey=Gene;locus_tag=NWMN_0201	1	0	203	0.409878	0.819756	0	0	-Inf	1	1
sense	NC_009641.1	RefSeq	coding_gene	259885	260899	.	-	.	rbsK	ID=gene203;Name=rbsK;Dbxref=GeneID:5330050;gbkey=Gene;gene=rbsK;locus_tag=NWMN_0202	11	21	204	17.3173	9.01732	25.6174	2.84091	1.50635	0.579601	1
sense	NC_009641.1	RefSeq	coding_gene	260827	261331	.	-	.	rbsD	ID=gene204;Name=rbsD;Dbxref=GeneID:5332335;gbkey=Gene;gene=rbsD;locus_tag=NWMN_0203	2	0	205	0.819756	1.63951	0	0	-Inf	0.977982	1
sense	NC_009641.1	RefSeq	coding_gene	261246	262236	.	-	.	rbsU	ID=gene205;Name=rbsU;Dbxref=GeneID:5332334;gbkey=Gene;gene=rbsU;locus_tag=NWMN_0204	4.5	2	206	2.85939	3.27902	2.43975	0.744048	-0.426533	1	1
sense	NC_009641.1	RefSeq	coding_gene	262359	263457	.	-	.	rbsR	ID=gene206;Name=rbsR;Dbxref=GeneID:5332337;gbkey=Gene;gene=rbsR;locus_tag=NWMN_0205	1	10	207	6.50925	0.819756	12.1988	14.881	3.89539	0.52896	1
sense	NC_009641.1	RefSeq	coding_gene	263537	264129	.	+	.	NWMN_0206	ID=gene207;Name=NWMN_0206;Dbxref=GeneID:5332336;gbkey=Gene;locus_tag=NWMN_0206	0	4	208	2.43975	0	4.8795	Inf	Inf	0.768202	1
sense	NC_009641.1	RefSeq	coding_gene	264157	264761	.	+	.	NWMN_0207	ID=gene208;Name=NWMN_0207;Dbxref=GeneID:5330051;gbkey=Gene;locus_tag=NWMN_0207	18.4388	21.2801	209	20.1865	14.7556	25.6174	1.73611	0.795859	0.752325	1
sense	NC_009641.1	RefSeq	coding_gene	264802	266278	.	-	.	NWMN_0208	ID=gene209;Name=NWMN_0208;Dbxref=GeneID:5330052;gbkey=Gene;locus_tag=NWMN_0208	19	3	210	9.6175	15.5754	3.65963	0.234962	-2.0895	0.629674	1
sense	NC_009641.1	RefSeq	coding_gene	266212	267404	.	+	.	NWMN_0209	ID=gene210;Name=NWMN_0209;Dbxref=GeneID:5330053;gbkey=Gene;locus_tag=NWMN_0209	18	0	211	7.3778	14.7556	0	0	-Inf	0.383226	1
sense	NC_009641.1	RefSeq	coding_gene	267740	268680	.	+	.	lytM	ID=gene211;Name=lytM;Dbxref=GeneID:5330054;gbkey=Gene;gene=lytM;locus_tag=NWMN_0210	127	83	212	102.679	104.109	101.25	0.972535	-0.0401784	0.981873	1
sense	NC_009641.1	RefSeq	coding_gene	268732	269491	.	-	.	NWMN_0211	ID=gene212;Name=NWMN_0211;Dbxref=GeneID:5332111;gbkey=Gene;locus_tag=NWMN_0211	4	19.5	213	13.8383	3.27902	24.3975	7.44048	2.89539	0.375771	1
sense	NC_009641.1	RefSeq	coding_gene	269405	270425	.	-	.	NWMN_0212	ID=gene213;Name=NWMN_0212;Dbxref=GeneID:5330055;gbkey=Gene;locus_tag=NWMN_0212	0	0	214	0	0	0	NA	NA	NA	NA
sense	NC_009641.1	RefSeq	coding_gene	270322	271588	.	-	.	NWMN_0213	ID=gene214;Name=NWMN_0213;Dbxref=GeneID:5330056;gbkey=Gene;locus_tag=NWMN_0213	0	11.5	215	7.31925	0	14.6385	Inf	Inf	0.333149	1
sense	NC_009641.1	RefSeq	coding_gene	271453	271775	.	+	.	NWMN_0214	ID=gene215;Name=NWMN_0214;Dbxref=GeneID:5330057;gbkey=Gene;locus_tag=NWMN_0214	0	0	216	0	0	0	NA	NA	NA	NA
sense	NC_009641.1	RefSeq	coding_gene	272046	273195	.	-	.	NWMN_0215	ID=gene216;Name=NWMN_0215;Dbxref=GeneID:5330058;gbkey=Gene;locus_tag=NWMN_0215	20.875	20	217	20.8062	17.2149	24.3975	1.41723	0.503078	0.846288	1
sense	NC_009641.1	RefSeq	coding_gene	273151	274004	.	+	.	NWMN_0216	ID=gene217;Name=NWMN_0216;Dbxref=GeneID:5330059;gbkey=Gene;locus_tag=NWMN_0216	4	0	218	1.63951	3.27902	0	0	-Inf	0.893513	1
sense	NC_009641.1	RefSeq	coding_gene	273838	274625	.	+	.	NWMN_0217	ID=gene218;Name=NWMN_0217;Dbxref=GeneID:5330060;gbkey=Gene;locus_tag=NWMN_0217	0	0	219	0	0	0	NA	NA	NA	NA
sense	NC_009641.1	RefSeq	coding_gene	274768	275770	.	-	.	NWMN_0218	ID=gene219;Name=NWMN_0218;Dbxref=GeneID:5330061;gbkey=Gene;locus_tag=NWMN_0218	1	2	220	1.62975	0.819756	2.43975	2.97619	1.57347	0.970352	1
sense	NC_009641.1	RefSeq	coding_gene	275709	276202	.	+	.	NWMN_0219	ID=gene220;Name=NWMN_0219;Dbxref=GeneID:5330062;gbkey=Gene;locus_tag=NWMN_0219	62.5	27	221	41.8808	50.8249	32.9366	0.648041	-0.625842	0.705974	1
sense	NC_009641.1	RefSeq	coding_gene	276086	279315	.	+	.	NWMN_0220	ID=gene221;Name=NWMN_0220;Dbxref=GeneID:5330063;gbkey=Gene;locus_tag=NWMN_0220	21.5	18.2	222	19.9962	18.0346	21.9578	1.21753	0.28396	0.925547	1
sense	NC_009641.1	RefSeq	coding_gene	279115	279773	.	+	.	NWMN_0221	ID=gene222;Name=NWMN_0221;Dbxref=GeneID:5330064;gbkey=Gene;locus_tag=NWMN_0221	8	5	223	6.32871	6.55805	6.09938	0.93006	-0.104605	1	1
sense	NC_009641.1	RefSeq	coding_gene	279800	281334	.	+	.	NWMN_0222	ID=gene223;Name=NWMN_0222;Dbxref=GeneID:5330065;gbkey=Gene;locus_tag=NWMN_0222	0	0	224	0	0	0	NA	NA	NA	NA
sense	NC_009641.1	RefSeq	coding_gene	281156	285795	.	+	.	NWMN_0223	ID=gene224;Name=NWMN_0223;Dbxref=GeneID:5330066;gbkey=Gene;locus_tag=NWMN_0223	31.8333	7	225	17.3857	26.2322	8.53913	0.325521	-1.61918	0.561074	1
sense	NC_009641.1	RefSeq	coding_gene	285625	286217	.	+	.	NWMN_0224	ID=gene225;Name=NWMN_0224;Dbxref=GeneID:5330067;gbkey=Gene;locus_tag=NWMN_0224	0.5	1	226	0.609938	0	1.21988	Inf	Inf	0.989255	1
sense	NC_009641.1	RefSeq	coding_gene	286033	286547	.	+	.	NWMN_0225	ID=gene226;Name=NWMN_0225;Dbxref=GeneID:5330068;gbkey=Gene;locus_tag=NWMN_0225	0.5	1	227	0.609938	0	1.21988	Inf	Inf	0.989255	1
sense	NC_009641.1	RefSeq	coding_gene	286347	287221	.	+	.	NWMN_0226	ID=gene227;Name=NWMN_0226;Dbxref=GeneID:5330069;gbkey=Gene;locus_tag=NWMN_0226	0	2	228	1.21988	0	2.43975	Inf	Inf	0.919059	1
sense	NC_009641.1	RefSeq	coding_gene	287021	287538	.	+	.	NWMN_0227	ID=gene228;Name=NWMN_0227;Dbxref=GeneID:5330070;gbkey=Gene;locus_tag=NWMN_0227	1	0	229	0.409878	0.819756	0	0	-Inf	1	1
sense	NC_009641.1	RefSeq	coding_gene	287339	289392	.	+	.	NWMN_0228	ID=gene229;Name=NWMN_0228;Dbxref=GeneID:5330071;gbkey=Gene;locus_tag=NWMN_0228	27	11.5	230	18.386	22.1334	14.6385	0.661376	-0.596458	0.836829	1
sense	NC_009641.1	RefSeq	coding_gene	289203	289894	.	+	.	NWMN_0229	ID=gene230;Name=NWMN_0229;Dbxref=GeneID:5330072;gbkey=Gene;locus_tag=NWMN_0229	132.783	130.933	231	134.416	109.028	159.804	1.46572	0.551607	0.546592	1
sense	NC_009641.1	RefSeq	coding_gene	289902	290785	.	+	.	NWMN_0230	ID=gene231;Name=NWMN_0230;Dbxref=GeneID:5330073;gbkey=Gene;locus_tag=NWMN_0230	18.8333	18	232	18.7666	15.5754	21.9578	1.40977	0.495464	0.860158	1
sense	NC_009641.1	RefSeq	coding_gene	290732	291543	.	+	.	NWMN_0231	ID=gene232;Name=NWMN_0231;Dbxref=GeneID:5330074;gbkey=Gene;locus_tag=NWMN_0231	19	12	233	15.1069	15.5754	14.6385	0.93985	-0.0894982	1	1
sense	NC_009641.1	RefSeq	coding_gene	291479	291897	.	+	.	NWMN_0232	ID=gene233;Name=NWMN_0232;Dbxref=GeneID:5330075;gbkey=Gene;locus_tag=NWMN_0232	12	3	234	6.74835	9.83707	3.65963	0.372024	-1.42653	0.812829	1
sense	NC_009641.1	RefSeq	coding_gene	291829	292529	.	+	.	NWMN_0233	ID=gene234;Name=NWMN_0233;Dbxref=GeneID:5330076;gbkey=Gene;locus_tag=NWMN_0233	8.51667	3.96667	235	6.12865	7.3778	4.8795	0.661376	-0.596458	0.949075	1
sense	NC_009641.1	RefSeq	coding_gene	292340	293040	.	+	.	NWMN_0234	ID=gene235;Name=NWMN_0234;Dbxref=GeneID:5330077;gbkey=Gene;locus_tag=NWMN_0234	14.0167	2.63333	236	7.56811	11.4766	3.65963	0.318878	-1.64893	0.757278	1
sense	NC_009641.1	RefSeq	coding_gene	292969	293546	.	+	.	NWMN_0235	ID=gene236;Name=NWMN_0235;Dbxref=GeneID:5330078;gbkey=Gene;locus_tag=NWMN_0235	35.0167	19.8	237	26.5445	28.6915	24.3975	0.85034	-0.233888	0.931209	1
sense	NC_009641.1	RefSeq	coding_gene	293357	294048	.	+	.	NWMN_0236	ID=gene237;Name=NWMN_0236;Dbxref=GeneID:5330079;gbkey=Gene;locus_tag=NWMN_0236	23.8	3.23333	238	11.6669	19.6741	3.65963	0.186012	-2.42653	0.518823	1
sense	NC_009641.1	RefSeq	coding_gene	294058	294941	.	+	.	NWMN_0237	ID=gene238;Name=NWMN_0237;Dbxref=GeneID:5330080;gbkey=Gene;locus_tag=NWMN_0237	8	0	239	3.27902	6.55805	0	0	-Inf	0.716258	1
sense	NC_009641.1	RefSeq	coding_gene	295327	296027	.	+	.	NWMN_0238	ID=gene239;Name=NWMN_0238;Dbxref=GeneID:5330081;gbkey=Gene;locus_tag=NWMN_0238	9.625	11.5	240	11.418	8.19756	14.6385	1.78571	0.836501	0.82821	1
sense	NC_009641.1	RefSeq	coding_gene	295839	296539	.	+	.	NWMN_0239	ID=gene240;Name=NWMN_0239;Dbxref=GeneID:5330082;gbkey=Gene;locus_tag=NWMN_0239	6.75	3.5	241	5.3089	5.73829	4.8795	0.85034	-0.233888	1	1
sense	NC_009641.1	RefSeq	coding_gene	296350	297050	.	+	.	NWMN_0240	ID=gene241;Name=NWMN_0240;Dbxref=GeneID:5330083;gbkey=Gene;locus_tag=NWMN_0240	13.125	2	242	6.54829	10.6568	2.43975	0.228938	-2.12697	0.725026	1
sense	NC_009641.1	RefSeq	coding_gene	296861	297561	.	+	.	NWMN_0241	ID=gene242;Name=NWMN_0241;Dbxref=GeneID:5330084;gbkey=Gene;locus_tag=NWMN_0241	31.4167	73.1667	243	57.2317	25.4124	89.0509	3.50422	1.8091	0.188254	1
sense	NC_009641.1	RefSeq	coding_gene	297372	298072	.	+	.	NWMN_0242	ID=gene243;Name=NWMN_0242;Dbxref=GeneID:5330085;gbkey=Gene;locus_tag=NWMN_0242	34.7917	15.75	244	24.1047	28.6915	19.518	0.680272	-0.555816	0.816312	1
sense	NC_009641.1	RefSeq	coding_gene	297883	298583	.	+	.	NWMN_0243	ID=gene244;Name=NWMN_0243;Dbxref=GeneID:5330086;gbkey=Gene;locus_tag=NWMN_0243	9.51667	3.8	245	6.53853	8.19756	4.8795	0.595238	-0.748461	0.919948	1
sense	NC_009641.1	RefSeq	coding_gene	298394	299082	.	+	.	NWMN_0244	ID=gene245;Name=NWMN_0244;Dbxref=GeneID:5330087;gbkey=Gene;locus_tag=NWMN_0244	13.1417	3.55	246	7.76816	10.6568	4.8795	0.457875	-1.12697	0.836296	1
sense	NC_009641.1	RefSeq	coding_gene	299504	300078	.	+	.	NWMN_0245	ID=gene246;Name=NWMN_0245;Dbxref=GeneID:5330088;gbkey=Gene;locus_tag=NWMN_0245	12	9	247	10.408	9.83707	10.9789	1.11607	0.158429	0.994964	1
sense	NC_009641.1	RefSeq	coding_gene	300031	300629	.	+	.	NWMN_0246	ID=gene247;Name=NWMN_0246;Dbxref=GeneID:5330089;gbkey=Gene;locus_tag=NWMN_0246	22.3095	25	248	24.2658	18.0346	30.4969	1.69102	0.757891	0.734973	1
sense	NC_009641.1	RefSeq	coding_gene	300845	301790	.	-	.	NWMN_0247	ID=gene248;Name=NWMN_0247;Dbxref=GeneID:5330090;gbkey=Gene;locus_tag=NWMN_0247	50.8333	56	249	55.0603	41.8076	68.313	1.63399	0.708396	0.610952	1
sense	NC_009641.1	RefSeq	coding_gene	301906	303313	.	-	.	NWMN_0248	ID=gene249;Name=NWMN_0248;Dbxref=GeneID:5330091;gbkey=Gene;locus_tag=NWMN_0248	139.5	69	250	99.4686	114.766	84.1714	0.733418	-0.447292	0.674518	1
sense	NC_009641.1	RefSeq	coding_gene	303597	304687	.	+	.	NWMN_0249	ID=gene250;Name=NWMN_0249;Dbxref=GeneID:5330092;gbkey=Gene;locus_tag=NWMN_0249	23	5	251	12.4769	18.8544	6.09938	0.323499	-1.62817	0.644917	1
sense	NC_009641.1	RefSeq	coding_gene	304736	305985	.	+	.	NWMN_0250	ID=gene251;Name=NWMN_0250;Dbxref=GeneID:5330093;gbkey=Gene;locus_tag=NWMN_0250	95.5667	58	252	74.7247	78.6966	70.7528	0.899058	-0.153515	0.910805	1
sense	NC_009641.1	RefSeq	coding_gene	305798	306675	.	+	.	NWMN_0251	ID=gene252;Name=NWMN_0251;Dbxref=GeneID:5330094;gbkey=Gene;locus_tag=NWMN_0251	107	97	253	103.021	87.7139	118.328	1.34902	0.431913	0.676163	1
sense	NC_009641.1	RefSeq	coding_gene	306677	307914	.	+	.	NWMN_0252	ID=gene253;Name=NWMN_0252;Dbxref=GeneID:5330095;gbkey=Gene;locus_tag=NWMN_0252	88	64.3333	254	75.1053	72.1385	78.072	1.08225	0.114035	0.93319	1
sense	NC_009641.1	RefSeq	coding_gene	308054	309372	.	+	.	NWMN_0253	ID=gene254;Name=NWMN_0253;Dbxref=GeneID:5330096;gbkey=Gene;locus_tag=NWMN_0253	0	1	255	0.609938	0	1.21988	Inf	Inf	0.989255	1
sense	NC_009641.1	RefSeq	coding_gene	309147	310270	.	+	.	NWMN_0254	ID=gene255;Name=NWMN_0254;Dbxref=GeneID:5330097;gbkey=Gene;locus_tag=NWMN_0254	9	4	256	6.12865	7.3778	4.8795	0.661376	-0.596458	0.949075	1
sense	NC_009641.1	RefSeq	coding_gene	310081	311501	.	+	.	NWMN_0255	ID=gene256;Name=NWMN_0255;Dbxref=GeneID:5330098;gbkey=Gene;locus_tag=NWMN_0255	26	3	257	12.4866	21.3137	3.65963	0.171703	-2.54201	0.479125	1
sense	NC_009641.1	RefSeq	coding_gene	311606	313238	.	-	.	NWMN_0256	ID=gene257;Name=NWMN_0256;Dbxref=GeneID:5330099;gbkey=Gene;locus_tag=NWMN_0256	29	7.75	258	16.766	23.7729	9.759	0.410509	-1.28451	0.654357	1
sense	NC_009641.1	RefSeq	coding_gene	313178	314159	.	-	.	nanA	ID=gene258;Name=nanA;Dbxref=GeneID:5330100;gbkey=Gene;gene=nanA;locus_tag=NWMN_0257	5.42857	4.5	259	4.48914	4.09878	4.8795	1.19048	0.251539	1	1
sense	NC_009641.1	RefSeq	coding_gene	314017	315077	.	+	.	NWMN_0258	ID=gene259;Name=NWMN_0258;Dbxref=GeneID:5332194;gbkey=Gene;locus_tag=NWMN_0258	9	10	260	9.78828	7.3778	12.1988	1.65344	0.72547	0.873004	1
sense	NC_009641.1	RefSeq	coding_gene	315355	316255	.	-	.	NWMN_0259	ID=gene260;Name=NWMN_0259;Dbxref=GeneID:5330101;gbkey=Gene;locus_tag=NWMN_0259	73	203.5	261	154.348	59.8422	248.855	4.15851	2.05607	0.0204021	1
sense	NC_009641.1	RefSeq	coding_gene	316095	316963	.	+	.	nanE	ID=gene261;Name=nanE;Dbxref=GeneID:5330102;gbkey=Gene;gene=nanE;locus_tag=NWMN_0260	13	24	262	19.9669	10.6568	29.277	2.74725	1.45799	0.556296	1
sense	NC_009641.1	RefSeq	coding_gene	317090	318551	.	-	.	NWMN_0261	ID=gene262;Name=NWMN_0261;Dbxref=GeneID:5332195;gbkey=Gene;locus_tag=NWMN_0261	9.5	3.125	263	5.92859	8.19756	3.65963	0.446429	-1.1635	0.870787	1
sense	NC_009641.1	RefSeq	coding_gene	318621	320755	.	+	.	geh	ID=gene263;Name=geh;Dbxref=GeneID:5330103;gbkey=Gene;gene=geh;locus_tag=NWMN_0262	30.25	47.3333	264	40.9634	24.5927	57.3341	2.33135	1.22117	0.451224	1
sense	NC_009641.1	RefSeq	coding_gene	320846	322151	.	-	.	int	ID=gene264;Name=int;Dbxref=GeneID:5331946;gbkey=Gene;gene=int;locus_tag=NWMN_0263	10	4	265	6.53853	8.19756	4.8795	0.595238	-0.748461	0.919948	1
sense	NC_009641.1	RefSeq	coding_gene	322321	323353	.	-	.	NWMN_0264	ID=gene265;Name=NWMN_0264;Dbxref=GeneID:5332045;gbkey=Gene;locus_tag=NWMN_0264	104.333	99.6667	266	103.621	85.2546	121.988	1.43086	0.516883	0.61482	1
sense	NC_009641.1	RefSeq	coding_gene	323285	323849	.	-	.	NWMN_0265	ID=gene266;Name=NWMN_0265;Dbxref=GeneID:5330104;gbkey=Gene;locus_tag=NWMN_0265	22.5	15.5	267	18.7763	18.0346	19.518	1.08225	0.114035	0.986532	1
sense	NC_009641.1	RefSeq	coding_gene	323762	324383	.	-	.	NWMN_0266	ID=gene267;Name=NWMN_0266;Dbxref=GeneID:5330105;gbkey=Gene;locus_tag=NWMN_0266	36	8	268	19.6351	29.5112	9.759	0.330688	-1.59646	0.534094	1
sense	NC_009641.1	RefSeq	coding_gene	324758	325340	.	-	.	NWMN_0267	ID=gene268;Name=NWMN_0267;Dbxref=GeneID:5330106;gbkey=Gene;locus_tag=NWMN_0267	14	6	269	9.39792	11.4766	7.31925	0.637755	-0.648926	0.900663	1
sense	NC_009641.1	RefSeq	coding_gene	325100	326049	.	+	.	NWMN_0268	ID=gene269;Name=NWMN_0268;Dbxref=GeneID:5330107;gbkey=Gene;locus_tag=NWMN_0268	15.8333	12.6667	270	14.4872	13.1161	15.8584	1.20908	0.273907	0.94939	1
sense	NC_009641.1	RefSeq	coding_gene	326113	326576	.	+	.	NWMN_0269	ID=gene270;Name=NWMN_0269;Dbxref=GeneID:5330108;gbkey=Gene;locus_tag=NWMN_0269	19.5	4.5	271	10.6373	16.3951	4.8795	0.297619	-1.74846	0.661425	1
sense	NC_009641.1	RefSeq	coding_gene	326641	327101	.	+	.	NWMN_0270	ID=gene271;Name=NWMN_0270;Dbxref=GeneID:5330109;gbkey=Gene;locus_tag=NWMN_0270	41	11	272	23.5143	33.61	13.4186	0.399245	-1.32465	0.562448	1
sense	NC_009641.1	RefSeq	coding_gene	327125	328113	.	+	.	NWMN_0271	ID=gene272;Name=NWMN_0271;Dbxref=GeneID:5330110;gbkey=Gene;locus_tag=NWMN_0271	64.7119	9.84286	273	32.7414	53.2841	12.1988	0.228938	-2.12697	0.262751	1
sense	NC_009641.1	RefSeq	coding_gene	327942	328693	.	+	.	NWMN_0272	ID=gene273;Name=NWMN_0272;Dbxref=GeneID:5330111;gbkey=Gene;locus_tag=NWMN_0272	58.0833	5.66667	274	27.4326	47.5459	7.31925	0.153941	-2.69955	0.210459	1
sense	NC_009641.1	RefSeq	coding_gene	328506	329377	.	+	.	NWMN_0273	ID=gene274;Name=NWMN_0273;Dbxref=GeneID:5330112;gbkey=Gene;locus_tag=NWMN_0273	35	13.5833	275	22.8849	28.6915	17.0783	0.595238	-0.748461	0.755064	1
sense	NC_009641.1	RefSeq	coding_gene	329483	330440	.	-	.	NWMN_0274	ID=gene275;Name=NWMN_0274;Dbxref=GeneID:5330113;gbkey=Gene;locus_tag=NWMN_0274	161	128.333	276	144.062	131.981	156.144	1.18308	0.24255	0.788639	1
sense	NC_009641.1	RefSeq	coding_gene	330205	331175	.	+	.	NWMN_0275	ID=gene276;Name=NWMN_0275;Dbxref=GeneID:5330114;gbkey=Gene;locus_tag=NWMN_0275	44.7083	6.83333	277	22.7141	36.889	8.53913	0.231481	-2.11103	0.371349	1
sense	NC_009641.1	RefSeq	coding_gene	330985	331964	.	+	.	NWMN_0276	ID=gene277;Name=NWMN_0276;Dbxref=GeneID:5330115;gbkey=Gene;locus_tag=NWMN_0276	26.6667	9.16667	278	16.5561	22.1334	10.9789	0.496032	-1.0115	0.730543	1
sense	NC_009641.1	RefSeq	coding_gene	332160	332767	.	+	.	NWMN_0277	ID=gene278;Name=NWMN_0277;Dbxref=GeneID:5330116;gbkey=Gene;locus_tag=NWMN_0277	6.66667	1.33333	279	3.47908	5.73829	1.21988	0.212585	-2.23389	0.850549	1
sense	NC_009641.1	RefSeq	coding_gene	332753	333312	.	+	.	NWMN_0278	ID=gene279;Name=NWMN_0278;Dbxref=GeneID:5330117;gbkey=Gene;locus_tag=NWMN_0278	6.16667	0.5	280	2.45927	4.91854	0	0	-Inf	0.803401	1
sense	NC_009641.1	RefSeq	coding_gene	333112	333566	.	+	.	NWMN_0279	ID=gene280;Name=NWMN_0279;Dbxref=GeneID:5330118;gbkey=Gene;locus_tag=NWMN_0279	3.16667	1.16667	281	1.83957	2.45927	1.21988	0.496032	-1.0115	0.994023	1
sense	NC_009641.1	RefSeq	coding_gene	333372	333814	.	+	.	NWMN_0280	ID=gene281;Name=NWMN_0280;Dbxref=GeneID:5330119;gbkey=Gene;locus_tag=NWMN_0280	11.125	2	282	5.72853	9.01732	2.43975	0.270563	-1.88596	0.784465	1
sense	NC_009641.1	RefSeq	coding_gene	333629	334230	.	+	.	NWMN_0281	ID=gene282;Name=NWMN_0281;Dbxref=GeneID:5330120;gbkey=Gene;locus_tag=NWMN_0281	13.7917	5.66667	283	9.39792	11.4766	7.31925	0.637755	-0.648926	0.900663	1
sense	NC_009641.1	RefSeq	coding_gene	334218	334867	.	+	.	NWMN_0282	ID=gene283;Name=NWMN_0282;Dbxref=GeneID:5330121;gbkey=Gene;locus_tag=NWMN_0282	11.125	6.16667	284	8.16828	9.01732	7.31925	0.811688	-0.301002	0.980479	1
sense	NC_009641.1	RefSeq	coding_gene	334664	335148	.	+	.	NWMN_0283	ID=gene284;Name=NWMN_0283;Dbxref=GeneID:5330122;gbkey=Gene;locus_tag=NWMN_0283	7.70833	0.833333	285	3.88896	6.55805	1.21988	0.186012	-2.42653	0.815035	1
sense	NC_009641.1	RefSeq	coding_gene	335182	335918	.	+	.	NWMN_0284	ID=gene285;Name=NWMN_0284;Dbxref=GeneID:5330123;gbkey=Gene;locus_tag=NWMN_0284	20.3333	0	286	8.19756	16.3951	0	0	-Inf	0.336666	1
sense	NC_009641.1	RefSeq	coding_gene	336345	336781	.	+	.	NWMN_0285	ID=gene286;Name=NWMN_0285;Dbxref=GeneID:5330124;gbkey=Gene;locus_tag=NWMN_0285	6	0	287	2.45927	4.91854	0	0	-Inf	0.803401	1
sense	NC_009641.1	RefSeq	coding_gene	336574	337160	.	+	.	NWMN_0286	ID=gene287;Name=NWMN_0286;Dbxref=GeneID:5330125;gbkey=Gene;locus_tag=NWMN_0286	2	0	288	0.819756	1.63951	0	0	-Inf	0.977982	1
sense	NC_009641.1	RefSeq	coding_gene	337131	337732	.	+	.	NWMN_0287	ID=gene288;Name=NWMN_0287;Dbxref=GeneID:5330126;gbkey=Gene;locus_tag=NWMN_0287	31.75	7	289	17.3857	26.2322	8.53913	0.325521	-1.61918	0.561074	1
sense	NC_009641.1	RefSeq	coding_gene	337916	338577	.	+	.	NWMN_0288	ID=gene289;Name=NWMN_0288;Dbxref=GeneID:5330127;gbkey=Gene;locus_tag=NWMN_0288	32	1	290	13.726	26.2322	1.21988	0.046503	-4.42653	0.244889	1
sense	NC_009641.1	RefSeq	coding_gene	338370	339793	.	+	.	NWMN_0289	ID=gene290;Name=NWMN_0289;Dbxref=GeneID:5330128;gbkey=Gene;locus_tag=NWMN_0289	4.5	0	291	1.63951	3.27902	0	0	-Inf	0.893513	1
sense	NC_009641.1	RefSeq	coding_gene	339590	341214	.	+	.	NWMN_0290	ID=gene291;Name=NWMN_0290;Dbxref=GeneID:5330129;gbkey=Gene;locus_tag=NWMN_0290	9.5	1	292	4.70872	8.19756	1.21988	0.14881	-2.74846	0.745922	1
sense	NC_009641.1	RefSeq	coding_gene	340983	342136	.	+	.	NWMN_0291	ID=gene292;Name=NWMN_0291;Dbxref=GeneID:5330130;gbkey=Gene;locus_tag=NWMN_0291	0	8	293	4.8795	0	9.759	Inf	Inf	0.511598	1
sense	NC_009641.1	RefSeq	coding_gene	342005	342434	.	-	.	NWMN_0292	ID=gene293;Name=NWMN_0292;Dbxref=GeneID:5330131;gbkey=Gene;locus_tag=NWMN_0292	2	0	294	0.819756	1.63951	0	0	-Inf	0.977982	1
sense	NC_009641.1	RefSeq	coding_gene	342247	343031	.	+	.	NWMN_0293	ID=gene294;Name=NWMN_0293;Dbxref=GeneID:5330132;gbkey=Gene;locus_tag=NWMN_0293	12	0	295	4.91854	9.83707	0	0	-Inf	0.561478	1
sense	NC_009641.1	RefSeq	coding_gene	342848	343962	.	+	.	NWMN_0294	ID=gene295;Name=NWMN_0294;Dbxref=GeneID:5330133;gbkey=Gene;locus_tag=NWMN_0294	5	0	296	2.04939	4.09878	0	0	-Inf	0.848425	1
sense	NC_009641.1	RefSeq	coding_gene	343923	344473	.	+	.	NWMN_0295	ID=gene296;Name=NWMN_0295;Dbxref=GeneID:5330134;gbkey=Gene;locus_tag=NWMN_0295	3	3	297	3.05945	2.45927	3.65963	1.4881	0.573467	0.991876	1
sense	NC_009641.1	RefSeq	coding_gene	344285	344820	.	+	.	NWMN_0296	ID=gene297;Name=NWMN_0296;Dbxref=GeneID:5330135;gbkey=Gene;locus_tag=NWMN_0296	0	3	298	1.82981	0	3.65963	Inf	Inf	0.843236	1
sense	NC_009641.1	RefSeq	coding_gene	344571	345220	.	+	.	NWMN_0297	ID=gene298;Name=NWMN_0297;Dbxref=GeneID:5330136;gbkey=Gene;locus_tag=NWMN_0297	12.5	1	299	5.52847	9.83707	1.21988	0.124008	-3.0115	0.680221	1
sense	NC_009641.1	RefSeq	coding_gene	345033	345658	.	+	.	NWMN_0298	ID=gene299;Name=NWMN_0298;Dbxref=GeneID:5330137;gbkey=Gene;locus_tag=NWMN_0298	9	0	300	3.6889	7.3778	0	0	-Inf	0.674889	1
sense	NC_009641.1	RefSeq	coding_gene	345459	346216	.	+	.	NWMN_0299	ID=gene300;Name=NWMN_0299;Dbxref=GeneID:5330138;gbkey=Gene;locus_tag=NWMN_0299	0	0	301	0	0	0	NA	NA	NA	NA
sense	NC_009641.1	RefSeq	coding_gene	346083	346789	.	+	.	NWMN_0300	ID=gene301;Name=NWMN_0300;Dbxref=GeneID:5330139;gbkey=Gene;locus_tag=NWMN_0300	0	0.0833333	302	0	0	0	NA	NA	NA	NA
sense	NC_009641.1	RefSeq	coding_gene	346769	347118	.	+	.	NWMN_0301	ID=gene302;Name=NWMN_0301;Dbxref=GeneID:5330140;gbkey=Gene;locus_tag=NWMN_0301	0	0.0833333	303	0	0	0	NA	NA	NA	NA
sense	NC_009641.1	RefSeq	coding_gene	346922	350265	.	+	.	NWMN_0302	ID=gene303;Name=NWMN_0302;Dbxref=GeneID:5330141;gbkey=Gene;locus_tag=NWMN_0302	11	18.5	304	15.4875	9.01732	21.9578	2.43506	1.28396	0.662756	1
sense	NC_009641.1	RefSeq	coding_gene	350080	351221	.	+	.	NWMN_0303	ID=gene304;Name=NWMN_0303;Dbxref=GeneID:5330142;gbkey=Gene;locus_tag=NWMN_0303	0.4375	0	305	0	0	0	NA	NA	NA	NA
sense	NC_009641.1	RefSeq	coding_gene	351032	353118	.	+	.	NWMN_0304	ID=gene305;Name=NWMN_0304;Dbxref=GeneID:5330143;gbkey=Gene;locus_tag=NWMN_0304	5.77083	5.66667	306	6.11889	4.91854	7.31925	1.4881	0.573467	0.946782	1
sense	NC_009641.1	RefSeq	coding_gene	352931	355029	.	+	.	NWMN_0305	ID=gene306;Name=NWMN_0305;Dbxref=GeneID:5330144;gbkey=Gene;locus_tag=NWMN_0305	6	3	307	4.28908	4.91854	3.65963	0.744048	-0.426533	0.994027	1
sense	NC_009641.1	RefSeq	coding_gene	354829	356852	.	+	.	NWMN_0306	ID=gene307;Name=NWMN_0306;Dbxref=GeneID:5330145;gbkey=Gene;locus_tag=NWMN_0306	8.6	25.4167	308	18.9373	7.3778	30.4969	4.1336	2.0474	0.427693	1
sense	NC_009641.1	RefSeq	coding_gene	356652	357229	.	+	.	NWMN_0307	ID=gene308;Name=NWMN_0307;Dbxref=GeneID:5330146;gbkey=Gene;locus_tag=NWMN_0307	10.8333	3	309	6.33847	9.01732	3.65963	0.405844	-1.301	0.841514	1
sense	NC_009641.1	RefSeq	coding_gene	357246	357745	.	+	.	NWMN_0308	ID=gene309;Name=NWMN_0308;Dbxref=GeneID:5330147;gbkey=Gene;locus_tag=NWMN_0308	16.8333	38.5	310	30.1456	13.9359	46.3553	3.32633	1.73393	0.370399	1
sense	NC_009641.1	RefSeq	coding_gene	357682	359780	.	+	.	NWMN_0309	ID=gene310;Name=NWMN_0309;Dbxref=GeneID:5330148;gbkey=Gene;locus_tag=NWMN_0309	38.1667	39.5	311	39.9729	31.1507	48.795	1.56642	0.647467	0.697422	1
sense	NC_009641.1	RefSeq	coding_gene	359593	360965	.	+	.	NWMN_0310	ID=gene311;Name=NWMN_0310;Dbxref=GeneID:5330149;gbkey=Gene;locus_tag=NWMN_0310	5.66667	0.666667	312	3.06921	4.91854	1.21988	0.248016	-2.0115	0.886448	1
sense	NC_009641.1	RefSeq	coding_gene	360762	361366	.	+	.	NWMN_0311	ID=gene312;Name=NWMN_0311;Dbxref=GeneID:5330150;gbkey=Gene;locus_tag=NWMN_0311	1	1.33333	313	1.01982	0.819756	1.21988	1.4881	0.573467	1	1
sense	NC_009641.1	RefSeq	coding_gene	361222	361724	.	+	.	NWMN_0312	ID=gene313;Name=NWMN_0312;Dbxref=GeneID:5330151;gbkey=Gene;locus_tag=NWMN_0312	1	0.5	314	0.409878	0.819756	0	0	-Inf	1	1
sense	NC_009641.1	RefSeq	coding_gene	361536	363190	.	+	.	NWMN_0313	ID=gene314;Name=NWMN_0313;Dbxref=GeneID:5330152;gbkey=Gene;locus_tag=NWMN_0313	4.33333	1	315	2.24945	3.27902	1.21988	0.372024	-1.42653	0.958401	1
sense	NC_009641.1	RefSeq	coding_gene	364324	365251	.	-	.	NWMN_0314	ID=gene315;Name=NWMN_0314;Dbxref=GeneID:5330153;gbkey=Gene;locus_tag=NWMN_0314	14	6	316	9.39792	11.4766	7.31925	0.637755	-0.648926	0.900663	1
sense	NC_009641.1	RefSeq	coding_gene	365224	366523	.	-	.	NWMN_0315	ID=gene316;Name=NWMN_0315;Dbxref=GeneID:5330154;gbkey=Gene;locus_tag=NWMN_0315	8	0	317	3.27902	6.55805	0	0	-Inf	0.716258	1
sense	NC_009641.1	RefSeq	coding_gene	366525	367726	.	+	.	NWMN_0316	ID=gene317;Name=NWMN_0316;Dbxref=GeneID:5330155;gbkey=Gene;locus_tag=NWMN_0316	26.1667	3	318	12.4866	21.3137	3.65963	0.171703	-2.54201	0.479125	1
sense	NC_009641.1	RefSeq	coding_gene	367560	368092	.	+	.	NWMN_0317	ID=gene318;Name=NWMN_0317;Dbxref=GeneID:5330156;gbkey=Gene;locus_tag=NWMN_0317	7.16667	5	319	5.91883	5.73829	6.09938	1.06293	0.08804	1	1
sense	NC_009641.1	RefSeq	coding_gene	367893	368893	.	+	.	NWMN_0318	ID=gene319;Name=NWMN_0318;Dbxref=GeneID:5330157;gbkey=Gene;locus_tag=NWMN_0318	11	13.5	320	13.0478	9.01732	17.0783	1.89394	0.92139	0.787527	1
sense	NC_009641.1	RefSeq	coding_gene	368683	369827	.	+	.	NWMN_0319	ID=gene320;Name=NWMN_0319;Dbxref=GeneID:5330158;gbkey=Gene;locus_tag=NWMN_0319	10.6667	7.5	321	9.38816	9.01732	9.759	1.08225	0.114035	1	1
sense	NC_009641.1	RefSeq	coding_gene	369605	370827	.	+	.	NWMN_0320	ID=gene321;Name=NWMN_0320;Dbxref=GeneID:5330159;gbkey=Gene;locus_tag=NWMN_0320	29.3333	15	322	21.0355	23.7729	18.2981	0.769704	-0.377624	0.895002	1
sense	NC_009641.1	RefSeq	coding_gene	370942	372167	.	+	.	NWMN_0321	ID=gene322;Name=NWMN_0321;Dbxref=GeneID:5330160;gbkey=Gene;locus_tag=NWMN_0321	156	115	323	134.084	127.882	140.286	1.09699	0.133555	0.889939	1
sense	NC_009641.1	RefSeq	coding_gene	372260	373706	.	-	.	ulaA	ID=gene323;Name=ulaA;Dbxref=GeneID:5330161;gbkey=Gene;gene=ulaA;gene_synonym=sgaT;locus_tag=NWMN_0322	7.5	68.3333	324	44.7548	6.55805	82.9515	12.6488	3.66093	0.0304259	1
sense	NC_009641.1	RefSeq	coding_gene	373621	374005	.	-	.	NWMN_0323	ID=gene324;Name=NWMN_0323;Dbxref=GeneID:5330162;gbkey=Gene;locus_tag=NWMN_0323	0.571429	0.142857	325	0.409878	0.819756	0	0	-Inf	1	1
sense	NC_009641.1	RefSeq	coding_gene	373907	374450	.	-	.	NWMN_0324	ID=gene325;Name=NWMN_0324;Dbxref=GeneID:5330163;gbkey=Gene;locus_tag=NWMN_0324	0.166667	0	326	0	0	0	NA	NA	NA	NA
sense	NC_009641.1	RefSeq	coding_gene	374355	376410	.	-	.	NWMN_0325	ID=gene326;Name=NWMN_0325;Dbxref=GeneID:5330164;gbkey=Gene;locus_tag=NWMN_0325	7	12	327	10.1884	5.73829	14.6385	2.55102	1.35107	0.736316	1
sense	NC_009641.1	RefSeq	coding_gene	376322	376941	.	+	.	NWMN_0326	ID=gene327;Name=NWMN_0326;Dbxref=GeneID:5330165;gbkey=Gene;locus_tag=NWMN_0326	35	17.5	328	25.3246	28.6915	21.9578	0.765306	-0.385891	0.874938	1
sense	NC_009641.1	RefSeq	coding_gene	376848	378403	.	+	.	NWMN_0327	ID=gene328;Name=NWMN_0327;Dbxref=GeneID:5330166;gbkey=Gene;locus_tag=NWMN_0327	40	18.5	329	27.374	32.7902	21.9578	0.669643	-0.578536	0.790739	1
sense	NC_009641.1	RefSeq	coding_gene	378307	378947	.	+	.	NWMN_0328	ID=gene329;Name=NWMN_0328;Dbxref=GeneID:5330167;gbkey=Gene;locus_tag=NWMN_0328	10	0.25	330	4.09878	8.19756	0	0	-Inf	0.635251	1
sense	NC_009641.1	RefSeq	coding_gene	379030	380488	.	-	.	NWMN_0329	ID=gene330;Name=NWMN_0329;Dbxref=GeneID:5330168;gbkey=Gene;locus_tag=NWMN_0329	42	96	331	75.7689	34.4298	117.108	3.40136	1.76611	0.140389	1
sense	NC_009641.1	RefSeq	coding_gene	380496	381622	.	+	.	NWMN_0330	ID=gene331;Name=NWMN_0330;Dbxref=GeneID:5330169;gbkey=Gene;locus_tag=NWMN_0330	125	79	332	99.4198	102.47	96.3701	0.940476	-0.0885367	0.944771	1
sense	NC_009641.1	RefSeq	coding_gene	381436	382697	.	+	.	NWMN_0331	ID=gene332;Name=NWMN_0331;Dbxref=GeneID:5330170;gbkey=Gene;locus_tag=NWMN_0331	121.5	40	333	74.4026	100.01	48.795	0.4879	-1.03534	0.390343	1
sense	NC_009641.1	RefSeq	coding_gene	382511	383277	.	+	.	NWMN_0332	ID=gene333;Name=NWMN_0332;Dbxref=GeneID:5330171;gbkey=Gene;locus_tag=NWMN_0332	100	79	334	89.1729	81.9756	96.3701	1.1756	0.233391	0.837618	1
sense	NC_009641.1	RefSeq	coding_gene	383337	384432	.	-	.	NWMN_0333	ID=gene334;Name=NWMN_0333;Dbxref=GeneID:5330172;gbkey=Gene;locus_tag=NWMN_0333	42.4107	24.7143	335	32.4633	34.4298	30.4969	0.885771	-0.174994	0.944614	1
sense	NC_009641.1	RefSeq	coding_gene	384230	384726	.	+	.	NWMN_0334	ID=gene335;Name=NWMN_0334;Dbxref=GeneID:5330173;gbkey=Gene;locus_tag=NWMN_0334	0	9.10186	336	5.48944	0	10.9789	Inf	Inf	0.460135	1
sense	NC_009641.1	RefSeq	coding_gene	384606	385351	.	+	.	NWMN_0335	ID=gene336;Name=NWMN_0335;Dbxref=GeneID:5330174;gbkey=Gene;locus_tag=NWMN_0335	11	39.7725	337	28.9062	9.01732	48.795	5.41126	2.43596	0.22877	1
sense	NC_009641.1	RefSeq	coding_gene	385419	386473	.	+	.	NWMN_0336	ID=gene337;Name=NWMN_0336;Dbxref=GeneID:5330175;gbkey=Gene;locus_tag=NWMN_0336	4	1	338	2.24945	3.27902	1.21988	0.372024	-1.42653	0.958401	1
sense	NC_009641.1	RefSeq	coding_gene	386270	387699	.	+	.	NWMN_0337	ID=gene338;Name=NWMN_0337;Dbxref=GeneID:5330176;gbkey=Gene;locus_tag=NWMN_0337	2.16667	2	339	2.03963	1.63951	2.43975	1.4881	0.573467	1	1
sense	NC_009641.1	RefSeq	coding_gene	387477	389392	.	+	.	NWMN_0338	ID=gene339;Name=NWMN_0338;Dbxref=GeneID:5330177;gbkey=Gene;locus_tag=NWMN_0338	15.5	4.75	340	9.60774	13.1161	6.09938	0.46503	-1.10461	0.805965	1
sense	NC_009641.1	RefSeq	coding_gene	389484	390240	.	-	.	NWMN_0339	ID=gene340;Name=NWMN_0339;Dbxref=GeneID:5330178;gbkey=Gene;locus_tag=NWMN_0339	46.6667	3	341	21.0941	38.5285	3.65963	0.0949848	-3.39616	0.19706	1
sense	NC_009641.1	RefSeq	coding_gene	390202	390517	.	-	.	tatA	ID=gene341;Name=tatA;Dbxref=GeneID:5330179;gbkey=Gene;gene=tatA;locus_tag=NWMN_0340	32	0	342	13.1161	26.2322	0	0	-Inf	0.15352	1
sense	NC_009641.1	RefSeq	coding_gene	390526	391015	.	-	.	NWMN_0341	ID=gene342;Name=NWMN_0341;Dbxref=GeneID:5332528;gbkey=Gene;locus_tag=NWMN_0341	8	6	343	6.93865	6.55805	7.31925	1.11607	0.158429	1	1
sense	NC_009641.1	RefSeq	coding_gene	391156	392069	.	+	.	NWMN_0342	ID=gene343;Name=NWMN_0342;Dbxref=GeneID:5330180;gbkey=Gene;locus_tag=NWMN_0342	8.83333	31	344	22.597	7.3778	37.8161	5.12566	2.35774	0.312398	1
sense	NC_009641.1	RefSeq	coding_gene	391894	392936	.	+	.	NWMN_0343	ID=gene344;Name=NWMN_0343;Dbxref=GeneID:5330181;gbkey=Gene;locus_tag=NWMN_0343	19.5	2	345	9.41744	16.3951	2.43975	0.14881	-2.74846	0.541394	1
sense	NC_009641.1	RefSeq	coding_gene	392736	393565	.	+	.	NWMN_0344	ID=gene345;Name=NWMN_0344;Dbxref=GeneID:5330182;gbkey=Gene;locus_tag=NWMN_0344	50.5	69	346	62.5796	40.9878	84.1714	2.05357	1.03814	0.424025	1
sense	NC_009641.1	RefSeq	coding_gene	393932	395165	.	-	.	NWMN_0345	ID=gene346;Name=NWMN_0345;Dbxref=GeneID:5330183;gbkey=Gene;locus_tag=NWMN_0345	0	13	347	7.92919	0	15.8584	Inf	Inf	0.298836	1
sense	NC_009641.1	RefSeq	coding_gene	395404	396785	.	+	.	NWMN_0346	ID=gene347;Name=NWMN_0346;Dbxref=GeneID:5330184;gbkey=Gene;locus_tag=NWMN_0346	92.4545	17	348	48.0777	75.4176	20.7379	0.274974	-1.86263	0.221967	1
sense	NC_009641.1	RefSeq	coding_gene	396868	397720	.	-	.	NWMN_0347	ID=gene348;Name=NWMN_0347;Dbxref=GeneID:5330185;gbkey=Gene;locus_tag=NWMN_0347	4	13	349	9.5687	3.27902	15.8584	4.83631	2.27391	0.586631	1
sense	NC_009641.1	RefSeq	coding_gene	397663	399991	.	-	.	metE	ID=gene349;Name=metE;Dbxref=GeneID:5330186;gbkey=Gene;gene=metE;locus_tag=NWMN_0348	19	5	350	10.8374	15.5754	6.09938	0.391604	-1.35253	0.733756	1
sense	NC_009641.1	RefSeq	coding_gene	399888	401829	.	-	.	metH	ID=gene350;Name=metH;Dbxref=GeneID:5332126;gbkey=Gene;gene=metH;locus_tag=NWMN_0349	0	1.5	351	1.21988	0	2.43975	Inf	Inf	0.919059	1
sense	NC_009641.1	RefSeq	coding_gene	401698	402958	.	-	.	NWMN_0350	ID=gene351;Name=NWMN_0350;Dbxref=GeneID:5332127;gbkey=Gene;locus_tag=NWMN_0350	0	0.5	352	0	0	0	NA	NA	NA	NA
sense	NC_009641.1	RefSeq	coding_gene	402855	404058	.	-	.	NWMN_0351	ID=gene352;Name=NWMN_0351;Dbxref=GeneID:5330187;gbkey=Gene;locus_tag=NWMN_0351	6	4.16667	353	4.89902	4.91854	4.8795	0.992063	-0.0114956	1	1
sense	NC_009641.1	RefSeq	coding_gene	403966	404504	.	+	.	NWMN_0352	ID=gene353;Name=NWMN_0352;Dbxref=GeneID:5330188;gbkey=Gene;locus_tag=NWMN_0352	0	19	354	11.5888	0	23.1776	Inf	Inf	0.154957	1
sense	NC_009641.1	RefSeq	coding_gene	404422	405467	.	+	.	NWMN_0353	ID=gene354;Name=NWMN_0353;Dbxref=GeneID:5330189;gbkey=Gene;locus_tag=NWMN_0353	11	0	355	4.50866	9.01732	0	0	-Inf	0.597436	1
sense	NC_009641.1	RefSeq	coding_gene	405424	406505	.	+	.	NWMN_0354	ID=gene355;Name=NWMN_0354;Dbxref=GeneID:5330190;gbkey=Gene;locus_tag=NWMN_0354	24	13.1667	356	17.7663	19.6741	15.8584	0.806052	-0.311056	0.930598	1
sense	NC_009641.1	RefSeq	coding_gene	406550	407847	.	+	.	ychF	ID=gene356;Name=ychF;Dbxref=GeneID:5330191;gbkey=Gene;gene=ychF;gene_synonym=ychF;locus_tag=NWMN_0355	96	106.5	357	104.002	78.6966	129.307	1.64311	0.716425	0.482954	1
sense	NC_009641.1	RefSeq	coding_gene	407933	408224	.	-	.	NWMN_0356	ID=gene357;Name=NWMN_0356;Dbxref=GeneID:5330192;gbkey=Gene;locus_tag=NWMN_0356	8	0	358	3.27902	6.55805	0	0	-Inf	0.716258	1
sense	NC_009641.1	RefSeq	coding_gene	408168	408664	.	+	.	rpsF	ID=gene358;Name=rpsF;Dbxref=GeneID:5330193;gbkey=Gene;gene=rpsF;locus_tag=NWMN_0357	245.5	149	359	191.711	201.66	181.761	0.901326	-0.149879	0.857745	1
sense	NC_009641.1	RefSeq	coding_gene	408485	409188	.	+	.	NWMN_0358	ID=gene359;Name=NWMN_0358;Dbxref=GeneID:5332409;gbkey=Gene;locus_tag=NWMN_0358	358	150	360	238.227	293.473	182.981	0.623504	-0.68153	0.354796	1
sense	NC_009641.1	RefSeq	coding_gene	409040	409482	.	+	.	rpsR	ID=gene360;Name=rpsR;Dbxref=GeneID:5330194;gbkey=Gene;gene=rpsR;locus_tag=NWMN_0359	503.5	420	361	462.752	413.157	512.348	1.24008	0.310432	0.603788	1
sense	NC_009641.1	RefSeq	coding_gene	409748	410822	.	-	.	NWMN_0360	ID=gene361;Name=NWMN_0360;Dbxref=GeneID:5332422;gbkey=Gene;locus_tag=NWMN_0360	7	12	362	10.1884	5.73829	14.6385	2.55102	1.35107	0.736316	1
sense	NC_009641.1	RefSeq	coding_gene	410725	411136	.	-	.	NWMN_0361	ID=gene362;Name=NWMN_0361;Dbxref=GeneID:5330195;gbkey=Gene;locus_tag=NWMN_0361	6	0	363	2.45927	4.91854	0	0	-Inf	0.803401	1
sense	NC_009641.1	RefSeq	coding_gene	411432	412243	.	+	.	NWMN_0362	ID=gene363;Name=NWMN_0362;Dbxref=GeneID:5330196;gbkey=Gene;locus_tag=NWMN_0362	11	3	364	6.33847	9.01732	3.65963	0.405844	-1.301	0.841514	1
sense	NC_009641.1	RefSeq	coding_gene	412412	412980	.	+	.	NWMN_0363	ID=gene364;Name=NWMN_0363;Dbxref=GeneID:5330197;gbkey=Gene;locus_tag=NWMN_0363	3	0	365	1.22963	2.45927	0	0	-Inf	0.937427	1
sense	NC_009641.1	RefSeq	coding_gene	412961	413733	.	+	.	NWMN_0364	ID=gene365;Name=NWMN_0364;Dbxref=GeneID:5330198;gbkey=Gene;locus_tag=NWMN_0364	488	542	366	530.607	400.041	661.172	1.65276	0.724879	0.209708	1
sense	NC_009641.1	RefSeq	coding_gene	413871	414234	.	-	.	NWMN_0365	ID=gene366;Name=NWMN_0365;Dbxref=GeneID:5330199;gbkey=Gene;locus_tag=NWMN_0365	30	56	367	46.4528	24.5927	68.313	2.77778	1.47393	0.331938	1
sense	NC_009641.1	RefSeq	coding_gene	414234	414685	.	+	.	NWMN_0366	ID=gene367;Name=NWMN_0366;Dbxref=GeneID:5330200;gbkey=Gene;locus_tag=NWMN_0366	2705	2961	368	2914.75	2217.44	3612.05	1.62893	0.703923	0.118161	1
sense	NC_009641.1	RefSeq	coding_gene	414911	415692	.	+	.	NWMN_0367	ID=gene368;Name=NWMN_0367;Dbxref=GeneID:5330201;gbkey=Gene;locus_tag=NWMN_0367	4.16667	17	369	12.0085	3.27902	20.7379	6.3244	2.66093	0.456668	1
sense	NC_009641.1	RefSeq	coding_gene	415758	416250	.	-	.	NWMN_0368	ID=gene369;Name=NWMN_0368;Dbxref=GeneID:5330202;gbkey=Gene;locus_tag=NWMN_0368	9	17	370	14.0578	7.3778	20.7379	2.81085	1.491	0.634677	1
sense	NC_009641.1	RefSeq	coding_gene	416396	417122	.	-	.	NWMN_0369	ID=gene370;Name=NWMN_0369;Dbxref=GeneID:5330203;gbkey=Gene;locus_tag=NWMN_0369	19.1667	9.33333	371	13.2771	15.5754	10.9789	0.704887	-0.504536	0.899298	1
sense	NC_009641.1	RefSeq	coding_gene	417095	417488	.	-	.	NWMN_0370	ID=gene371;Name=NWMN_0370;Dbxref=GeneID:5330204;gbkey=Gene;locus_tag=NWMN_0370	45	42.5	372	44.0619	36.889	51.2348	1.38889	0.473931	0.7672	1
sense	NC_009641.1	RefSeq	coding_gene	417467	419090	.	-	.	ahpF	ID=gene372;Name=ahpF;Dbxref=GeneID:5330205;gbkey=Gene;gene=ahpF;locus_tag=NWMN_0371	862	526.5	373	674.142	706.63	641.654	0.908049	-0.139158	0.802433	1
sense	NC_009641.1	RefSeq	coding_gene	419006	419675	.	-	.	ahpC	ID=gene373;Name=ahpC;Dbxref=GeneID:5331724;gbkey=Gene;gene=ahpC;locus_tag=NWMN_0372	541	314.5	374	413.264	443.488	383.041	0.8637	-0.211397	0.735521	1
sense	NC_009641.1	RefSeq	coding_gene	419867	420822	.	+	.	NWMN_0373	ID=gene374;Name=NWMN_0373;Dbxref=GeneID:5331723;gbkey=Gene;locus_tag=NWMN_0373	123	116	375	121.168	100.83	141.506	1.40341	0.488933	0.609977	1
sense	NC_009641.1	RefSeq	coding_gene	420903	422391	.	-	.	NWMN_0374	ID=gene375;Name=NWMN_0374;Dbxref=GeneID:5330206;gbkey=Gene;locus_tag=NWMN_0374	24	40.5	376	34.2346	19.6741	48.795	2.48016	1.31043	0.464431	1
sense	NC_009641.1	RefSeq	coding_gene	423268	424324	.	-	.	NWMN_0375	ID=gene376;Name=NWMN_0375;Dbxref=GeneID:5330207;gbkey=Gene;locus_tag=NWMN_0375	109	15	377	53.8258	89.3534	18.2981	0.204784	-2.28783	0.117032	1
sense	NC_009641.1	RefSeq	coding_gene	424342	425104	.	-	.	NWMN_0376	ID=gene377;Name=NWMN_0376;Dbxref=GeneID:5330208;gbkey=Gene;locus_tag=NWMN_0376	91.5	83	378	88.3336	75.4176	101.25	1.34252	0.424944	0.702533	1
sense	NC_009641.1	RefSeq	coding_gene	425147	425654	.	-	.	NWMN_0377	ID=gene378;Name=NWMN_0377;Dbxref=GeneID:5330209;gbkey=Gene;locus_tag=NWMN_0377	395.5	415	379	415.436	324.623	506.248	1.55949	0.641078	0.29746	1
sense	NC_009641.1	RefSeq	coding_gene	425867	426645	.	+	.	NWMN_0378	ID=gene379;Name=NWMN_0378;Dbxref=GeneID:5330210;gbkey=Gene;locus_tag=NWMN_0378	69.6667	8.5	380	33.571	57.3829	9.759	0.170068	-2.55582	0.179643	1
sense	NC_009641.1	RefSeq	coding_gene	426445	427913	.	+	.	pbuX	ID=gene380;Name=pbuX;Dbxref=GeneID:5330211;gbkey=Gene;gene=pbuX;locus_tag=NWMN_0379	111.667	40	381	70.3038	91.8127	48.795	0.531463	-0.91196	0.462112	1
[truncated: 2,306 more rows]

## Sheet: DESeq_DRC+_vs_DRC-
Orientation of counted reads relative to the strand location of the annotation	Sequence name	Source	Feature	Start	End	Score	Strand	Frame	gene name	Attributes	JC4-DRC_negative	JC3-DRC_positive	id	baseMean	baseMeanA	baseMeanB	foldChange	log2FoldChange	pval	padj
[truncated: 2,687 more rows]

[truncated: 1 more sheets: DESeq_BRC+_vs_DRC+]
