# Supplementary material for: Cell differentiation defines acute and chronic infection cell types in Staphylococcus aureus
Source: eLife. 2017 Sep 12;6:e28023. doi: 10.7554/eLife.28023 (PMC5595439; doi:10.7554/eLife.28023)
Supplement: Figure 6—source data 3. — Gene Ontology classification of annotated genes that showed significant log2fold change value for differential expression generated by DESeq analysis. Aureowiki functional classification of the annotated genes that showed significant log2fold change value for differential expression generated by DESeq comparison analysis. [file elife-28023-fig6-data3.xlsx]

## Sheet: Description
Garcia-Betancur et al. 2017
Additional datasets
Functional classification for RNAseq
Sheet	Name	Short description
Sheet 2	GO_Total_annot_count	Classification of the differentially expressed genes using Gene Ontology. Total annotation count.
Sheet 3	GO_BRC+vsBRC-	Classification of the differentially expressed genes using Gene Ontology for BRcells+ vs BRcells-.
Sheet 4	GO_DRC+vsDRC-	Classification of the differentially expressed genes using Gene Ontology for DRcells+ vs DRcells-.
Sheet 5	GO_BRC+vsDRC+	Classification of the differentially expressed genes using Gene Ontology for BRcells+ vs Drcells+.
Sheet 6	aureowiki_fxn_BRC+vsBRC-	Classification of the differentially expressed genes using TIGRFAM and SEED for BRcells+ vs BRcells-.
Sheet 7	aureowiki_fxn_DRC+vsDRC-	Classification of the differentially expressed genes using TIGRFAM and SEED for DRcells+ vs DRcells-.
Sheet 8	aureowiki_fxn_BRC+vsDRC+	Classification of the differentially expressed genes using TIGRFAM and SEED for BRcells+ vs Drcells+.

## Sheet: GO_Total_annot_count
gene selection by read threshold > 25
Functional_classes	Short_name	Up_BRC-_vs_BRC+	Down_BRC-_vs_BRC+		Short_name	Up_DRC-_vs_DRC+	Down_DRC-_vs_DRC+			Short_name	Up_BRC+_vs_DRC+	Down_BRC+_vs_DRC+
Amino acid biosynthesis	Aa	4	3		Aa	4	1			Aa	7	0
Biosynthesis of cofactors, prosthetic groups, and carriers	Bc	0	4		Bc	0	5			Bc	14	1
Cell envelope	Ce	2	0		Ce	2	0			Ce	7	0
Cellular processes	Cp	3	2		Cp	3	3			Cp	9	3
Energy metabolism	Em	4	1		Em	3	6			Em	10	2
Fatty acid and phospholipid metabolism	Fpm	2	1		Fpm	2	0			Fpm	4	3
Mobile and extrachromosomal element functions	Mef	0	1		Mef	0	0			Mef	0	0
Nucleic acid/Central intermediary metabolism	Nam	2	1		Nam	3	0			Nam	9	4
Protein synthesis and protein fate	Psf	8	7		Psf	7	2			Psf	16	2
Purines, pyrimidines, nucleosides, and nucleotides	Pn	1	2		Pn	1	0			Pn	1	2
Regulatory functions	Rf	1	2		Rf	2	1			Rf	6	3
Transcription	Tr	0	1		Tr	0	2			Tr	2	0
Transport and binding proteins	TrB	7	9		TrB	7	2			TrB	17	7
Virulence	Vr	0	3		Vr	0	2			Vr	5	4
Not-annotated	NA	58	85		NA	58	44			NA	144	95
Total	Total	92	122		Total	92	68			Total	251	126
gene selection by read threshold > 8
Functional_classes	Short_name	Up_BRC-_vs_BRC+	Down_BRC-_vs_BRC+		Short_name	Up_DRC-_vs_DRC+	Down_DRC-_vs_DRC+			Short_name	Up_BRC+_vs_DRC+	Down_BRC+_vs_DRC+
Amino acid biosynthesis	Aa	5	3		Aa	2	6			Aa	8	1
Biosynthesis of cofactors, prosthetic groups, and carriers	Bc	3	7		Bc	6	8			Bc	16	7
Cell envelope	Ce	2	1		Ce	6	3			Ce	10	4
Cellular processes	Cp	7	7		Cp	10	9			Cp	18	9
Energy metabolism	Em	9	4		Em	9	13			Em	13	13
Fatty acid and phospholipid metabolism	Fpm	3	2		Fpm	2	0			Fpm	5	6
Mobile and extrachromosomal element functions	Mef	0	4		Mef	2	0			Mef	1	2
Nucleic acid/Central intermediary metabolism	Nam	2	14		Nam	4	6			Nam	18	17
Protein synthesis and protein fate	Psf	16	11		Psf	19	12			Psf	23	15
Purines, pyrimidines, nucleosides, and nucleotides	Pn	1	6		Pn	6	2			Pn	2	4
Regulatory functions	Rf	5	4		Rf	3	8			Rf	15	4
Transcription	Tr	0	1		Tr	1	2			Tr	3	1
Transport and binding proteins	TrB	15	17		TrB	25	8			TrB	22	20
Virulence	Vr	2	8		Vr	6	7			Vr	11	12
Not-annotated	NA	114	153		NA	136	108			NA	204	211
Total	Total	184	242		Total	237	192			Total	369	326
gene selection by read threshold > 25
Functional_classes	Short_name	BRC-_vs_BRC+	DRC-_vs_DRC+	BRC+_vs_DRC+
Amino acid biosynthesis	Aa	10	1	7
Biosynthesis of cofactors, prosthetic groups, and carriers	Bc	7	8	14
Cell envelope	Ce	4	3	7
Cellular processes	Cp	3	6	14
Energy metabolism	Em	2	9	12
Fatty acid and phospholipid metabolism	Fpm	3	1	7
Mobile and extrachromosomal element functions	Mef	1	0	0
Nucleic acid/Central intermediary metabolism	Nam	5	2	14
Protein synthesis and protein fate	Psf	11	5	20
Purines, pyrimidines, nucleosides, and nucleotides	Pn	4	4	3
Regulatory functions	Rf	5	1	4
Transcription	Tr	1	2	2
Transport and binding proteins	TrB	18	6	24
Virulence	Vr	3	4	9
Not-annotated	NA	141	81	243
Total		218	133	380
				tRNA=49
gene selection by read threshold > 8
Functional_classes	Short_name	BRC-_vs_BRC+	DRC-_vs_DRC+	BRC+_vs_DRC+
Amino acid biosynthesis	Aa	13	11	9
Biosynthesis of cofactors, prosthetic groups, and carriers	Bc	9	12	24
Cell envelope	Ce	6	9	21
Cellular processes	Cp	11	14	24
Energy metabolism	Em	9	17	15
Fatty acid and phospholipid metabolism	Fpm	5	2	7
Mobile and extrachromosomal element functions	Mef	3	0	3
Nucleic acid/Central intermediary metabolism	Nam	13	14	34
Protein synthesis and protein fate	Psf	24	17	34
Purines, pyrimidines, nucleosides, and nucleotides	Pn	5	11	7
Regulatory functions	Rf	13	19	22
Transcription	Tr	1	3	3
Transport and binding proteins	TrB	33	33	45
Virulence	Vr	12	14	25
Not-annotated	NA	269	252	422
Total		426	428	695
				tRNA=49

## Sheet: GO_BRC+vsBRC-
Regulated gene selection threshold > 25 reads in on of the samples														Regulated gene selection threshold > 8 reads in on of the samples
Gene ontology term	ontology description	ontologies	target number	total target numbers	ratio of targets	background_number	total background numbers	ratio of background	pvalue	assoc_target_list	FDR	Bonferroni		Gene ontology term	ontology description	ontologies	target number	total target numbers	ratio of targets	background_number	total background numbers	ratio of background	pvalue	assoc_target_list	FDR	Bonferroni
GO:0004849	uridine kinase activity	molecular_function	1	198	0.00505051	1	2594	0.000385505	0.136828	udk	0.640036	1		GO:0003723	RNA binding	molecular_function	3	394	0.00761421	104	2594	0.0400925	0.000370957	NWMN_1742;NWMN_2020;rplI	0.263753	0.343135
GO:0046116	queuosine metabolic process	biological_process	2	198	0.010101	7	2594	0.00269854	0.129604	NWMN_0680;queA	0.640036	1		GO:0008150	biological_process	biological_process	138	394	0.350254	1149	2594	0.442945	0.000570278	mobB;NWMN_0667;lacR;hemB;NWMN_1935;NWMN_2418;mvaK1;NWMN_0865;NWMN_0259;hemH;NWMN_0288;NWMN_0159;narH;NWMN_0079;rbsR;gntK;panC;ftsL;NWMN_2477;ftsY;murZ;NWMN_0480;NWMN_2388;treP;smc;secY;nirD;NWMN_1298;udk;tatA;NWMN_0947;dapA;icaB;lacD;pdp;NWMN_1232;ung;adhE;ilvA;tnp;sarV;opuCA;narG;NWMN_1637;NWMN_2539;ilvD;hutU;hsdM;cysM;oppC;NWMN_0347;NWMN_0864;queA;NWMN_2020;NWMN_2359;scrB;sea;potB;maeB;hpt;NWMN…	0.263753	0.527507
GO:0004471	malate dehydrogenase (decarboxylating) (NAD+) activity	molecular_function	1	198	0.00505051	1	2594	0.000385505	0.136828	maeB	0.640036	1		GO:0003735	structural constituent of ribosome	molecular_function	1	394	0.00253807	59	2594	0.0227448	0.00328074	rplI	0.437048	1
GO:0008961	phosphatidylglycerol-prolipoprotein diacylglyceryl transferase activity	molecular_function	1	198	0.00505051	1	2594	0.000385505	0.136828	lgt	0.640036	1		GO:0044424	intracellular part	cellular_component	38	394	0.0964467	392	2594	0.151118	0.00334919	NWMN_1968;hslV;hutH;gyrB;ung;mvaK1;dapB;pth;accB;sarV;hemH;sspC;bioD;panC;argR;hutU;mutL;NWMN_1053;glk;ftsY;leuB;thrB;murZ;rplI;dnaA;queA;sarT;smc;NWMN_2020;gmk;scrB;hutI;hpt;udk;NWMN_0947;trmE;dapA;panE	0.437048	1
GO:0051540	metal cluster binding	molecular_function	5	198	0.0252525	32	2594	0.0123362	0.181777	narH;fer;NWMN_1815;narG;ilvD	0.640036	1		GO:0044267	cellular protein metabolic process	biological_process	4	394	0.0101523	101	2594	0.038936	0.00181486	lgt;pth;hemC;rplI	0.437048	1
GO:0005313	L-glutamate transmembrane transporter activity	molecular_function	1	198	0.00505051	1	2594	0.000385505	0.136828	NWMN_2246	0.640036	1		GO:0019538	protein metabolic process	biological_process	5	394	0.0126904	104	2594	0.0400925	0.00377987	lgt;hslV;pth;hemC;rplI	0.437048	1
GO:0004592	pantoate-beta-alanine ligase activity	molecular_function	1	198	0.00505051	1	2594	0.000385505	0.136828	panC	0.640036	1		GO:0030529	ribonucleoprotein complex	cellular_component	1	394	0.00253807	63	2594	0.0242868	0.00222351	rplI	0.437048	1
GO:0030261	chromosome condensation	biological_process	1	198	0.00505051	2	2594	0.00077101	0.198086	smc	0.640036	1		GO:0005198	structural molecule activity	molecular_function	1	394	0.00253807	59	2594	0.0227448	0.00328074	rplI	0.437048	1
GO:0009002	serine-type D-Ala-D-Ala carboxypeptidase activity	molecular_function	1	198	0.00505051	1	2594	0.000385505	0.136828	pbp4	0.640036	1		GO:0006412	translation	biological_process	2	394	0.00507614	66	2594	0.0254433	0.00623045	pth;rplI	0.640352	1
GO:0015605	organophosphate ester transmembrane transporter activity	molecular_function	1	198	0.00505051	2	2594	0.00077101	0.198086	NWMN_0329	0.640036	1		GO:0044444	cytoplasmic part	cellular_component	3	394	0.00761421	79	2594	0.0304549	0.00714681	hslV;accB;rplI	0.66108	1
GO:0009089	lysine biosynthetic process via diaminopimelate	biological_process	2	198	0.010101	7	2594	0.00269854	0.129604	dapA;dapB	0.640036	1		GO:0005575	cellular_component	cellular_component	106	394	0.269036	874	2594	0.336931	0.00800279	NWMN_0667;lacR;NWMN_2392;cydA;NWMN_2418;mvaK1;NWMN_0865;nupC;NWMN_0043;hemH;sspC;narH;NWMN_2240;NWMN_0078;panC;ftsL;ftsY;murZ;NWMN_0187;treP;smc;secY;NWMN_0045;NWMN_0255;NWMN_1298;udk;tatA;NWMN_0947;dapA;NWMN_1232;ung;NWMN_1741;sarV;opuCA;narG;pstB;splC;hutU;lspA;NWMN_1652;splB;NWMN_0249;oppC;NWMN_2303;NWMN_0864;queA;NWMN_2020;NWMN_2359;scrB;sea;potB;hpt;NWMN_0044;NWMN_0208;NWMN_0703;trmE;hslV;NW…	0.672962	1
GO:0051119	sugar transmembrane transporter activity	molecular_function	2	198	0.010101	9	2594	0.00346955	0.180701	treP;fruA	0.640036	1		GO:0046116	queuosine metabolic process	biological_process	2	394	0.00507614	7	2594	0.00269854	0.337049	NWMN_0680;queA	0.783814	1
GO:0008686	3,4-dihydroxy-2-butanone-4-phosphate synthase activity	molecular_function	1	198	0.00505051	1	2594	0.000385505	0.136828	ribA	0.640036	1		GO:0003993	acid phosphatase activity	molecular_function	1	394	0.00253807	1	2594	0.000385505	0.246373	NWMN_0249	0.783814	1
GO:0006108	malate metabolic process	biological_process	1	198	0.00505051	1	2594	0.000385505	0.136828	maeB	0.640036	1		GO:0004471	malate dehydrogenase (decarboxylating) (NAD+) activity	molecular_function	1	394	0.00253807	1	2594	0.000385505	0.246373	maeB	0.783814	1
GO:0006612	protein targeting to membrane	biological_process	1	198	0.00505051	2	2594	0.00077101	0.198086	ftsY	0.640036	1		GO:0003995	acyl-CoA dehydrogenase activity	molecular_function	2	394	0.00507614	3	2594	0.00115652	0.132257	NWMN_2186;fadD	0.783814	1
GO:0004126	cytidine deaminase activity	molecular_function	1	198	0.00505051	1	2594	0.000385505	0.136828	NWMN_1471	0.640036	1		GO:0022603	regulation of anatomical structure morphogenesis	biological_process	1	394	0.00253807	22	2594	0.00848111	0.349962	murZ	0.783814	1
GO:0003934	GTP cyclohydrolase I activity	molecular_function	1	198	0.00505051	2	2594	0.00077101	0.198086	NWMN_1462	0.640036	1		GO:0008961	phosphatidylglycerol-prolipoprotein diacylglyceryl transferase activity	molecular_function	1	394	0.00253807	1	2594	0.000385505	0.246373	lgt	0.783814	1
GO:0010138	pyrimidine ribonucleotide salvage	biological_process	1	198	0.00505051	2	2594	0.00077101	0.198086	udk	0.640036	1		GO:0008655	pyrimidine-containing compound salvage	biological_process	1	394	0.00253807	2	2594	0.00077101	0.345813	udk	0.783814	1
GO:0019222	regulation of metabolic process	biological_process	1	198	0.00505051	74	2594	0.0285274	0.0623249	dnaA	0.640036	1		GO:0022604	regulation of cell morphogenesis	biological_process	1	394	0.00253807	22	2594	0.00848111	0.349962	murZ	0.783814	1
GO:0006323	DNA packaging	biological_process	2	198	0.010101	8	2594	0.00308404	0.15474	NWMN_0288;smc	0.640036	1		GO:0030554	adenyl nucleotide binding	molecular_function	31	394	0.0786802	262	2594	0.101002	0.173645	NWMN_2424;gyrB;mvaK1;NWMN_2242;NWMN_2522;thiM;opuCA;pstB;kdpB;NWMN_0519;NWMN_0704;bioD;purK;NWMN_2582;panC;modC;mutL;NWMN_1728;thrB;NWMN_0518;dnaA;NWMN_0211;smc;NWMN_2020;gmk;NWMN_0719;NWMN_1290;NWMN_0143;udk;NWMN_0343;hsdR	0.783814	1
GO:0018193	peptidyl-amino acid modification	biological_process	1	198	0.00505051	1	2594	0.000385505	0.136828	hemC	0.640036	1		GO:0051540	metal cluster binding	molecular_function	7	394	0.0177665	32	2594	0.0123362	0.343472	nirD;leuC;narG;narH;fer;NWMN_1815;ilvD	0.783814	1
GO:0072594	establishment of protein localization to organelle	biological_process	1	198	0.00505051	2	2594	0.00077101	0.198086	ftsY	0.640036	1		GO:0005313	L-glutamate transmembrane transporter activity	molecular_function	1	394	0.00253807	1	2594	0.000385505	0.246373	NWMN_2246	0.783814	1
GO:0016153	urocanate hydratase activity	molecular_function	1	198	0.00505051	1	2594	0.000385505	0.136828	hutU	0.640036	1		GO:2001141	regulation of RNA biosynthetic process	biological_process	3	394	0.00761421	61	2594	0.0235158	0.0394179	NWMN_2477;NWMN_2539;sarT	0.783814	1
GO:0065007	biological regulation	biological_process	4	198	0.020202	137	2594	0.0528142	0.0422523	NWMN_1637;murZ;trmE;dnaA	0.640036	1		GO:0004592	pantoate-beta-alanine ligase activity	molecular_function	1	394	0.00253807	1	2594	0.000385505	0.246373	panC	0.783814	1
GO:0042126	nitrate metabolic process	biological_process	2	198	0.010101	6	2594	0.00231303	0.105568	narH;narG	0.640036	1		GO:0006524	alanine catabolic process	biological_process	1	394	0.00253807	1	2594	0.000385505	0.246373	ald	0.783814	1
GO:0015501	glutamate:sodium symporter activity	molecular_function	1	198	0.00505051	1	2594	0.000385505	0.136828	NWMN_2246	0.640036	1		GO:0009002	serine-type D-Ala-D-Ala carboxypeptidase activity	molecular_function	1	394	0.00253807	1	2594	0.000385505	0.246373	pbp4	0.783814	1
GO:0006351	transcription, DNA-templated	biological_process	2	198	0.010101	84	2594	0.0323824	0.0873135	NWMN_2418;NWMN_0667	0.640036	1		GO:0019637	organophosphate metabolic process	biological_process	13	394	0.0329949	132	2594	0.0508867	0.132145	mobB;thiM;mvaA;udk;murZ;purK;NWMN_0022;NWMN_0367;NWMN_1462;gmk;moaB;lacD;purE	0.783814	1
GO:0006553	lysine metabolic process	biological_process	2	198	0.010101	8	2594	0.00308404	0.15474	dapA;dapB	0.640036	1		GO:0046316	gluconokinase activity	molecular_function	1	394	0.00253807	1	2594	0.000385505	0.246373	gntK	0.783814	1
GO:0004470	malic enzyme activity	molecular_function	1	198	0.00505051	1	2594	0.000385505	0.136828	maeB	0.640036	1		GO:0015605	organophosphate ester transmembrane transporter activity	molecular_function	1	394	0.00253807	2	2594	0.00077101	0.345813	NWMN_0329	0.783814	1
GO:0097506	deaminated base DNA N-glycosylase activity	molecular_function	1	198	0.00505051	1	2594	0.000385505	0.136828	ung	0.640036	1		GO:0090407	organophosphate biosynthetic process	biological_process	8	394	0.0203046	93	2594	0.035852	0.133598	mobB;thiM;udk;murZ;purK;NWMN_1462;moaB;purE	0.783814	1
GO:0003723	RNA binding	molecular_function	2	198	0.010101	104	2594	0.0400925	0.0315305	NWMN_1742;rplI	0.640036	1		GO:0009089	lysine biosynthetic process via diaminopimelate	biological_process	2	394	0.00507614	7	2594	0.00269854	0.337049	dapA;dapB	0.783814	1
GO:0016661	oxidoreductase activity, acting on other nitrogenous compounds as donors	molecular_function	2	198	0.010101	5	2594	0.00192753	0.0829442	narH;narG	0.640036	1		GO:0047605	acetolactate decarboxylase activity	molecular_function	1	394	0.00253807	2	2594	0.00077101	0.345813	aldB	0.783814	1
GO:0006778	porphyrin-containing compound metabolic process	biological_process	3	198	0.0151515	15	2594	0.00578258	0.130629	hemB;hemH;hemC	0.640036	1		GO:0043603	cellular amide metabolic process	biological_process	7	394	0.0177665	26	2594	0.0100231	0.190142	hutH;bioD;sbnF;panC;hutU;hutI;panE	0.783814	1
GO:0005415	nucleoside:sodium symporter activity	molecular_function	2	198	0.010101	3	2594	0.00115652	0.043385	nupC;NWMN_0255	0.640036	1		GO:0008686	3,4-dihydroxy-2-butanone-4-phosphate synthase activity	molecular_function	1	394	0.00253807	1	2594	0.000385505	0.246373	ribA	0.783814	1
GO:0043170	macromolecule metabolic process	biological_process	22	198	0.111111	413	2594	0.159214	0.0832763	NWMN_0667;ung;gyrB;hemC;NWMN_2418;NWMN_0680;pth;NWMN_0288;mutL;hsdS;murZ;rplI;dnaA;queA;fmhB;smc;NWMN_1742;lgt;recO;NWMN_1013;NWMN_0947;trmE	0.640036	1		GO:0000502	proteasome complex	cellular_component	1	394	0.00253807	2	2594	0.00077101	0.345813	hslV	0.783814	1
GO:0015166	polyol transmembrane transporter activity	molecular_function	2	198	0.010101	3	2594	0.00115652	0.043385	NWMN_0329;NWMN_0182	0.640036	1		GO:0006108	malate metabolic process	biological_process	1	394	0.00253807	1	2594	0.000385505	0.246373	maeB	0.783814	1
GO:0006779	porphyrin-containing compound biosynthetic process	biological_process	3	198	0.0151515	13	2594	0.00501157	0.0992922	hemB;hemH;hemC	0.640036	1		GO:0044249	cellular biosynthetic process	biological_process	56	394	0.142132	457	2594	0.176176	0.099331	mobB;NWMN_0667;sbnH;lacR;hemB;gyrB;hemC;NWMN_2418;mvaK1;ribA;dapB;NWMN_0680;pth;accB;sarV;purE;thiM;hemH;NWMN_0159;NWMN_0079;rbsR;ilvC;purK;ispA;bioD;sbnF;ilvD;panC;argR;aldB;cysM;NWMN_2477;nirR;NWMN_2233;leuB;thrB;NWMN_1545;murZ;rplI;NWMN_0480;fmhB;queA;sarT;smc;lgt;moaB;hpt;leuC;udk;NWMN_1013;NWMN_1234;NWMN_1462;dapA;NWMN_0052;marR;panE	0.783814	1
GO:0015370	solute:sodium symporter activity	molecular_function	3	198	0.0151515	10	2594	0.00385505	0.0592072	NWMN_2246;nupC;NWMN_0255	0.640036	1		GO:0006612	protein targeting to membrane	biological_process	1	394	0.00253807	2	2594	0.00077101	0.345813	ftsY	0.783814	1
GO:0016070	RNA metabolic process	biological_process	8	198	0.040404	172	2594	0.0663069	0.176949	NWMN_0667;NWMN_1013;NWMN_2418;NWMN_0947;NWMN_0680;queA;trmE;NWMN_1742	0.640036	1		GO:0009152	purine ribonucleotide biosynthetic process	biological_process	2	394	0.00507614	31	2594	0.0119507	0.30414	purK;purE	0.783814	1
GO:0043953	protein transport by the Tat complex	biological_process	1	198	0.00505051	2	2594	0.00077101	0.198086	tatA	0.640036	1		GO:1901135	carbohydrate derivative metabolic process	biological_process	14	394	0.035533	131	2594	0.0505012	0.256126	mvaA;hpt;udk;NWMN_1959;murZ;purK;murQ;NWMN_0680;fmhB;queA;NWMN_0367;lacD;purE;pdp	0.783814	1
GO:0008940	nitrate reductase activity	molecular_function	2	198	0.010101	3	2594	0.00115652	0.043385	narH;narG	0.640036	1		GO:0044238	primary metabolic process	biological_process	85	394	0.215736	693	2594	0.267155	0.0310285	panE;NWMN_0667;mvaA;dnaA;hslV;lacR;NWMN_1935;hutH;gyrB;hemC;ung;NWMN_0164;NWMN_2418;mvaK1;NWMN_0680;dapB;ilvA;tnp;NWMN_0259;pth;accB;NWMN_0984;sarV;purE;NWMN_1907;NWMN_0288;NWMN_0159;NWMN_0079;rbsK;rbsR;NWMN_2239;ilvC;purK;ispA;gntK;ilvD;panC;argR;hutU;hsdM;mutL;cysM;NWMN_2477;hsdS;glk;NWMN_2233;leuB;NWMN_0347;thrB;NWMN_1545;murZ;murQ;NWMN_0480;NWMN_0022;NWMN_2388;queA;sarT;rplI;smc;gmk;lgt;NWMN_…	0.783814	1
GO:0032300	mismatch repair complex	cellular_component	1	198	0.00505051	1	2594	0.000385505	0.136828	mutL	0.640036	1		GO:0043232	intracellular non-membrane-bounded organelle	cellular_component	3	394	0.00761421	56	2594	0.0215883	0.0773706	gyrB;smc;rplI	0.783814	1
GO:0015577	galactitol transmembrane transporter activity	molecular_function	1	198	0.00505051	1	2594	0.000385505	0.136828	NWMN_0182	0.640036	1		GO:0004417	hydroxyethylthiazole kinase activity	molecular_function	1	394	0.00253807	1	2594	0.000385505	0.246373	thiM	0.783814	1
GO:0016154	pyrimidine-nucleoside phosphorylase activity	molecular_function	1	198	0.00505051	1	2594	0.000385505	0.136828	pdp	0.640036	1		GO:0042402	cellular biogenic amine catabolic process	biological_process	1	394	0.00253807	1	2594	0.000385505	0.246373	NWMN_0347	0.783814	1
GO:1901566	organonitrogen compound biosynthetic process	biological_process	22	198	0.111111	209	2594	0.0805705	0.140174	mobB;hemB;hemC;ribA;NWMN_0680;dapB;hemH;ilvC;purK;panC;ilvD;cysM;thrB;NWMN_1545;murZ;queA;fmhB;moaB;hpt;udk;NWMN_1462;dapA	0.640036	1		GO:0006508	proteolysis	biological_process	1	394	0.00253807	1	2594	0.000385505	0.246373	hslV	0.783814	1
GO:0005525	GTP binding	molecular_function	5	198	0.0252525	32	2594	0.0123362	0.181777	mobB;ribA;ftsY;trmE;NWMN_1462	0.640036	1		GO:0003934	GTP cyclohydrolase I activity	molecular_function	1	394	0.00253807	2	2594	0.00077101	0.345813	NWMN_1462	0.783814	1
GO:0019720	Mo-molybdopterin cofactor metabolic process	biological_process	2	198	0.010101	9	2594	0.00346955	0.180701	mobB;moaB	0.640036	1		GO:0030414	peptidase inhibitor activity	molecular_function	1	394	0.00253807	2	2594	0.00077101	0.345813	sspC	0.783814	1
GO:0008081	phosphoric diester hydrolase activity	molecular_function	2	198	0.010101	6	2594	0.00231303	0.105568	NWMN_0984;NWMN_0164	0.640036	1		GO:0010138	pyrimidine ribonucleotide salvage	biological_process	1	394	0.00253807	2	2594	0.00077101	0.345813	udk	0.783814	1
GO:0009085	lysine biosynthetic process	biological_process	2	198	0.010101	7	2594	0.00269854	0.129604	dapA;dapB	0.640036	1		GO:0032550	purine ribonucleoside binding	molecular_function	36	394	0.0913706	290	2594	0.111796	0.259327	mobB;NWMN_2424;gyrB;mvaK1;NWMN_2242;ribA;NWMN_2522;thiM;opuCA;pstB;kdpB;NWMN_0519;NWMN_0704;bioD;purK;NWMN_2582;panC;modC;mutL;ftsY;NWMN_1728;thrB;NWMN_0518;dnaA;NWMN_0211;smc;NWMN_2020;gmk;NWMN_0719;NWMN_1290;NWMN_0143;udk;NWMN_0343;trmE;NWMN_1462;hsdR	0.783814	1
GO:0032262	pyrimidine nucleotide salvage	biological_process	1	198	0.00505051	2	2594	0.00077101	0.198086	udk	0.640036	1		GO:0019222	regulation of metabolic process	biological_process	4	394	0.0101523	74	2594	0.0285274	0.0276546	NWMN_2477;NWMN_2539;sarT;dnaA	0.783814	1
GO:0004422	hypoxanthine phosphoribosyltransferase activity	molecular_function	1	198	0.00505051	1	2594	0.000385505	0.136828	hpt	0.640036	1		GO:0009376	HslUV protease complex	cellular_component	1	394	0.00253807	2	2594	0.00077101	0.345813	hslV	0.783814	1
GO:0015942	formate metabolic process	biological_process	2	198	0.010101	5	2594	0.00192753	0.0829442	hutU;hutH	0.640036	1		GO:0046390	ribose phosphate biosynthetic process	biological_process	3	394	0.00761421	45	2594	0.0173477	0.196606	udk;purK;purE	0.783814	1
GO:0006275	regulation of DNA replication	biological_process	1	198	0.00505051	1	2594	0.000385505	0.136828	dnaA	0.640036	1		GO:0006323	DNA packaging	biological_process	3	394	0.00761421	8	2594	0.00308404	0.168033	NWMN_1935;NWMN_0288;smc	0.783814	1
GO:0015169	glycerol-3-phosphate transmembrane transporter activity	molecular_function	1	198	0.00505051	1	2594	0.000385505	0.136828	NWMN_0329	0.640036	1		GO:0004638	phosphoribosylaminoimidazole carboxylase activity	molecular_function	1	394	0.00253807	1	2594	0.000385505	0.246373	purK	0.783814	1
GO:0044444	cytoplasmic part	cellular_component	1	198	0.00505051	79	2594	0.0304549	0.0422967	rplI	0.640036	1		GO:0072594	establishment of protein localization to organelle	biological_process	1	394	0.00253807	2	2594	0.00077101	0.345813	ftsY	0.783814	1
GO:0004638	phosphoribosylaminoimidazole carboxylase activity	molecular_function	1	198	0.00505051	1	2594	0.000385505	0.136828	purK	0.640036	1		GO:0016153	urocanate hydratase activity	molecular_function	1	394	0.00253807	1	2594	0.000385505	0.246373	hutU	0.783814	1
GO:0004180	carboxypeptidase activity	molecular_function	1	198	0.00505051	1	2594	0.000385505	0.136828	pbp4	0.640036	1		GO:0065007	biological regulation	biological_process	11	394	0.0279188	137	2594	0.0528142	0.0335823	NWMN_2477;NWMN_0159;hla;NWMN_1637;murZ;NWMN_1234;dnaA;NWMN_2539;sarT;trmE;lukE	0.783814	1
GO:0032324	molybdopterin cofactor biosynthetic process	biological_process	2	198	0.010101	9	2594	0.00346955	0.180701	mobB;moaB	0.640036	1		GO:0004396	hexokinase activity	molecular_function	1	394	0.00253807	1	2594	0.000385505	0.246373	glk	0.783814	1
GO:0004325	ferrochelatase activity	molecular_function	1	198	0.00505051	1	2594	0.000385505	0.136828	hemH	0.640036	1		GO:0015939	pantothenate metabolic process	biological_process	2	394	0.00507614	6	2594	0.00231303	0.285281	panC;panE	0.783814	1
GO:0018065	protein-cofactor linkage	biological_process	2	198	0.010101	7	2594	0.00269854	0.129604	lgt;hemC	0.640036	1		GO:0045151	acetoin biosynthetic process	biological_process	1	394	0.00253807	2	2594	0.00077101	0.345813	aldB	0.783814	1
GO:0009325	nitrate reductase complex	cellular_component	2	198	0.010101	3	2594	0.00115652	0.043385	narH;narG	0.640036	1		GO:0042126	nitrate metabolic process	biological_process	3	394	0.00761421	6	2594	0.00231303	0.104092	narH;nirD;narG	0.783814	1
GO:0097159	organic cyclic compound binding	molecular_function	41	198	0.207071	696	2594	0.268311	0.065518	mobB;NWMN_0667;gyrB;NWMN_1811;NWMN_2418;mvaK1;sbnB;dapB;ribA;NWMN_2242;NWMN_0259;NWMN_2422;opuCA;pstB;NWMN_0704;purK;NWMN_2582;panC;modC;mutL;hsdS;ftsY;NWMN_1728;NWMN_2606;thrB;NWMN_0266;NWMN_2558;NWMN_2238;dnaA;rplI;smc;NWMN_1742;NWMN_1754;gmk;maeB;NWMN_1290;udk;NWMN_1013;opp1A;trmE;NWMN_1462	0.640036	1		GO:0009007	site-specific DNA-methyltransferase (adenine-specific) activity	molecular_function	1	394	0.00253807	1	2594	0.000385505	0.246373	hsdM	0.783814	1
GO:0015976	carbon utilization	biological_process	1	198	0.00505051	1	2594	0.000385505	0.136828	adhE	0.640036	1		GO:0015501	glutamate:sodium symporter activity	molecular_function	1	394	0.00253807	1	2594	0.000385505	0.246373	NWMN_2246	0.783814	1
GO:0009094	L-phenylalanine biosynthetic process	biological_process	1	198	0.00505051	2	2594	0.00077101	0.198086	NWMN_1545	0.640036	1		GO:0071554	cell wall organization or biogenesis	biological_process	1	394	0.00253807	20	2594	0.0077101	0.346809	murZ	0.783814	1
GO:0030246	carbohydrate binding	molecular_function	3	198	0.0151515	13	2594	0.00501157	0.0992922	NWMN_0259;NWMN_2239;murQ	0.640036	1		GO:0009117	nucleotide metabolic process	biological_process	7	394	0.0177665	87	2594	0.0335389	0.11944	mvaA;udk;murZ;purK;NWMN_0022;gmk;purE	0.783814	1
GO:0051171	regulation of nitrogen compound metabolic process	biological_process	1	198	0.00505051	64	2594	0.0246723	0.0857066	dnaA	0.640036	1		GO:0008080	N-acetyltransferase activity	molecular_function	8	394	0.0203046	31	2594	0.0119507	0.227551	NWMN_2427;NWMN_2271;NWMN_2181;NWMN_0335;NWMN_0770;NWMN_2273;NWMN_2157;NWMN_2302	0.783814	1
GO:0003735	structural constituent of ribosome	molecular_function	1	198	0.00505051	59	2594	0.0227448	0.124169	rplI	0.640036	1		GO:0031597	cytosolic proteasome complex	cellular_component	1	394	0.00253807	2	2594	0.00077101	0.345813	hslV	0.783814	1
GO:0022877	protein-N(PI)-phosphohistidine-fructose phosphotransferase system transporter activity	molecular_function	1	198	0.00505051	2	2594	0.00077101	0.198086	fruA	0.640036	1		GO:2000112	regulation of cellular macromolecule biosynthetic process	biological_process	4	394	0.0101523	67	2594	0.0258288	0.072917	NWMN_2477;NWMN_2539;sarT;dnaA	0.783814	1
GO:0031323	regulation of cellular metabolic process	biological_process	1	198	0.00505051	70	2594	0.0269854	0.0592083	dnaA	0.640036	1		GO:0046483	heterocycle metabolic process	biological_process	59	394	0.149746	441	2594	0.170008	0.346506	mobB;NWMN_0667;mvaA;lacR;hemB;hutH;gyrB;hemC;NWMN_1935;ung;NWMN_2418;ribA;NWMN_0680;tnp;sarV;purE;NWMN_1907;thiM;hemH;NWMN_0288;NWMN_0159;NWMN_0079;rbsR;bioD;purK;argR;hutU;hsdM;mutL;NWMN_2477;hsdS;nirR;NWMN_2233;NWMN_0347;murZ;dnaA;NWMN_0480;NWMN_0022;queA;sarT;smc;NWMN_2020;gmk;NWMN_1742;moaB;hutI;recO;hpt;udk;NWMN_1013;NWMN_1959;NWMN_1234;NWMN_0947;trmE;NWMN_1462;hsdR;NWMN_0052;marR;pdp	0.783814	1
GO:0046451	diaminopimelate metabolic process	biological_process	2	198	0.010101	7	2594	0.00269854	0.129604	dapA;dapB	0.640036	1		GO:0006270	DNA replication initiation	biological_process	1	394	0.00253807	2	2594	0.00077101	0.345813	dnaA	0.783814	1
GO:0050794	regulation of cellular process	biological_process	4	198	0.020202	116	2594	0.0447186	0.141944	NWMN_1637;murZ;trmE;dnaA	0.640036	1		GO:0050044	galactose-6-phosphate isomerase activity	molecular_function	2	394	0.00507614	2	2594	0.00077101	0.0867682	lacB;lacA	0.783814	1
GO:0016835	carbon-oxygen lyase activity	molecular_function	5	198	0.0252525	28	2594	0.0107941	0.0798896	dapA;hutU;hemB;ilvD;murQ	0.640036	1		GO:0016661	oxidoreductase activity, acting on other nitrogenous compounds as donors	molecular_function	2	394	0.00507614	5	2594	0.00192753	0.233122	narH;narG	0.783814	1
GO:0004045	aminoacyl-tRNA hydrolase activity	molecular_function	1	198	0.00505051	1	2594	0.000385505	0.136828	pth	0.640036	1		GO:0009165	nucleotide biosynthetic process	biological_process	4	394	0.0101523	59	2594	0.0227448	0.1305	udk;murZ;purK;purE	0.783814	1
GO:0015838	amino-acid betaine transport	biological_process	1	198	0.00505051	1	2594	0.000385505	0.136828	opuCA	0.640036	1		GO:0005415	nucleoside:sodium symporter activity	molecular_function	2	394	0.00507614	3	2594	0.00115652	0.132257	nupC;NWMN_0255	0.783814	1
GO:0060255	regulation of macromolecule metabolic process	biological_process	1	198	0.00505051	72	2594	0.0277564	0.0602249	dnaA	0.640036	1		GO:0008360	regulation of cell shape	biological_process	1	394	0.00253807	22	2594	0.00848111	0.349962	murZ	0.783814	1
GO:0015665	alcohol transmembrane transporter activity	molecular_function	2	198	0.010101	3	2594	0.00115652	0.043385	NWMN_0329;NWMN_0182	0.640036	1		GO:0043170	macromolecule metabolic process	biological_process	43	394	0.109137	413	2594	0.159214	0.0103948	NWMN_0667;hslV;lacR;NWMN_1935;gyrB;ung;hemC;NWMN_2418;NWMN_0680;tnp;pth;sarV;NWMN_1907;NWMN_0288;NWMN_0159;NWMN_0079;rbsR;argR;hsdM;mutL;NWMN_2477;hsdS;NWMN_2233;murZ;rplI;NWMN_0480;dnaA;fmhB;queA;sarT;smc;NWMN_2020;lgt;NWMN_1742;recO;NWMN_1013;NWMN_1959;NWMN_1234;NWMN_0947;trmE;hsdR;NWMN_0052;marR	0.783814	1
GO:0006613	cotranslational protein targeting to membrane	biological_process	1	198	0.00505051	2	2594	0.00077101	0.198086	ftsY	0.640036	1		GO:0016779	nucleotidyltransferase activity	molecular_function	1	394	0.00253807	30	2594	0.0115652	0.113108	NWMN_2020	0.783814	1
GO:0032774	RNA biosynthetic process	biological_process	3	198	0.0151515	95	2594	0.036623	0.156724	NWMN_2418;NWMN_0667;NWMN_1013	0.640036	1		GO:0006355	regulation of transcription, DNA-templated	biological_process	3	394	0.00761421	61	2594	0.0235158	0.0394179	NWMN_2477;NWMN_2539;sarT	0.783814	1
GO:0006558	L-phenylalanine metabolic process	biological_process	1	198	0.00505051	2	2594	0.00077101	0.198086	NWMN_1545	0.640036	1		GO:0006753	nucleoside phosphate metabolic process	biological_process	7	394	0.0177665	87	2594	0.0335389	0.11944	mvaA;udk;murZ;purK;NWMN_0022;gmk;purE	0.783814	1
GO:0015114	phosphate ion transmembrane transporter activity	molecular_function	1	198	0.00505051	2	2594	0.00077101	0.198086	pstB	0.640036	1		GO:0006811	ion transport	biological_process	3	394	0.00761421	46	2594	0.0177332	0.198286	opp1A;opuCA;NWMN_1298	0.783814	1
GO:0006012	galactose metabolic process	biological_process	1	198	0.00505051	2	2594	0.00077101	0.198086	lacB	0.640036	1		GO:0006139	nucleobase-containing compound metabolic process	biological_process	45	394	0.114213	368	2594	0.141866	0.158192	NWMN_0667;mvaA;lacR;NWMN_1935;gyrB;ung;NWMN_2418;NWMN_0680;tnp;sarV;purE;NWMN_1907;NWMN_0288;NWMN_0159;NWMN_0079;rbsR;purK;argR;hsdM;mutL;NWMN_2477;hsdS;NWMN_2233;murZ;dnaA;NWMN_0480;NWMN_0022;queA;sarT;smc;NWMN_2020;gmk;NWMN_1742;recO;hpt;udk;NWMN_1013;NWMN_1959;NWMN_1234;NWMN_0947;trmE;hsdR;NWMN_0052;marR;pdp	0.783814	1
GO:0016836	hydro-lyase activity	molecular_function	4	198	0.020202	18	2594	0.00693909	0.0655166	dapA;hutU;hemB;ilvD	0.640036	1		GO:0019520	aldonic acid metabolic process	biological_process	1	394	0.00253807	2	2594	0.00077101	0.345813	gntK	0.783814	1
GO:0004844	uracil DNA N-glycosylase activity	molecular_function	1	198	0.00505051	1	2594	0.000385505	0.136828	ung	0.640036	1		GO:1901265	nucleoside phosphate binding	molecular_function	46	394	0.116751	364	2594	0.140324	0.238205	mobB;NWMN_2424;gyrB;mvaK1;NWMN_2242;dapB;NWMN_2522;sbnB;ribA;NWMN_2422;thiM;opuCA;pstB;kdpB;NWMN_0519;NWMN_0704;bioD;purK;NWMN_2582;fadD;panC;modC;mutL;ftsY;NWMN_1728;leuB;thrB;NWMN_0518;NWMN_2558;dnaA;NWMN_0022;NWMN_0211;smc;NWMN_2020;NWMN_1754;gmk;NWMN_0719;maeB;NWMN_1290;NWMN_0143;udk;NWMN_0343;trmE;NWMN_1462;hsdR;panE	0.783814	1
GO:0051287	NAD binding	molecular_function	5	198	0.0252525	23	2594	0.00886662	0.0439374	NWMN_2422;maeB;dapB;purK;NWMN_1754	0.640036	1		GO:0016874	ligase activity	molecular_function	5	394	0.0126904	70	2594	0.0269854	0.117317	vraA;accB;bioD;purK;panC	0.783814	1
GO:0044260	cellular macromolecule metabolic process	biological_process	22	198	0.111111	399	2594	0.153816	0.121695	NWMN_0667;ung;gyrB;hemC;NWMN_2418;NWMN_0680;pth;NWMN_0288;mutL;hsdS;murZ;rplI;dnaA;queA;fmhB;smc;NWMN_1742;lgt;recO;NWMN_1013;NWMN_0947;trmE	0.640036	1		GO:0044255	cellular lipid metabolic process	biological_process	3	394	0.00761421	47	2594	0.0181187	0.201341	mvaK1;accB;ispA	0.783814	1
GO:0008889	glycerophosphodiester phosphodiesterase activity	molecular_function	2	198	0.010101	4	2594	0.00154202	0.062084	NWMN_0984;NWMN_0164	0.640036	1		GO:0008940	nitrate reductase activity	molecular_function	2	394	0.00507614	3	2594	0.00115652	0.132257	narH;narG	0.783814	1
GO:0004397	histidine ammonia-lyase activity	molecular_function	1	198	0.00505051	1	2594	0.000385505	0.136828	hutH	0.640036	1		GO:0003725	double-stranded RNA binding	molecular_function	1	394	0.00253807	2	2594	0.00077101	0.345813	NWMN_2020	0.783814	1
GO:0004418	hydroxymethylbilane synthase activity	molecular_function	1	198	0.00505051	1	2594	0.000385505	0.136828	hemC	0.640036	1		GO:0032300	mismatch repair complex	cellular_component	1	394	0.00253807	1	2594	0.000385505	0.246373	mutL	0.783814	1
GO:0016799	hydrolase activity, hydrolyzing N-glycosyl compounds	molecular_function	2	198	0.010101	8	2594	0.00308404	0.15474	ung;NWMN_0178	0.640036	1		GO:0030261	chromosome condensation	biological_process	1	394	0.00253807	2	2594	0.00077101	0.345813	smc	0.783814	1
GO:0043565	sequence-specific DNA binding	molecular_function	3	198	0.0151515	18	2594	0.00693909	0.182968	NWMN_0266;NWMN_2606;dnaA	0.640036	1		GO:0042436	indole-containing compound catabolic process	biological_process	1	394	0.00253807	1	2594	0.000385505	0.246373	NWMN_0347	0.783814	1
GO:1901677	phosphate transmembrane transporter activity	molecular_function	2	198	0.010101	6	2594	0.00231303	0.105568	NWMN_0329;pstB	0.640036	1		GO:0019200	carbohydrate kinase activity	molecular_function	2	394	0.00507614	5	2594	0.00192753	0.233122	glk;rbsK	0.783814	1
GO:0050789	regulation of biological process	biological_process	4	198	0.020202	120	2594	0.0462606	0.104882	NWMN_1637;murZ;trmE;dnaA	0.640036	1		GO:0051259	protein oligomerization	biological_process	1	394	0.00253807	1	2594	0.000385505	0.246373	argR	0.783814	1
GO:0033014	tetrapyrrole biosynthetic process	biological_process	3	198	0.0151515	16	2594	0.00616808	0.147446	hemB;hemH;hemC	0.640036	1		GO:0032553	ribonucleotide binding	molecular_function	37	394	0.0939086	300	2594	0.115652	0.231283	mobB;NWMN_2424;gyrB;mvaK1;NWMN_2242;ribA;NWMN_2522;thiM;opuCA;pstB;kdpB;NWMN_0519;NWMN_0704;bioD;purK;NWMN_2582;panC;modC;mutL;ftsY;NWMN_1728;thrB;NWMN_0518;NWMN_2558;dnaA;NWMN_0211;smc;NWMN_2020;gmk;NWMN_0719;NWMN_1290;NWMN_0143;udk;NWMN_0343;trmE;NWMN_1462;hsdR	0.783814	1
GO:0043648	dicarboxylic acid metabolic process	biological_process	5	198	0.0252525	26	2594	0.0100231	0.0640438	dapA;hutU;maeB;dapB;hutH	0.640036	1		GO:0008152	metabolic process	biological_process	107	394	0.271574	856	2594	0.329992	0.0207046	mobB;NWMN_0667;lacR;hemB;NWMN_1935;NWMN_2418;mvaK1;NWMN_0259;hemH;NWMN_0288;NWMN_0159;narH;NWMN_0079;rbsR;gntK;panC;NWMN_2477;murZ;NWMN_0480;NWMN_2388;smc;nirD;udk;NWMN_0947;dapA;icaB;lacD;pdp;ung;adhE;ilvA;tnp;sarV;narG;NWMN_1637;ilvD;hutU;hsdM;cysM;NWMN_0347;queA;NWMN_2020;scrB;maeB;hpt;NWMN_1959;NWMN_1648;NWMN_0367;trmE;mvaA;hslV;dapB;pth;NWMN_1907;NWMN_2239;bioD;argR;mutL;hsdS;NWMN_2233;leuB;…	0.783814	1
GO:0004396	hexokinase activity	molecular_function	1	198	0.00505051	1	2594	0.000385505	0.136828	glk	0.640036	1		GO:0016852	sirohydrochlorin cobaltochelatase activity	molecular_function	1	394	0.00253807	1	2594	0.000385505	0.246373	nirR	0.783814	1
GO:0019556	histidine catabolic process to glutamate and formamide	biological_process	2	198	0.010101	4	2594	0.00154202	0.062084	hutU;hutH	0.640036	1		GO:0022877	protein-N(PI)-phosphohistidine-fructose phosphotransferase system transporter activity	molecular_function	1	394	0.00253807	2	2594	0.00077101	0.345813	fruA	0.783814	1
GO:0019238	cyclohydrolase activity	molecular_function	2	198	0.010101	7	2594	0.00269854	0.129604	ribA;NWMN_1462	0.640036	1		GO:0005988	lactose metabolic process	biological_process	3	394	0.00761421	6	2594	0.00231303	0.104092	lacD;lacB;lacA	0.783814	1
GO:0008839	4-hydroxy-tetrahydrodipicolinate reductase	molecular_function	1	198	0.00505051	1	2594	0.000385505	0.136828	dapB	0.640036	1		GO:0016154	pyrimidine-nucleoside phosphorylase activity	molecular_function	1	394	0.00253807	1	2594	0.000385505	0.246373	pdp	0.783814	1
GO:0042947	glucoside transmembrane transporter activity	molecular_function	1	198	0.00505051	1	2594	0.000385505	0.136828	treP	0.640036	1		GO:0036094	small molecule binding	molecular_function	48	394	0.121827	388	2594	0.149576	0.167711	mobB;NWMN_2424;gyrB;mvaK1;NWMN_2242;dapB;NWMN_2522;sbnB;ribA;NWMN_2422;thiM;opuCA;pstB;kdpB;NWMN_0519;NWMN_0704;bioD;purK;NWMN_2582;fadD;panC;argR;modC;mutL;ftsY;NWMN_1728;leuB;thrB;NWMN_0518;NWMN_2558;NWMN_1545;dnaA;NWMN_0022;NWMN_0211;smc;NWMN_2020;NWMN_1754;gmk;NWMN_0719;maeB;NWMN_1290;NWMN_0143;udk;NWMN_0343;trmE;NWMN_1462;hsdR;panE	0.783814	1
GO:0031224	intrinsic component of membrane	cellular_component	1	198	0.00505051	1	2594	0.000385505	0.136828	ftsY	0.640036	1		GO:0042851	L-alanine metabolic process	biological_process	1	394	0.00253807	1	2594	0.000385505	0.246373	ald	0.783814	1
GO:0004340	glucokinase activity	molecular_function	1	198	0.00505051	1	2594	0.000385505	0.136828	glk	0.640036	1		GO:0008236	serine-type peptidase activity	molecular_function	6	394	0.0152284	19	2594	0.0073246	0.129639	splB;ctpA;splC;NWMN_1897;sspA;pbp4	0.783814	1
GO:0070402	NADPH binding	molecular_function	1	198	0.00505051	2	2594	0.00077101	0.198086	dapB	0.640036	1		GO:0061135	endopeptidase regulator activity	molecular_function	1	394	0.00253807	2	2594	0.00077101	0.345813	sspC	0.783814	1
GO:0015172	acidic amino acid transmembrane transporter activity	molecular_function	1	198	0.00505051	1	2594	0.000385505	0.136828	NWMN_2246	0.640036	1		GO:0072599	establishment of protein localization to endoplasmic reticulum	biological_process	1	394	0.00253807	2	2594	0.00077101	0.345813	ftsY	0.783814	1
GO:1901505	carbohydrate derivative transporter activity	molecular_function	3	198	0.0151515	6	2594	0.00231303	0.0214429	nupC;NWMN_0255;NWMN_0329	0.640036	1		GO:0008081	phosphoric diester hydrolase activity	molecular_function	2	394	0.00507614	6	2594	0.00231303	0.285281	NWMN_0984;NWMN_0164	0.783814	1
GO:0007062	sister chromatid cohesion	biological_process	1	198	0.00505051	1	2594	0.000385505	0.136828	smc	0.640036	1		GO:0042537	benzene-containing compound metabolic process	biological_process	1	394	0.00253807	1	2594	0.000385505	0.246373	NWMN_0347	0.783814	1
GO:0004645	phosphorylase activity	molecular_function	1	198	0.00505051	1	2594	0.000385505	0.136828	pdp	0.640036	1		GO:0009085	lysine biosynthetic process	biological_process	2	394	0.00507614	7	2594	0.00269854	0.337049	dapA;dapB	0.783814	1
GO:1901615	organic hydroxy compound metabolic process	biological_process	3	198	0.0151515	17	2594	0.00655359	0.164919	adhE;NWMN_0984;NWMN_0164	0.640036	1		GO:0032262	pyrimidine nucleotide salvage	biological_process	1	394	0.00253807	2	2594	0.00077101	0.345813	udk	0.783814	1
GO:0009059	macromolecule biosynthetic process	biological_process	10	198	0.0505051	227	2594	0.0875096	0.0841505	NWMN_0667;NWMN_1013;gyrB;murZ;rplI;NWMN_2418;fmhB;smc;lgt;pth	0.640036	1		GO:0004190	aspartic-type endopeptidase activity	molecular_function	1	394	0.00253807	2	2594	0.00077101	0.345813	lspA	0.783814	1
GO:0005337	nucleoside transmembrane transporter activity	molecular_function	2	198	0.010101	3	2594	0.00115652	0.043385	nupC;NWMN_0255	0.640036	1		GO:0043604	amide biosynthetic process	biological_process	4	394	0.0101523	15	2594	0.00578258	0.302459	sbnF;bioD;panC;panE	0.783814	1
GO:0031226	intrinsic component of plasma membrane	cellular_component	1	198	0.00505051	1	2594	0.000385505	0.136828	ftsY	0.640036	1		GO:0004422	hypoxanthine phosphoribosyltransferase activity	molecular_function	1	394	0.00253807	1	2594	0.000385505	0.246373	hpt	0.783814	1
GO:0035556	intracellular signal transduction	biological_process	1	198	0.00505051	2	2594	0.00077101	0.198086	trmE	0.640036	1		GO:1901618	organic hydroxy compound transmembrane transporter activity	molecular_function	2	394	0.00507614	5	2594	0.00192753	0.233122	NWMN_0329;NWMN_0182	0.783814	1
GO:0006614	SRP-dependent cotranslational protein targeting to membrane	biological_process	1	198	0.00505051	2	2594	0.00077101	0.198086	ftsY	0.640036	1		GO:0015942	formate metabolic process	biological_process	3	394	0.00761421	5	2594	0.00192753	0.0766481	hutU;hutH;hutI	0.783814	1
GO:0043094	cellular metabolic compound salvage	biological_process	2	198	0.010101	8	2594	0.00308404	0.15474	udk;hpt	0.640036	1		GO:0006275	regulation of DNA replication	biological_process	1	394	0.00253807	1	2594	0.000385505	0.246373	dnaA	0.783814	1
GO:0042157	lipoprotein metabolic process	biological_process	1	198	0.00505051	1	2594	0.000385505	0.136828	lgt	0.640036	1		GO:0046914	transition metal ion binding	molecular_function	9	394	0.0228426	96	2594	0.0370085	0.185871	narG;NWMN_1968;NWMN_2238;NWMN_0184;opp1A;fer;ribA;NWMN_1471;hutI	0.783814	1
GO:1901618	organic hydroxy compound transmembrane transporter activity	molecular_function	2	198	0.010101	5	2594	0.00192753	0.0829442	NWMN_0329;NWMN_0182	0.640036	1		GO:0046218	indolalkylamine catabolic process	biological_process	1	394	0.00253807	1	2594	0.000385505	0.246373	NWMN_0347	0.783814	1
GO:0043606	formamide metabolic process	biological_process	2	198	0.010101	4	2594	0.00154202	0.062084	hutU;hutH	0.640036	1		GO:0035556	intracellular signal transduction	biological_process	1	394	0.00253807	2	2594	0.00077101	0.345813	trmE	0.783814	1
GO:1902221	erythrose 4-phosphate/phosphoenolpyruvate family amino acid metabolic process	biological_process	1	198	0.00505051	2	2594	0.00077101	0.198086	NWMN_1545	0.640036	1		GO:0000286	alanine dehydrogenase activity	molecular_function	1	394	0.00253807	1	2594	0.000385505	0.246373	ald	0.783814	1
GO:0052805	imidazole-containing compound catabolic process	biological_process	2	198	0.010101	4	2594	0.00154202	0.062084	hutU;hutH	0.640036	1		GO:0005488	binding	molecular_function	107	394	0.271574	862	2594	0.332305	0.0177903	mobB;NWMN_0667;lacR;hemB;NWMN_2418;mvaK1;NWMN_1921;NWMN_1350;NWMN_0259;hemH;NWMN_0159;narH;NWMN_0079;rbsR;panC;NWMN_2477;ftsY;nuc;NWMN_2558;NWMN_0480;NWMN_2388;smc;capD;nirD;udk;NWMN_1901;int;NWMN_2424;adhE;NWMN_0184;sbnB;fer;ilvA;NWMN_2522;tnp;sarV;opuCA;narG;pstB;NWMN_2582;ilvD;hsdM;NWMN_2606;NWMN_0353;NWMN_2238;NWMN_2020;maeB;opp1A;trmE;mvaA;hslV;NWMN_1343;NWMN_1811;dapB;NWMN_1907;NWMN_0519;NW…	0.783814	1
GO:0004385	guanylate kinase activity	molecular_function	1	198	0.00505051	1	2594	0.000385505	0.136828	gmk	0.640036	1		GO:0035435	phosphate ion transmembrane transport	biological_process	1	394	0.00253807	1	2594	0.000385505	0.246373	NWMN_1298	0.783814	1
GO:0003935	GTP cyclohydrolase II activity	molecular_function	1	198	0.00505051	1	2594	0.000385505	0.136828	ribA	0.640036	1		GO:0097173	N-acetylmuramic acid catabolic process	biological_process	1	394	0.00253807	1	2594	0.000385505	0.246373	murQ	0.783814	1
GO:0015574	trehalose transmembrane transporter activity	molecular_function	1	198	0.00505051	1	2594	0.000385505	0.136828	treP	0.640036	1		GO:0015169	glycerol-3-phosphate transmembrane transporter activity	molecular_function	1	394	0.00253807	1	2594	0.000385505	0.246373	NWMN_0329	0.783814	1
GO:0016726	oxidoreductase activity, acting on CH or CH2 groups, NAD or NADP as acceptor	molecular_function	1	198	0.00505051	1	2594	0.000385505	0.136828	dapB	0.640036	1		GO:1902223	erythrose 4-phosphate/phosphoenolpyruvate family amino acid biosynthetic process	biological_process	1	394	0.00253807	2	2594	0.00077101	0.345813	NWMN_1545	0.783814	1
GO:0005353	fructose transmembrane transporter activity	molecular_function	1	198	0.00505051	2	2594	0.00077101	0.198086	fruA	0.640036	1		GO:0004325	ferrochelatase activity	molecular_function	1	394	0.00253807	1	2594	0.000385505	0.246373	hemH	0.783814	1
GO:0030529	ribonucleoprotein complex	cellular_component	1	198	0.00505051	63	2594	0.0242868	0.0856293	rplI	0.640036	1		GO:0044211	CTP salvage	biological_process	1	394	0.00253807	1	2594	0.000385505	0.246373	udk	0.783814	1
GO:0016615	malate dehydrogenase activity	molecular_function	1	198	0.00505051	2	2594	0.00077101	0.198086	maeB	0.640036	1		GO:1902582	single-organism intracellular transport	biological_process	2	394	0.00507614	7	2594	0.00269854	0.337049	ftsY;secY	0.783814	1
GO:0008655	pyrimidine-containing compound salvage	biological_process	1	198	0.00505051	2	2594	0.00077101	0.198086	udk	0.640036	1		GO:0019521	D-gluconate metabolic process	biological_process	1	394	0.00253807	2	2594	0.00077101	0.345813	gntK	0.783814	1
GO:0003688	DNA replication origin binding	molecular_function	1	198	0.00505051	1	2594	0.000385505	0.136828	dnaA	0.640036	1		GO:0032549	ribonucleoside binding	molecular_function	36	394	0.0913706	291	2594	0.112182	0.259753	mobB;NWMN_2424;gyrB;mvaK1;NWMN_2242;ribA;NWMN_2522;thiM;opuCA;pstB;kdpB;NWMN_0519;NWMN_0704;bioD;purK;NWMN_2582;panC;modC;mutL;ftsY;NWMN_1728;thrB;NWMN_0518;dnaA;NWMN_0211;smc;NWMN_2020;gmk;NWMN_0719;NWMN_1290;NWMN_0143;udk;NWMN_0343;trmE;NWMN_1462;hsdR	0.783814	1
GO:0051066	dihydrobiopterin metabolic process	biological_process	1	198	0.00505051	2	2594	0.00077101	0.198086	NWMN_1462	0.640036	1		GO:0016775	phosphotransferase activity, nitrogenous group as acceptor	molecular_function	1	394	0.00253807	21	2594	0.00809561	0.346737	NWMN_1741	0.783814	1
GO:0018198	peptidyl-cysteine modification	biological_process	1	198	0.00505051	1	2594	0.000385505	0.136828	hemC	0.640036	1		GO:0007049	cell cycle	biological_process	1	394	0.00253807	20	2594	0.0077101	0.346809	murZ	0.783814	1
GO:0004185	serine-type carboxypeptidase activity	molecular_function	1	198	0.00505051	1	2594	0.000385505	0.136828	pbp4	0.640036	1		GO:0019388	galactose catabolic process	biological_process	2	394	0.00507614	2	2594	0.00077101	0.0867682	lacB;lacA	0.783814	1
GO:0016616	oxidoreductase activity, acting on the CH-OH group of donors, NAD or NADP as acceptor	molecular_function	6	198	0.030303	33	2594	0.0127217	0.0539119	NWMN_2422;maeB;mvaA;adhE;ilvC;NWMN_1754	0.640036	1		GO:0004180	carboxypeptidase activity	molecular_function	1	394	0.00253807	1	2594	0.000385505	0.246373	pbp4	0.783814	1
GO:0004160	dihydroxy-acid dehydratase activity	molecular_function	1	198	0.00505051	1	2594	0.000385505	0.136828	ilvD	0.640036	1		GO:0015838	amino-acid betaine transport	biological_process	1	394	0.00253807	1	2594	0.000385505	0.246373	opuCA	0.783814	1
GO:0016814	hydrolase activity, acting on carbon-nitrogen (but not peptide) bonds, in cyclic amidines	molecular_function	3	198	0.0151515	11	2594	0.00424056	0.0715466	ribA;NWMN_1462;NWMN_1471	0.640036	1		GO:0010468	regulation of gene expression	biological_process	3	394	0.00761421	69	2594	0.0265998	0.0202705	NWMN_2477;NWMN_2539;sarT	0.783814	1
GO:0006166	purine ribonucleoside salvage	biological_process	1	198	0.00505051	2	2594	0.00077101	0.198086	hpt	0.640036	1		GO:0006164	purine nucleotide biosynthetic process	biological_process	2	394	0.00507614	32	2594	0.0123362	0.305871	purK;purE	0.783814	1
GO:0003933	GTP cyclohydrolase activity	molecular_function	2	198	0.010101	3	2594	0.00115652	0.043385	ribA;NWMN_1462	0.640036	1		GO:0003861	3-isopropylmalate dehydratase activity	molecular_function	1	394	0.00253807	2	2594	0.00077101	0.345813	leuC	0.783814	1
GO:0015151	alpha-glucoside transmembrane transporter activity	molecular_function	1	198	0.00505051	1	2594	0.000385505	0.136828	treP	0.640036	1		GO:0006596	polyamine biosynthetic process	biological_process	1	394	0.00253807	1	2594	0.000385505	0.246373	sbnH	0.783814	1
GO:0015081	sodium ion transmembrane transporter activity	molecular_function	3	198	0.0151515	10	2594	0.00385505	0.0592072	NWMN_2246;nupC;NWMN_0255	0.640036	1		GO:0003862	3-isopropylmalate dehydrogenase activity	molecular_function	1	394	0.00253807	1	2594	0.000385505	0.246373	leuB	0.783814	1
GO:0072337	modified amino acid transport	biological_process	1	198	0.00505051	1	2594	0.000385505	0.136828	opuCA	0.640036	1		GO:0009325	nitrate reductase complex	cellular_component	2	394	0.00507614	3	2594	0.00115652	0.132257	narH;narG	0.783814	1
GO:0008150	biological_process	biological_process	75	198	0.378788	1149	2594	0.442945	0.0873962	mobB;NWMN_0667;mvaA;hemB;ung;adhE;tcaB;hutH;gyrB;NWMN_2418;mvaK1;hemC;dapB;NWMN_0164;ribA;NWMN_1369;NWMN_0680;NWMN_0259;pth;NWMN_0984;hemH;NWMN_0288;opuCA;narG;narH;NWMN_1637;NWMN_2239;NWMN_0182;ispA;purK;ilvC;panC;ilvD;ftsL;hutU;fruA;NWMN_2166;cysM;mutL;hsdS;glk;ftsY;thrB;NWMN_1545;murZ;dnaA;murQ;rplI;NWMN_2388;treP;queA;smc;fmhB;NWMN_1742;lgt;NWMN_2359;scrB;moaB;gmk;lacB;recO;sea;maeB;hpt;udk;N…	0.640036	1		GO:0097159	organic cyclic compound binding	molecular_function	83	394	0.21066	696	2594	0.268311	0.0162012	mobB;NWMN_0667;int;lacR;NWMN_2424;gyrB;NWMN_1343;NWMN_1811;NWMN_2418;mvaK1;NWMN_2242;dapB;ilvA;NWMN_2522;tnp;NWMN_1921;sbnB;NWMN_1350;NWMN_0259;sarV;NWMN_2422;thiM;opuCA;pstB;NWMN_0159;kdpB;NWMN_0079;rbsR;NWMN_0704;NWMN_0519;purK;NWMN_2052;bioD;NWMN_2582;fadD;panC;argR;hsdM;modC;mutL;NWMN_2477;hsdS;ftsY;NWMN_1728;NWMN_2606;NWMN_2233;leuB;thrB;NWMN_0518;nuc;NWMN_2558;NWMN_0353;NWMN_2238;rplI;NWMN_…	0.783814	1
GO:0005198	structural molecule activity	molecular_function	1	198	0.00505051	59	2594	0.0227448	0.124169	rplI	0.640036	1		GO:0015976	carbon utilization	biological_process	1	394	0.00253807	1	2594	0.000385505	0.246373	adhE	0.783814	1
GO:0006270	DNA replication initiation	biological_process	1	198	0.00505051	2	2594	0.00077101	0.198086	dnaA	0.640036	1		GO:0004866	endopeptidase inhibitor activity	molecular_function	1	394	0.00253807	2	2594	0.00077101	0.345813	sspC	0.783814	1
GO:0004190	aspartic-type endopeptidase activity	molecular_function	1	198	0.00505051	2	2594	0.00077101	0.198086	lspA	0.640036	1		GO:0006567	threonine catabolic process	biological_process	1	394	0.00253807	1	2594	0.000385505	0.246373	ilvA	0.783814	1
GO:0006573	valine metabolic process	biological_process	2	198	0.010101	4	2594	0.00154202	0.062084	ilvC;ilvD	0.640036	1		GO:0044763	single-organism cellular process	biological_process	70	394	0.177665	554	2594	0.21357	0.110373	panE;mvaA;tcaB;hutH;ung;NWMN_0164;mvaK1;ribA;dapB;ilvA;tnp;NWMN_0680;accB;NWMN_0984;purE;NWMN_1907;thiM;hemH;narG;narH;NWMN_1637;ilvC;purK;ispA;gntK;bioD;sbnF;ilvD;panC;argR;hutU;ftsL;NWMN_2166;aldB;mutL;NWMN_1053;cysM;glk;nirR;leuB;NWMN_0347;thrB;NWMN_1545;murZ;murQ;NWMN_0022;fmhB;queA;smc;secY;gmk;NWMN_2359;ald;lacB;hutI;recO;nirD;maeB;hpt;leuC;NWMN_1298;udk;tatA;NWMN_0208;NWMN_1959;NWMN_0122;d…	0.783814	1
GO:0034028	5-(carboxyamino)imidazole ribonucleotide synthase activity	molecular_function	1	198	0.00505051	1	2594	0.000385505	0.136828	purK	0.640036	1		GO:0006566	threonine metabolic process	biological_process	2	394	0.00507614	7	2594	0.00269854	0.337049	thrB;ilvA	0.783814	1
GO:0070008	serine-type exopeptidase activity	molecular_function	1	198	0.00505051	1	2594	0.000385505	0.136828	pbp4	0.640036	1		GO:0043229	intracellular organelle	cellular_component	3	394	0.00761421	56	2594	0.0215883	0.0773706	gyrB;smc;rplI	0.783814	1
GO:0004553	hydrolase activity, hydrolyzing O-glycosyl compounds	molecular_function	2	198	0.010101	5	2594	0.00192753	0.0829442	scrB;bglA	0.640036	1		GO:0009313	oligosaccharide catabolic process	biological_process	3	394	0.00761421	6	2594	0.00231303	0.104092	lacD;lacB;lacA	0.783814	1
GO:0034645	cellular macromolecule biosynthetic process	biological_process	9	198	0.0454545	209	2594	0.0805705	0.097203	NWMN_0667;gyrB;murZ;rplI;NWMN_2418;fmhB;smc;lgt;pth	0.640036	1		GO:0019867	outer membrane	cellular_component	1	394	0.00253807	1	2594	0.000385505	0.246373	NWMN_0249	0.783814	1
GO:0030151	molybdenum ion binding	molecular_function	2	198	0.010101	3	2594	0.00115652	0.043385	narG;NWMN_2238	0.640036	1		GO:0009094	L-phenylalanine biosynthetic process	biological_process	1	394	0.00253807	2	2594	0.00077101	0.345813	NWMN_1545	0.783814	1
GO:0006548	histidine catabolic process	biological_process	2	198	0.010101	4	2594	0.00154202	0.062084	hutU;hutH	0.640036	1		GO:0004331	fructose-2,6-bisphosphate 2-phosphatase activity	molecular_function	1	394	0.00253807	2	2594	0.00077101	0.345813	NWMN_0367	0.783814	1
GO:0015675	nickel cation transport	biological_process	1	198	0.00505051	1	2594	0.000385505	0.136828	opp1A	0.640036	1		GO:0051171	regulation of nitrogen compound metabolic process	biological_process	4	394	0.0101523	64	2594	0.0246723	0.0993219	NWMN_2477;NWMN_2539;sarT;dnaA	0.783814	1
GO:0005694	chromosome	cellular_component	2	198	0.010101	6	2594	0.00231303	0.105568	gyrB;smc	0.640036	1		GO:0065008	regulation of biological quality	biological_process	4	394	0.0101523	54	2594	0.0208173	0.173929	lukE;hla;NWMN_1637;murZ	0.783814	1
GO:0006777	Mo-molybdopterin cofactor biosynthetic process	biological_process	2	198	0.010101	9	2594	0.00346955	0.180701	mobB;moaB	0.640036	1		GO:0004175	endopeptidase activity	molecular_function	7	394	0.0177665	24	2594	0.00925212	0.174066	NWMN_0870;splB;hslV;splC;NWMN_1897;sspA;lspA	0.783814	1
GO:0004413	homoserine kinase activity	molecular_function	1	198	0.00505051	1	2594	0.000385505	0.136828	thrB	0.640036	1		GO:0042578	phosphoric ester hydrolase activity	molecular_function	4	394	0.0101523	16	2594	0.00616808	0.324058	NWMN_0367;NWMN_0249;NWMN_0164;NWMN_0984	0.783814	1
GO:0008616	queuosine biosynthetic process	biological_process	2	198	0.010101	7	2594	0.00269854	0.129604	NWMN_0680;queA	0.640036	1		GO:0071555	cell wall organization	biological_process	1	394	0.00253807	20	2594	0.0077101	0.346809	murZ	0.783814	1
GO:0032561	guanyl ribonucleotide binding	molecular_function	5	198	0.0252525	32	2594	0.0123362	0.181777	mobB;ribA;ftsY;trmE;NWMN_1462	0.640036	1		GO:0004747	ribokinase activity	molecular_function	1	394	0.00253807	1	2594	0.000385505	0.246373	rbsK	0.783814	1
GO:0097172	N-acetylmuramic acid metabolic process	biological_process	1	198	0.00505051	1	2594	0.000385505	0.136828	murQ	0.640036	1		GO:0031323	regulation of cellular metabolic process	biological_process	4	394	0.0101523	70	2594	0.0269854	0.0532076	NWMN_2477;NWMN_2539;sarT;dnaA	0.783814	1
GO:0018160	peptidyl-pyrromethane cofactor linkage	biological_process	1	198	0.00505051	1	2594	0.000385505	0.136828	hemC	0.640036	1		GO:0046451	diaminopimelate metabolic process	biological_process	2	394	0.00507614	7	2594	0.00269854	0.337049	dapA;dapB	0.783814	1
GO:0050896	response to stimulus	biological_process	4	198	0.020202	107	2594	0.041249	0.184769	ung;trmE;mutL;recO	0.640036	1		GO:0004672	protein kinase activity	molecular_function	1	394	0.00253807	24	2594	0.00925212	0.239686	NWMN_1741	0.783814	1
GO:0008760	UDP-N-acetylglucosamine 1-carboxyvinyltransferase activity	molecular_function	1	198	0.00505051	2	2594	0.00077101	0.198086	murZ	0.640036	1		GO:0034618	arginine binding	molecular_function	1	394	0.00253807	1	2594	0.000385505	0.246373	argR	0.783814	1
GO:0033013	tetrapyrrole metabolic process	biological_process	3	198	0.0151515	18	2594	0.00693909	0.182968	hemB;hemH;hemC	0.640036	1		GO:0042887	amide transmembrane transporter activity	molecular_function	1	394	0.00253807	2	2594	0.00077101	0.345813	NWMN_2187	0.783814	1
GO:0019557	histidine catabolic process to glutamate and formate	biological_process	2	198	0.010101	4	2594	0.00154202	0.062084	hutU;hutH	0.640036	1		GO:0050794	regulation of cellular process	biological_process	9	394	0.0228426	116	2594	0.0447186	0.0425083	NWMN_2477;NWMN_0159;NWMN_1637;murZ;NWMN_1234;dnaA;NWMN_2539;sarT;trmE	0.783814	1
GO:0051189	prosthetic group metabolic process	biological_process	2	198	0.010101	9	2594	0.00346955	0.180701	mobB;moaB	0.640036	1		GO:0004045	aminoacyl-tRNA hydrolase activity	molecular_function	1	394	0.00253807	1	2594	0.000385505	0.246373	pth	0.783814	1
GO:0035998	7,8-dihydroneopterin 3'-triphosphate biosynthetic process	biological_process	1	198	0.00505051	2	2594	0.00077101	0.198086	NWMN_1462	0.640036	1		GO:0055086	nucleobase-containing small molecule metabolic process	biological_process	12	394	0.0304569	109	2594	0.04202	0.336905	mvaA;hpt;udk;NWMN_1959;murZ;purK;NWMN_0022;NWMN_0680;queA;gmk;purE;pdp	0.783814	1
GO:0006536	glutamate metabolic process	biological_process	2	198	0.010101	9	2594	0.00346955	0.180701	hutU;hutH	0.640036	1		GO:0004061	arylformamidase activity	molecular_function	1	394	0.00253807	1	2594	0.000385505	0.246373	NWMN_0347	0.783814	1
GO:1902223	erythrose 4-phosphate/phosphoenolpyruvate family amino acid biosynthetic process	biological_process	1	198	0.00505051	2	2594	0.00077101	0.198086	NWMN_1545	0.640036	1		GO:0009058	biosynthetic process	biological_process	58	394	0.147208	496	2594	0.19121	0.0368471	mobB;NWMN_0667;sbnH;lacR;hemB;hutH;gyrB;hemC;NWMN_2418;mvaK1;NWMN_1369;dapB;ribA;NWMN_0680;pth;accB;sarV;purE;thiM;hemH;NWMN_0159;NWMN_0079;rbsR;ilvC;purK;ispA;bioD;sbnF;ilvD;panC;argR;aldB;cysM;NWMN_2477;nirR;NWMN_2233;leuB;thrB;NWMN_1545;murZ;rplI;NWMN_0480;fmhB;queA;sarT;smc;lgt;moaB;hpt;leuC;udk;NWMN_1013;NWMN_1234;NWMN_1462;dapA;NWMN_0052;marR;panE	0.783814	1
GO:0019001	guanyl nucleotide binding	molecular_function	5	198	0.0252525	32	2594	0.0123362	0.181777	mobB;ribA;ftsY;trmE;NWMN_1462	0.640036	1		GO:0060255	regulation of macromolecule metabolic process	biological_process	4	394	0.0101523	72	2594	0.0277564	0.0381472	NWMN_2477;NWMN_2539;sarT;dnaA	0.783814	1
GO:0003676	nucleic acid binding	molecular_function	14	198	0.0707071	342	2594	0.131843	0.0107877	hsdS;NWMN_0667;NWMN_2606;NWMN_0266;NWMN_1013;gyrB;NWMN_1811;NWMN_2418;dnaA;rplI;smc;NWMN_1742;NWMN_0259;mutL	0.640036	1		GO:0043228	non-membrane-bounded organelle	cellular_component	3	394	0.00761421	56	2594	0.0215883	0.0773706	gyrB;smc;rplI	0.783814	1
GO:0004564	beta-fructofuranosidase activity	molecular_function	1	198	0.00505051	1	2594	0.000385505	0.136828	scrB	0.640036	1		GO:0006613	cotranslational protein targeting to membrane	biological_process	1	394	0.00253807	2	2594	0.00077101	0.345813	ftsY	0.783814	1
GO:0009097	isoleucine biosynthetic process	biological_process	2	198	0.010101	6	2594	0.00231303	0.105568	ilvC;ilvD	0.640036	1		GO:0006558	L-phenylalanine metabolic process	biological_process	1	394	0.00253807	2	2594	0.00077101	0.345813	NWMN_1545	0.783814	1
GO:0019205	nucleobase-containing compound kinase activity	molecular_function	2	198	0.010101	9	2594	0.00346955	0.180701	udk;gmk	0.640036	1		GO:0051301	cell division	biological_process	1	394	0.00253807	22	2594	0.00848111	0.349962	murZ	0.783814	1
GO:0070001	aspartic-type peptidase activity	molecular_function	1	198	0.00505051	2	2594	0.00077101	0.198086	lspA	0.640036	1		GO:0015114	phosphate ion transmembrane transporter activity	molecular_function	1	394	0.00253807	2	2594	0.00077101	0.345813	pstB	0.783814	1
GO:0015932	nucleobase-containing compound transmembrane transporter activity	molecular_function	2	198	0.010101	5	2594	0.00192753	0.0829442	nupC;NWMN_0255	0.640036	1		GO:0016836	hydro-lyase activity	molecular_function	5	394	0.0126904	18	2594	0.00693909	0.215409	dapA;hutU;hemB;leuC;ilvD	0.783814	1
GO:0045047	protein targeting to ER	biological_process	1	198	0.00505051	2	2594	0.00077101	0.198086	ftsY	0.640036	1		GO:0001882	nucleoside binding	molecular_function	36	394	0.0913706	294	2594	0.113338	0.226806	mobB;NWMN_2424;gyrB;mvaK1;NWMN_2242;ribA;NWMN_2522;thiM;opuCA;pstB;kdpB;NWMN_0519;NWMN_0704;bioD;purK;NWMN_2582;panC;modC;mutL;ftsY;NWMN_1728;thrB;NWMN_0518;dnaA;NWMN_0211;smc;NWMN_2020;gmk;NWMN_0719;NWMN_1290;NWMN_0143;udk;NWMN_0343;trmE;NWMN_1462;hsdR	0.783814	1
GO:2000112	regulation of cellular macromolecule biosynthetic process	biological_process	1	198	0.00505051	67	2594	0.0258288	0.0881434	dnaA	0.640036	1		GO:0004844	uracil DNA N-glycosylase activity	molecular_function	1	394	0.00253807	1	2594	0.000385505	0.246373	ung	0.783814	1
GO:0006549	isoleucine metabolic process	biological_process	2	198	0.010101	6	2594	0.00231303	0.105568	ilvC;ilvD	0.640036	1		GO:0051287	NAD binding	molecular_function	6	394	0.0152284	23	2594	0.00886662	0.262453	NWMN_2422;maeB;leuB;purK;dapB;NWMN_1754	0.783814	1
GO:0031326	regulation of cellular biosynthetic process	biological_process	1	198	0.00505051	67	2594	0.0258288	0.0881434	dnaA	0.640036	1		GO:0044260	cellular macromolecule metabolic process	biological_process	42	394	0.106599	399	2594	0.153816	0.0144967	NWMN_0667;lacR;NWMN_1935;gyrB;ung;hemC;NWMN_2418;NWMN_0680;tnp;pth;sarV;NWMN_1907;NWMN_0288;NWMN_0159;NWMN_0079;rbsR;argR;hsdM;mutL;NWMN_2477;hsdS;NWMN_2233;murZ;rplI;NWMN_0480;dnaA;fmhB;queA;sarT;smc;NWMN_2020;lgt;NWMN_1742;recO;NWMN_1013;NWMN_1959;NWMN_1234;NWMN_0947;trmE;hsdR;NWMN_0052;marR	0.783814	1
GO:0051704	multi-organism process	biological_process	1	198	0.00505051	74	2594	0.0285274	0.0623249	sea	0.640036	1		GO:0008889	glycerophosphodiester phosphodiesterase activity	molecular_function	2	394	0.00507614	4	2594	0.00154202	0.181646	NWMN_0984;NWMN_0164	0.783814	1
GO:0031460	glycine betaine transport	biological_process	1	198	0.00505051	1	2594	0.000385505	0.136828	opuCA	0.640036	1		GO:0004397	histidine ammonia-lyase activity	molecular_function	1	394	0.00253807	1	2594	0.000385505	0.246373	hutH	0.783814	1
GO:0016482	cytoplasmic transport	biological_process	1	198	0.00505051	2	2594	0.00077101	0.198086	ftsY	0.640036	1		GO:0007264	small GTPase mediated signal transduction	biological_process	1	394	0.00253807	2	2594	0.00077101	0.345813	trmE	0.783814	1
GO:0016829	lyase activity	molecular_function	10	198	0.0505051	74	2594	0.0285274	0.0847513	hemH;hemB;hutH;purK;murQ;ribA;NWMN_0680;ilvD;dapA;hutU	0.640036	1		GO:0004298	threonine-type endopeptidase activity	molecular_function	1	394	0.00253807	1	2594	0.000385505	0.246373	hslV	0.783814	1
GO:0008774	acetaldehyde dehydrogenase (acetylating) activity	molecular_function	1	198	0.00505051	1	2594	0.000385505	0.136828	adhE	0.640036	1		GO:0016410	N-acyltransferase activity	molecular_function	8	394	0.0203046	31	2594	0.0119507	0.227551	NWMN_2427;NWMN_2271;NWMN_2181;NWMN_0335;NWMN_0770;NWMN_2273;NWMN_2157;NWMN_2302	0.783814	1
GO:0051536	iron-sulfur cluster binding	molecular_function	5	198	0.0252525	32	2594	0.0123362	0.181777	narH;fer;NWMN_1815;narG;ilvD	0.640036	1		GO:0009235	cobalamin metabolic process	biological_process	1	394	0.00253807	2	2594	0.00077101	0.345813	nirR	0.783814	1
GO:0009405	pathogenesis	biological_process	1	198	0.00505051	69	2594	0.0265998	0.0591121	sea	0.640036	1		GO:0006605	protein targeting	biological_process	2	394	0.00507614	7	2594	0.00269854	0.337049	ftsY;secY	0.783814	1
GO:0019388	galactose catabolic process	biological_process	1	198	0.00505051	2	2594	0.00077101	0.198086	lacB	0.640036	1		GO:0006595	polyamine metabolic process	biological_process	1	394	0.00253807	1	2594	0.000385505	0.246373	sbnH	0.783814	1
GO:0009066	aspartate family amino acid metabolic process	biological_process	3	198	0.0151515	17	2594	0.00655359	0.164919	dapA;thrB;dapB	0.640036	1		GO:1901576	organic substance biosynthetic process	biological_process	56	394	0.142132	470	2594	0.181187	0.0646606	mobB;NWMN_0667;sbnH;lacR;hemB;gyrB;hemC;NWMN_2418;mvaK1;ribA;dapB;NWMN_0680;pth;accB;sarV;purE;thiM;hemH;NWMN_0159;NWMN_0079;rbsR;ilvC;purK;ispA;bioD;sbnF;ilvD;panC;argR;aldB;cysM;NWMN_2477;nirR;NWMN_2233;leuB;thrB;NWMN_1545;murZ;rplI;NWMN_0480;fmhB;queA;sarT;smc;lgt;moaB;hpt;leuC;udk;NWMN_1013;NWMN_1234;NWMN_1462;dapA;NWMN_0052;marR;panE	0.783814	1
GO:0043545	molybdopterin cofactor metabolic process	biological_process	2	198	0.010101	9	2594	0.00346955	0.180701	mobB;moaB	0.640036	1		GO:0004869	cysteine-type endopeptidase inhibitor activity	molecular_function	1	394	0.00253807	2	2594	0.00077101	0.345813	sspC	0.783814	1
GO:0006071	glycerol metabolic process	biological_process	2	198	0.010101	9	2594	0.00346955	0.180701	NWMN_0984;NWMN_0164	0.640036	1		GO:0043565	sequence-specific DNA binding	molecular_function	5	394	0.0126904	18	2594	0.00693909	0.215409	dnaA;NWMN_0266;NWMN_1921;NWMN_0159;NWMN_2606	0.783814	1
GO:0009067	aspartate family amino acid biosynthetic process	biological_process	3	198	0.0151515	14	2594	0.00539707	0.114551	dapA;thrB;dapB	0.640036	1		GO:1901677	phosphate transmembrane transporter activity	molecular_function	3	394	0.00761421	6	2594	0.00231303	0.104092	NWMN_0329;NWMN_1298;pstB	0.783814	1
GO:0016798	hydrolase activity, acting on glycosyl bonds	molecular_function	4	198	0.020202	18	2594	0.00693909	0.0655166	scrB;ung;bglA;NWMN_0178	0.640036	1		GO:0008168	methyltransferase activity	molecular_function	2	394	0.00507614	38	2594	0.0146492	0.157654	NWMN_0947;hsdM	0.783814	1
GO:0016614	oxidoreductase activity, acting on CH-OH group of donors	molecular_function	6	198	0.030303	37	2594	0.0142637	0.121129	NWMN_2422;maeB;mvaA;adhE;ilvC;NWMN_1754	0.640036	1		GO:0004418	hydroxymethylbilane synthase activity	molecular_function	1	394	0.00253807	1	2594	0.000385505	0.246373	hemC	0.783814	1
GO:0004420	hydroxymethylglutaryl-CoA reductase (NADPH) activity	molecular_function	1	198	0.00505051	1	2594	0.000385505	0.136828	mvaA	0.640036	1		GO:0009063	cellular amino acid catabolic process	biological_process	6	394	0.0152284	23	2594	0.00886662	0.262453	NWMN_0347;hutH;ilvA;hutU;ald;hutI	0.783814	1
GO:0019877	diaminopimelate biosynthetic process	biological_process	2	198	0.010101	4	2594	0.00154202	0.062084	dapA;dapB	0.640036	1		GO:0008233	peptidase activity	molecular_function	11	394	0.0279188	52	2594	0.0200463	0.343647	NWMN_0870;splB;ctpA;sspC;hslV;splC;NWMN_1513;NWMN_1897;sspA;lspA;pbp4	0.783814	1
GO:0004496	mevalonate kinase activity	molecular_function	1	198	0.00505051	1	2594	0.000385505	0.136828	mvaK1	0.640036	1		GO:0004455	ketol-acid reductoisomerase activity	molecular_function	1	394	0.00253807	1	2594	0.000385505	0.246373	ilvC	0.783814	1
GO:0050044	galactose-6-phosphate isomerase activity	molecular_function	1	198	0.00505051	2	2594	0.00077101	0.198086	lacB	0.640036	1		GO:0033014	tetrapyrrole biosynthetic process	biological_process	4	394	0.0101523	16	2594	0.00616808	0.324058	hemB;hemH;nirR;hemC	0.783814	1
GO:0015179	L-amino acid transmembrane transporter activity	molecular_function	1	198	0.00505051	2	2594	0.00077101	0.198086	NWMN_2246	0.640036	1		GO:0051128	regulation of cellular component organization	biological_process	1	394	0.00253807	25	2594	0.00963763	0.241559	murZ	0.783814	1
GO:0042158	lipoprotein biosynthetic process	biological_process	1	198	0.00505051	1	2594	0.000385505	0.136828	lgt	0.640036	1		GO:0043648	dicarboxylic acid metabolic process	biological_process	6	394	0.0152284	26	2594	0.0100231	0.302071	maeB;hutH;dapB;dapA;hutU;hutI	0.783814	1
GO:1902589	single-organism organelle organization	biological_process	1	198	0.00505051	2	2594	0.00077101	0.198086	smc	0.640036	1		GO:0051536	iron-sulfur cluster binding	molecular_function	7	394	0.0177665	32	2594	0.0123362	0.343472	nirD;leuC;narG;narH;fer;NWMN_1815;ilvD	0.783814	1
GO:0071103	DNA conformation change	biological_process	3	198	0.0151515	15	2594	0.00578258	0.130629	gyrB;NWMN_0288;smc	0.640036	1		GO:0019556	histidine catabolic process to glutamate and formamide	biological_process	3	394	0.00761421	4	2594	0.00154202	0.0529564	hutU;hutH;hutI	0.783814	1
GO:0033281	TAT protein transport complex	cellular_component	1	198	0.00505051	2	2594	0.00077101	0.198086	tatA	0.640036	1		GO:0044711	single-organism biosynthetic process	biological_process	30	394	0.0761421	257	2594	0.0990748	0.168557	mvaK1;ribA;dapB;NWMN_0680;accB;purE;thiM;hemH;ilvC;purK;ispA;bioD;sbnF;ilvD;panC;argR;aldB;cysM;nirR;leuB;thrB;NWMN_1545;murZ;fmhB;queA;hpt;leuC;udk;dapA;panE	0.783814	1
GO:0042602	riboflavin reductase (NADPH) activity	molecular_function	1	198	0.00505051	2	2594	0.00077101	0.198086	NWMN_2558	0.640036	1		GO:0004857	enzyme inhibitor activity	molecular_function	1	394	0.00253807	2	2594	0.00077101	0.345813	sspC	0.783814	1
GO:0015293	symporter activity	molecular_function	4	198	0.020202	14	2594	0.00539707	0.0341605	NWMN_2246;nupC;NWMN_0255;fruA	0.640036	1		GO:0019238	cyclohydrolase activity	molecular_function	2	394	0.00507614	7	2594	0.00269854	0.337049	ribA;NWMN_1462	0.783814	1
GO:0007264	small GTPase mediated signal transduction	biological_process	1	198	0.00505051	2	2594	0.00077101	0.198086	trmE	0.640036	1		GO:0008839	4-hydroxy-tetrahydrodipicolinate reductase	molecular_function	1	394	0.00253807	1	2594	0.000385505	0.246373	dapB	0.783814	1
GO:0015697	quaternary ammonium group transport	biological_process	1	198	0.00505051	1	2594	0.000385505	0.136828	opuCA	0.640036	1		GO:0042947	glucoside transmembrane transporter activity	molecular_function	1	394	0.00253807	1	2594	0.000385505	0.246373	treP	0.783814	1
GO:0004455	ketol-acid reductoisomerase activity	molecular_function	1	198	0.00505051	1	2594	0.000385505	0.136828	ilvC	0.640036	1		GO:0009025	tagatose-bisphosphate aldolase activity	molecular_function	1	394	0.00253807	1	2594	0.000385505	0.246373	lacD	0.783814	1
GO:0042282	hydroxymethylglutaryl-CoA reductase activity	molecular_function	1	198	0.00505051	1	2594	0.000385505	0.136828	mvaA	0.640036	1		GO:0031224	intrinsic component of membrane	cellular_component	1	394	0.00253807	1	2594	0.000385505	0.246373	ftsY	0.783814	1
GO:0004655	porphobilinogen synthase activity	molecular_function	1	198	0.00505051	1	2594	0.000385505	0.136828	hemB	0.640036	1		GO:0004340	glucokinase activity	molecular_function	1	394	0.00253807	1	2594	0.000385505	0.246373	glk	0.783814	1
GO:0005576	extracellular region	cellular_component	2	198	0.010101	76	2594	0.0292984	0.17337	sea;NWMN_2392	0.640036	1		GO:0070402	NADPH binding	molecular_function	1	394	0.00253807	2	2594	0.00077101	0.345813	dapB	0.783814	1
GO:2001057	reactive nitrogen species metabolic process	biological_process	2	198	0.010101	6	2594	0.00231303	0.105568	narH;narG	0.640036	1		GO:0097367	carbohydrate derivative binding	molecular_function	37	394	0.0939086	304	2594	0.117194	0.201811	mobB;NWMN_2424;gyrB;mvaK1;NWMN_2242;ribA;NWMN_2522;thiM;opuCA;pstB;kdpB;NWMN_0519;NWMN_0704;bioD;purK;NWMN_2582;panC;modC;mutL;ftsY;NWMN_1728;thrB;NWMN_0518;NWMN_2558;dnaA;NWMN_0211;smc;NWMN_2020;gmk;NWMN_0719;NWMN_1290;NWMN_0143;udk;NWMN_0343;trmE;NWMN_1462;hsdR	0.783814	1
GO:0015294	solute:cation symporter activity	molecular_function	4	198	0.020202	13	2594	0.00501157	0.0280844	NWMN_2246;nupC;NWMN_0255;fruA	0.640036	1		GO:0015172	acidic amino acid transmembrane transporter activity	molecular_function	1	394	0.00253807	1	2594	0.000385505	0.246373	NWMN_2246	0.783814	1
GO:0019219	regulation of nucleobase-containing compound metabolic process	biological_process	1	198	0.00505051	64	2594	0.0246723	0.0857066	dnaA	0.640036	1		GO:0046395	carboxylic acid catabolic process	biological_process	7	394	0.0177665	27	2594	0.0104086	0.200817	NWMN_0347;hutH;murQ;ilvA;hutU;ald;hutI	0.783814	1
GO:0044459	plasma membrane part	cellular_component	4	198	0.020202	23	2594	0.00886662	0.119793	ftsL;ftsY;tatA;pstB	0.640036	1		GO:0033281	TAT protein transport complex	cellular_component	1	394	0.00253807	2	2594	0.00077101	0.345813	tatA	0.783814	1
GO:1901363	heterocyclic compound binding	molecular_function	41	198	0.207071	696	2594	0.268311	0.065518	mobB;NWMN_0667;gyrB;NWMN_1811;NWMN_2418;mvaK1;sbnB;dapB;ribA;NWMN_2242;NWMN_0259;NWMN_2422;opuCA;pstB;NWMN_0704;purK;NWMN_2582;panC;modC;mutL;hsdS;ftsY;NWMN_1728;NWMN_2606;thrB;NWMN_0266;NWMN_2558;NWMN_2238;dnaA;rplI;smc;NWMN_1742;NWMN_1754;gmk;maeB;NWMN_1290;udk;NWMN_1013;opp1A;trmE;NWMN_1462	0.640036	1		GO:0050660	flavin adenine dinucleotide binding	molecular_function	1	394	0.00253807	24	2594	0.00925212	0.239686	fadD	0.783814	1
GO:0008840	4-hydroxy-tetrahydrodipicolinate synthase	molecular_function	1	198	0.00505051	1	2594	0.000385505	0.136828	dapA	0.640036	1		GO:0005840	ribosome	cellular_component	1	394	0.00253807	48	2594	0.0185042	0.0167376	rplI	0.783814	1
GO:0015415	phosphate ion transmembrane-transporting ATPase activity	molecular_function	1	198	0.00505051	1	2594	0.000385505	0.136828	pstB	0.640036	1		GO:1901505	carbohydrate derivative transporter activity	molecular_function	3	394	0.00761421	6	2594	0.00231303	0.104092	nupC;NWMN_0329;NWMN_0255	0.783814	1
GO:0043174	nucleoside salvage	biological_process	1	198	0.00505051	2	2594	0.00077101	0.198086	hpt	0.640036	1		GO:0016841	ammonia-lyase activity	molecular_function	2	394	0.00507614	3	2594	0.00115652	0.132257	hutH;ilvA	0.783814	1
GO:0006066	alcohol metabolic process	biological_process	3	198	0.0151515	14	2594	0.00539707	0.114551	adhE;NWMN_0984;NWMN_0164	0.640036	1		GO:0007062	sister chromatid cohesion	biological_process	1	394	0.00253807	1	2594	0.000385505	0.246373	smc	0.783814	1
GO:0010556	regulation of macromolecule biosynthetic process	biological_process	1	198	0.00505051	67	2594	0.0258288	0.0881434	dnaA	0.640036	1		GO:0009260	ribonucleotide biosynthetic process	biological_process	3	394	0.00761421	44	2594	0.0169622	0.196351	udk;purK;purE	0.783814	1
GO:0009099	valine biosynthetic process	biological_process	2	198	0.010101	4	2594	0.00154202	0.062084	ilvC;ilvD	0.640036	1		GO:0004645	phosphorylase activity	molecular_function	1	394	0.00253807	1	2594	0.000385505	0.246373	pdp	0.783814	1
GO:0004022	alcohol dehydrogenase (NAD) activity	molecular_function	1	198	0.00505051	1	2594	0.000385505	0.136828	adhE	0.640036	1		GO:0006551	leucine metabolic process	biological_process	2	394	0.00507614	5	2594	0.00192753	0.233122	leuC;leuB	0.783814	1
GO:0044211	CTP salvage	biological_process	1	198	0.00505051	1	2594	0.000385505	0.136828	udk	0.640036	1		GO:1901137	carbohydrate derivative biosynthetic process	biological_process	8	394	0.0203046	87	2594	0.0335389	0.215726	hpt;udk;murZ;purK;NWMN_0680;fmhB;queA;purE	0.783814	1
GO:0044206	UMP salvage	biological_process	1	198	0.00505051	2	2594	0.00077101	0.198086	udk	0.640036	1		GO:0017076	purine nucleotide binding	molecular_function	36	394	0.0913706	292	2594	0.112567	0.226539	mobB;NWMN_2424;gyrB;mvaK1;NWMN_2242;ribA;NWMN_2522;thiM;opuCA;pstB;kdpB;NWMN_0519;NWMN_0704;bioD;purK;NWMN_2582;panC;modC;mutL;ftsY;NWMN_1728;thrB;NWMN_0518;dnaA;NWMN_0211;smc;NWMN_2020;gmk;NWMN_0719;NWMN_1290;NWMN_0143;udk;NWMN_0343;trmE;NWMN_1462;hsdR	0.783814	1
GO:0072599	establishment of protein localization to endoplasmic reticulum	biological_process	1	198	0.00505051	2	2594	0.00077101	0.198086	ftsY	0.640036	1		GO:0005337	nucleoside transmembrane transporter activity	molecular_function	2	394	0.00507614	3	2594	0.00115652	0.132257	nupC;NWMN_0255	0.783814	1
GO:0009889	regulation of biosynthetic process	biological_process	1	198	0.00505051	67	2594	0.0258288	0.0881434	dnaA	0.640036	1		GO:0071704	organic substance metabolic process	biological_process	105	394	0.266497	802	2594	0.309175	0.0883734	mobB;NWMN_0667;lacR;hemB;NWMN_1935;NWMN_2418;mvaK1;NWMN_0259;hemH;NWMN_0288;NWMN_0159;narH;NWMN_0079;rbsR;gntK;panC;NWMN_2477;murZ;NWMN_0480;NWMN_2388;smc;nirD;udk;NWMN_0947;dapA;icaB;lacD;pdp;ung;adhE;ilvA;tnp;sarV;narG;NWMN_1637;ilvD;hutU;hsdM;cysM;NWMN_0347;queA;NWMN_2020;scrB;maeB;hpt;NWMN_1959;NWMN_0367;trmE;mvaA;hslV;dapB;pth;NWMN_1907;NWMN_2239;bioD;argR;mutL;hsdS;NWMN_2233;leuB;thrB;dnaA;…	0.783814	1
GO:0080090	regulation of primary metabolic process	biological_process	1	198	0.00505051	70	2594	0.0269854	0.0592083	dnaA	0.640036	1		GO:0010556	regulation of macromolecule biosynthetic process	biological_process	4	394	0.0101523	67	2594	0.0258288	0.072917	NWMN_2477;NWMN_2539;sarT;dnaA	0.783814	1
GO:0097173	N-acetylmuramic acid catabolic process	biological_process	1	198	0.00505051	1	2594	0.000385505	0.136828	murQ	0.640036	1		GO:0031226	intrinsic component of plasma membrane	cellular_component	1	394	0.00253807	1	2594	0.000385505	0.246373	ftsY	0.783814	1
GO:1990204	oxidoreductase complex	cellular_component	2	198	0.010101	10	2594	0.00385505	0.207246	narH;narG	0.657938	1		GO:0044699	single-organism process	biological_process	82	394	0.208122	640	2594	0.246723	0.100643	panE;mvaA;tcaB;hutH;adhE;ung;NWMN_0164;mvaK1;ribA;dapB;ilvA;tnp;NWMN_0680;accB;NWMN_0984;purE;NWMN_1907;thiM;hemH;opuCA;narG;narH;rbsK;NWMN_1637;ilvC;NWMN_0182;purK;ispA;gntK;NWMN_2539;bioD;sbnF;ilvD;panC;NWMN_2224;hutU;argR;fruA;NWMN_2166;aldB;mutL;NWMN_1053;ftsL;cysM;glk;ftsY;nirR;leuB;NWMN_0347;thrB;NWMN_1545;murZ;murQ;NWMN_0022;treP;fmhB;queA;smc;gmk;secY;NWMN_2359;ald;lacB;hutI;recO;nirD;mae…	0.783814	1
GO:0009081	branched-chain amino acid metabolic process	biological_process	2	198	0.010101	10	2594	0.00385505	0.207246	ilvC;ilvD	0.657938	1		GO:0006614	SRP-dependent cotranslational protein targeting to membrane	biological_process	1	394	0.00253807	2	2594	0.00077101	0.345813	ftsY	0.783814	1
GO:0019400	alditol metabolic process	biological_process	2	198	0.010101	10	2594	0.00385505	0.207246	NWMN_0984;NWMN_0164	0.657938	1		GO:0009987	cellular process	biological_process	108	394	0.274112	877	2594	0.338088	0.0114238	mobB;NWMN_0667;lacR;hemB;NWMN_1935;NWMN_2418;mvaK1;hemH;NWMN_0288;NWMN_0159;narH;NWMN_0079;rbsR;gntK;panC;ftsL;NWMN_2477;murZ;NWMN_0480;smc;secY;nirD;NWMN_1298;udk;tatA;NWMN_0947;dapA;lacD;pdp;ung;ilvA;tnp;sarV;narG;NWMN_1637;ilvD;hutU;hsdM;cysM;NWMN_0347;queA;NWMN_2020;NWMN_2359;maeB;hpt;NWMN_0208;NWMN_1959;NWMN_0367;trmE;mvaA;dapB;pth;NWMN_1907;bioD;argR;mutL;NWMN_1053;hsdS;NWMN_2233;leuB;thrB;…	0.783814	1
GO:0009082	branched-chain amino acid biosynthetic process	biological_process	2	198	0.010101	10	2594	0.00385505	0.207246	ilvC;ilvD	0.657938	1		GO:0042157	lipoprotein metabolic process	biological_process	1	394	0.00253807	1	2594	0.000385505	0.246373	lgt	0.783814	1
GO:0043412	macromolecule modification	biological_process	7	198	0.0353535	56	2594	0.0215883	0.209745	hsdS;hemC;NWMN_0680;queA;trmE;NWMN_1742;lgt	0.662977	1		GO:0032991	macromolecular complex	cellular_component	8	394	0.0203046	112	2594	0.0431766	0.0275578	narG;pstB;hslV;narH;tatA;rplI;accB;mutL	0.783814	1
GO:0003995	acyl-CoA dehydrogenase activity	molecular_function	1	198	0.00505051	3	2594	0.00115652	0.255016	NWMN_2186	0.70493	1		GO:0043606	formamide metabolic process	biological_process	3	394	0.00761421	4	2594	0.00154202	0.0529564	hutU;hutH;hutI	0.783814	1
GO:0044267	cellular protein metabolic process	biological_process	4	198	0.020202	101	2594	0.038936	0.242921	lgt;pth;hemC;rplI	0.70493	1		GO:1902221	erythrose 4-phosphate/phosphoenolpyruvate family amino acid metabolic process	biological_process	1	394	0.00253807	2	2594	0.00077101	0.345813	NWMN_1545	0.783814	1
GO:0009095	aromatic amino acid family biosynthetic process, prephenate pathway	biological_process	1	198	0.00505051	3	2594	0.00115652	0.255016	NWMN_1545	0.70493	1		GO:0052805	imidazole-containing compound catabolic process	biological_process	3	394	0.00761421	4	2594	0.00154202	0.0529564	hutU;hutH;hutI	0.783814	1
GO:0009055	electron carrier activity	molecular_function	2	198	0.010101	11	2594	0.00424056	0.234162	fer;narG	0.70493	1		GO:0004385	guanylate kinase activity	molecular_function	1	394	0.00253807	1	2594	0.000385505	0.246373	gmk	0.783814	1
GO:0043225	anion transmembrane-transporting ATPase activity	molecular_function	1	198	0.00505051	3	2594	0.00115652	0.255016	pstB	0.70493	1		GO:0044106	cellular amine metabolic process	biological_process	2	394	0.00507614	7	2594	0.00269854	0.337049	NWMN_0347;sbnH	0.783814	1
GO:0005351	sugar:proton symporter activity	molecular_function	1	198	0.00505051	3	2594	0.00115652	0.255016	fruA	0.70493	1		GO:0042853	L-alanine catabolic process	biological_process	1	394	0.00253807	1	2594	0.000385505	0.246373	ald	0.783814	1
GO:0015154	disaccharide transmembrane transporter activity	molecular_function	1	198	0.00505051	3	2594	0.00115652	0.255016	treP	0.70493	1		GO:0044237	cellular metabolic process	biological_process	95	394	0.241117	771	2594	0.297224	0.023451	mobB;NWMN_0667;lacR;hemB;NWMN_1935;NWMN_2418;mvaK1;hemH;NWMN_0288;NWMN_0159;narH;NWMN_0079;rbsR;gntK;panC;NWMN_2477;murZ;NWMN_0480;smc;nirD;udk;NWMN_0947;dapA;lacD;pdp;ung;ilvA;tnp;sarV;narG;ilvD;hutU;hsdM;cysM;NWMN_0347;queA;NWMN_2020;maeB;hpt;NWMN_1959;NWMN_0367;trmE;mvaA;dapB;pth;NWMN_1907;bioD;argR;mutL;hsdS;NWMN_2233;leuB;thrB;dnaA;fmhB;sarT;NWMN_1742;moaB;hutI;leuC;NWMN_1013;hsdR;panE;sbnH;…	0.783814	1
GO:0016874	ligase activity	molecular_function	2	198	0.010101	70	2594	0.0269854	0.238286	panC;purK	0.70493	1		GO:0003935	GTP cyclohydrolase II activity	molecular_function	1	394	0.00253807	1	2594	0.000385505	0.246373	ribA	0.783814	1
GO:0051649	establishment of localization in cell	biological_process	2	198	0.010101	11	2594	0.00424056	0.234162	ftsY;tatA	0.70493	1		GO:1901293	nucleoside phosphate biosynthetic process	biological_process	4	394	0.0101523	59	2594	0.0227448	0.1305	udk;murZ;purK;purE	0.783814	1
GO:0019751	polyol metabolic process	biological_process	2	198	0.010101	11	2594	0.00424056	0.234162	NWMN_0984;NWMN_0164	0.70493	1		GO:0015574	trehalose transmembrane transporter activity	molecular_function	1	394	0.00253807	1	2594	0.000385505	0.246373	treP	0.783814	1
GO:0018904	ether metabolic process	biological_process	1	198	0.00505051	3	2594	0.00115652	0.255016	NWMN_1637	0.70493	1		GO:0016726	oxidoreductase activity, acting on CH or CH2 groups, NAD or NADP as acceptor	molecular_function	1	394	0.00253807	1	2594	0.000385505	0.246373	dapB	0.783814	1
GO:0019277	UDP-N-acetylgalactosamine biosynthetic process	biological_process	1	198	0.00505051	3	2594	0.00115652	0.255016	murZ	0.70493	1		GO:0005353	fructose transmembrane transporter activity	molecular_function	1	394	0.00253807	2	2594	0.00077101	0.345813	fruA	0.783814	1
GO:0015711	organic anion transport	biological_process	1	198	0.00505051	3	2594	0.00115652	0.255016	opuCA	0.70493	1		GO:0009310	amine catabolic process	biological_process	1	394	0.00253807	1	2594	0.000385505	0.246373	NWMN_0347	0.783814	1
GO:0051052	regulation of DNA metabolic process	biological_process	1	198	0.00505051	3	2594	0.00115652	0.255016	dnaA	0.70493	1		GO:0015294	solute:cation symporter activity	molecular_function	4	394	0.0101523	13	2594	0.00501157	0.266643	NWMN_2246;nupC;NWMN_0255;fruA	0.783814	1
GO:0016725	oxidoreductase activity, acting on CH or CH2 groups	molecular_function	1	198	0.00505051	3	2594	0.00115652	0.255016	dapB	0.70493	1		GO:0018193	peptidyl-amino acid modification	biological_process	1	394	0.00253807	1	2594	0.000385505	0.246373	hemC	0.783814	1
GO:0019538	protein metabolic process	biological_process	4	198	0.020202	104	2594	0.0400925	0.246853	lgt;pth;hemC;rplI	0.70493	1		GO:0030001	metal ion transport	biological_process	1	394	0.00253807	22	2594	0.00848111	0.349962	opp1A	0.783814	1
GO:0016841	ammonia-lyase activity	molecular_function	1	198	0.00505051	3	2594	0.00115652	0.255016	hutH	0.70493	1		GO:0016615	malate dehydrogenase activity	molecular_function	1	394	0.00253807	2	2594	0.00077101	0.345813	maeB	0.783814	1
GO:0006662	glycerol ether metabolic process	biological_process	1	198	0.00505051	3	2594	0.00115652	0.255016	NWMN_1637	0.70493	1		GO:0034023	5-(carboxyamino)imidazole ribonucleotide mutase activity	molecular_function	1	394	0.00253807	1	2594	0.000385505	0.246373	purE	0.783814	1
GO:0051276	chromosome organization	biological_process	1	198	0.00505051	3	2594	0.00115652	0.255016	smc	0.70493	1		GO:0009059	macromolecule biosynthetic process	biological_process	23	394	0.0583756	227	2594	0.0875096	0.0510251	NWMN_0667;lacR;gyrB;NWMN_2418;pth;sarV;NWMN_0159;NWMN_0079;rbsR;argR;NWMN_2477;NWMN_2233;murZ;rplI;NWMN_0480;fmhB;sarT;smc;lgt;NWMN_1013;NWMN_1234;NWMN_0052;marR	0.783814	1
GO:0043101	purine-containing compound salvage	biological_process	1	198	0.00505051	3	2594	0.00115652	0.255016	hpt	0.70493	1		GO:0043169	cation binding	molecular_function	29	394	0.0736041	246	2594	0.0948342	0.190758	NWMN_1968;hslV;hemB;gyrB;adhE;NWMN_0184;ribA;fer;NWMN_0680;NWMN_1907;thiM;hemH;narG;kdpB;bioD;purK;ilvD;argR;leuB;NWMN_2238;NWMN_0022;NWMN_2388;hutI;maeB;leuC;opp1A;trmE;NWMN_1462;NWMN_1471	0.783814	1
GO:0046942	carboxylic acid transport	biological_process	1	198	0.00505051	3	2594	0.00115652	0.255016	opuCA	0.70493	1		GO:0004141	dethiobiotin synthase activity	molecular_function	1	394	0.00253807	1	2594	0.000385505	0.246373	bioD	0.783814	1
GO:0019276	UDP-N-acetylgalactosamine metabolic process	biological_process	1	198	0.00505051	3	2594	0.00115652	0.255016	murZ	0.70493	1		GO:0008677	2-dehydropantoate 2-reductase activity	molecular_function	1	394	0.00253807	2	2594	0.00077101	0.345813	panE	0.783814	1
GO:0015849	organic acid transport	biological_process	1	198	0.00505051	3	2594	0.00115652	0.255016	opuCA	0.70493	1		GO:0005315	inorganic phosphate transmembrane transporter activity	molecular_function	2	394	0.00507614	4	2594	0.00154202	0.181646	NWMN_1298;pstB	0.783814	1
GO:0005402	cation:sugar symporter activity	molecular_function	1	198	0.00505051	3	2594	0.00115652	0.255016	fruA	0.70493	1		GO:0016616	oxidoreductase activity, acting on the CH-OH group of donors, NAD or NADP as acceptor	molecular_function	8	394	0.0203046	33	2594	0.0127217	0.241481	NWMN_2422;maeB;mvaA;leuB;adhE;ilvC;NWMN_1754;panE	0.783814	1
GO:0006865	amino acid transport	biological_process	1	198	0.00505051	3	2594	0.00115652	0.255016	opuCA	0.70493	1		GO:0016054	organic acid catabolic process	biological_process	7	394	0.0177665	27	2594	0.0104086	0.200817	NWMN_0347;hutH;murQ;ilvA;hutU;ald;hutI	0.783814	1
GO:0006996	organelle organization	biological_process	1	198	0.00505051	3	2594	0.00115652	0.255016	smc	0.70493	1		GO:0051066	dihydrobiopterin metabolic process	biological_process	1	394	0.00253807	2	2594	0.00077101	0.345813	NWMN_1462	0.783814	1
GO:0090150	establishment of protein localization to membrane	biological_process	1	198	0.00505051	3	2594	0.00115652	0.255016	ftsY	0.70493	1		GO:0018198	peptidyl-cysteine modification	biological_process	1	394	0.00253807	1	2594	0.000385505	0.246373	hemC	0.783814	1
GO:0016741	transferase activity, transferring one-carbon groups	molecular_function	1	198	0.00505051	45	2594	0.0173477	0.253992	NWMN_0947	0.70493	1		GO:0016812	hydrolase activity, acting on carbon-nitrogen (but not peptide) bonds, in cyclic amides	molecular_function	1	394	0.00253807	2	2594	0.00077101	0.345813	hutI	0.783814	1
GO:0015295	solute:proton symporter activity	molecular_function	1	198	0.00505051	3	2594	0.00115652	0.255016	fruA	0.70493	1		GO:0003700	sequence-specific DNA binding transcription factor activity	molecular_function	15	394	0.0380711	66	2594	0.0254433	0.17998	NWMN_0667;NWMN_0159;NWMN_2233;lacR;NWMN_0079;rbsR;NWMN_1013;NWMN_1234;NWMN_0480;NWMN_2418;argR;NWMN_0259;NWMN_0052;sarV;marR	0.783814	1
GO:0006412	translation	biological_process	2	198	0.010101	66	2594	0.0254433	0.232756	pth;rplI	0.70493	1		GO:0006573	valine metabolic process	biological_process	2	394	0.00507614	4	2594	0.00154202	0.181646	ilvC;ilvD	0.783814	1
GO:0019202	amino acid kinase activity	molecular_function	1	198	0.00505051	3	2594	0.00115652	0.255016	thrB	0.70493	1		GO:0004185	serine-type carboxypeptidase activity	molecular_function	1	394	0.00253807	1	2594	0.000385505	0.246373	pbp4	0.783814	1
GO:0022402	cell cycle process	biological_process	2	198	0.010101	11	2594	0.00424056	0.234162	ftsL;smc	0.70493	1		GO:1901360	organic cyclic compound metabolic process	biological_process	60	394	0.152284	452	2594	0.174248	0.315047	mobB;NWMN_0667;mvaA;lacR;hemB;hutH;gyrB;hemC;NWMN_1935;ung;NWMN_2418;ribA;NWMN_0680;tnp;sarV;purE;NWMN_1907;thiM;hemH;NWMN_0288;NWMN_0159;NWMN_0079;rbsR;bioD;purK;argR;hutU;hsdM;mutL;NWMN_2477;hsdS;nirR;NWMN_2233;NWMN_0347;NWMN_1545;murZ;dnaA;NWMN_0480;NWMN_0022;queA;sarT;smc;NWMN_2020;gmk;NWMN_1742;moaB;hutI;recO;hpt;udk;NWMN_1013;NWMN_1959;NWMN_1234;NWMN_0947;trmE;NWMN_1462;hsdR;NWMN_0052;marR;…	0.783814	1
GO:0015157	oligosaccharide transmembrane transporter activity	molecular_function	1	198	0.00505051	3	2594	0.00115652	0.255016	treP	0.70493	1		GO:0008760	UDP-N-acetylglucosamine 1-carboxyvinyltransferase activity	molecular_function	1	394	0.00253807	2	2594	0.00077101	0.345813	murZ	0.783814	1
GO:0005840	ribosome	cellular_component	1	198	0.00505051	48	2594	0.0185042	0.256459	rplI	0.706235	1		GO:0004160	dihydroxy-acid dehydratase activity	molecular_function	1	394	0.00253807	1	2594	0.000385505	0.246373	ilvD	0.783814	1
GO:0008299	isoprenoid biosynthetic process	biological_process	2	198	0.010101	12	2594	0.00462606	0.261265	mvaK1;ispA	0.714058	1		GO:0070003	threonine-type peptidase activity	molecular_function	1	394	0.00253807	1	2594	0.000385505	0.246373	hslV	0.783814	1
GO:0006720	isoprenoid metabolic process	biological_process	2	198	0.010101	12	2594	0.00462606	0.261265	mvaK1;ispA	0.714058	1		GO:0035639	purine ribonucleoside triphosphate binding	molecular_function	36	394	0.0913706	290	2594	0.111796	0.259327	mobB;NWMN_2424;gyrB;mvaK1;NWMN_2242;ribA;NWMN_2522;thiM;opuCA;pstB;kdpB;NWMN_0519;NWMN_0704;bioD;purK;NWMN_2582;panC;modC;mutL;ftsY;NWMN_1728;thrB;NWMN_0518;dnaA;NWMN_0211;smc;NWMN_2020;gmk;NWMN_0719;NWMN_1290;NWMN_0143;udk;NWMN_0343;trmE;NWMN_1462;hsdR	0.783814	1
GO:0005488	binding	molecular_function	58	198	0.292929	862	2594	0.332305	0.272762	mobB;NWMN_0667;mvaA;hemB;gyrB;adhE;NWMN_1811;NWMN_2418;mvaK1;sbnB;fer;dapB;ribA;NWMN_1815;NWMN_2242;NWMN_0680;NWMN_0259;NWMN_2422;hemH;opuCA;pstB;narG;narH;NWMN_0704;NWMN_2239;purK;ilvC;NWMN_2582;panC;ilvD;modC;mutL;hsdS;ftsY;NWMN_1728;NWMN_2606;thrB;NWMN_0266;NWMN_2558;NWMN_2238;NWMN_1545;dnaA;murQ;rplI;NWMN_2388;smc;NWMN_1742;NWMN_1754;gmk;capD;maeB;NWMN_1290;udk;NWMN_1013;opp1A;trmE;NWMN_1462;…	0.742689	1		GO:0006091	generation of precursor metabolites and energy	biological_process	1	394	0.00253807	28	2594	0.0107941	0.165833	glk	0.783814	1
GO:0006241	CTP biosynthetic process	biological_process	1	198	0.00505051	4	2594	0.00154202	0.307924	udk	0.755133	1		GO:0000166	nucleotide binding	molecular_function	46	394	0.116751	364	2594	0.140324	0.238205	mobB;NWMN_2424;gyrB;mvaK1;NWMN_2242;dapB;NWMN_2522;sbnB;ribA;NWMN_2422;thiM;opuCA;pstB;kdpB;NWMN_0519;NWMN_0704;bioD;purK;NWMN_2582;fadD;panC;modC;mutL;ftsY;NWMN_1728;leuB;thrB;NWMN_0518;NWMN_2558;dnaA;NWMN_0022;NWMN_0211;smc;NWMN_2020;NWMN_1754;gmk;NWMN_0719;maeB;NWMN_1290;NWMN_0143;udk;NWMN_0343;trmE;NWMN_1462;hsdR;panE	0.783814	1
GO:0008080	N-acetyltransferase activity	molecular_function	4	198	0.020202	31	2594	0.0119507	0.308493	NWMN_2181;NWMN_2271;NWMN_0335;NWMN_0770	0.755133	1		GO:0006014	D-ribose metabolic process	biological_process	1	394	0.00253807	2	2594	0.00077101	0.345813	rbsK	0.783814	1
GO:0030983	mismatched DNA binding	molecular_function	1	198	0.00505051	4	2594	0.00154202	0.307924	mutL	0.755133	1		GO:0006796	phosphate-containing compound metabolic process	biological_process	13	394	0.0329949	138	2594	0.0531997	0.107313	mobB;thiM;mvaA;udk;murZ;purK;NWMN_0022;NWMN_0367;NWMN_1462;gmk;moaB;lacD;purE	0.783814	1
GO:0032153	cell division site	cellular_component	1	198	0.00505051	4	2594	0.00154202	0.307924	ftsL	0.755133	1		GO:0003933	GTP cyclohydrolase activity	molecular_function	2	394	0.00507614	3	2594	0.00115652	0.132257	ribA;NWMN_1462	0.783814	1
GO:0032940	secretion by cell	biological_process	1	198	0.00505051	4	2594	0.00154202	0.307924	tatA	0.755133	1		GO:0042592	homeostatic process	biological_process	1	394	0.00253807	21	2594	0.00809561	0.346737	NWMN_1637	0.783814	1
GO:0005310	dicarboxylic acid transmembrane transporter activity	molecular_function	1	198	0.00505051	4	2594	0.00154202	0.307924	NWMN_2246	0.755133	1		GO:0070001	aspartic-type peptidase activity	molecular_function	1	394	0.00253807	2	2594	0.00077101	0.345813	lspA	0.783814	1
GO:0005315	inorganic phosphate transmembrane transporter activity	molecular_function	1	198	0.00505051	4	2594	0.00154202	0.307924	pstB	0.755133	1		GO:0015204	urea transmembrane transporter activity	molecular_function	1	394	0.00253807	1	2594	0.000385505	0.246373	NWMN_2187	0.783814	1
GO:0006535	cysteine biosynthetic process from serine	biological_process	1	198	0.00505051	4	2594	0.00154202	0.307924	cysM	0.755133	1		GO:0015151	alpha-glucoside transmembrane transporter activity	molecular_function	1	394	0.00253807	1	2594	0.000385505	0.246373	treP	0.783814	1
GO:0016628	oxidoreductase activity, acting on the CH-CH group of donors, NAD or NADP as acceptor	molecular_function	1	198	0.00505051	4	2594	0.00154202	0.307924	dapB	0.755133	1		GO:0072337	modified amino acid transport	biological_process	1	394	0.00253807	1	2594	0.000385505	0.246373	opuCA	0.783814	1
GO:0005887	integral component of plasma membrane	cellular_component	2	198	0.010101	13	2594	0.00501157	0.288393	ftsL;tatA	0.755133	1		GO:0043953	protein transport by the Tat complex	biological_process	1	394	0.00253807	2	2594	0.00077101	0.345813	tatA	0.783814	1
GO:0019206	nucleoside kinase activity	molecular_function	1	198	0.00505051	4	2594	0.00154202	0.307924	udk	0.755133	1		GO:0019219	regulation of nucleobase-containing compound metabolic process	biological_process	4	394	0.0101523	64	2594	0.0246723	0.0993219	NWMN_2477;NWMN_2539;sarT;dnaA	0.783814	1
GO:0046903	secretion	biological_process	1	198	0.00505051	4	2594	0.00154202	0.307924	tatA	0.755133	1		GO:0015415	phosphate ion transmembrane-transporting ATPase activity	molecular_function	1	394	0.00253807	1	2594	0.000385505	0.246373	pstB	0.783814	1
GO:0006298	mismatch repair	biological_process	1	198	0.00505051	4	2594	0.00154202	0.307924	mutL	0.755133	1		GO:0043226	organelle	cellular_component	3	394	0.00761421	56	2594	0.0215883	0.0773706	gyrB;smc;rplI	0.783814	1
GO:0050662	coenzyme binding	molecular_function	9	198	0.0454545	81	2594	0.0312259	0.291748	NWMN_2422;maeB;mvaA;NWMN_2558;ilvC;purK;dapB;NWMN_1754;capD	0.755133	1		GO:0006304	DNA modification	biological_process	3	394	0.00761421	4	2594	0.00154202	0.0529564	hsdM;hsdS;hsdR	0.783814	1
GO:0009209	pyrimidine ribonucleoside triphosphate biosynthetic process	biological_process	1	198	0.00505051	4	2594	0.00154202	0.307924	udk	0.755133	1		GO:0019512	lactose catabolic process via tagatose-6-phosphate	biological_process	3	394	0.00761421	5	2594	0.00192753	0.0766481	lacD;lacB;lacA	0.783814	1
GO:0005283	sodium:amino acid symporter activity	molecular_function	1	198	0.00505051	4	2594	0.00154202	0.307924	NWMN_2246	0.755133	1		GO:0043168	anion binding	molecular_function	46	394	0.116751	380	2594	0.146492	0.122207	mobB;NWMN_2424;gyrB;mvaK1;NWMN_2242;dapB;ilvA;NWMN_2522;ribA;thiM;opuCA;pstB;kdpB;NWMN_0519;NWMN_0704;bioD;purK;NWMN_2582;fadD;panC;argR;modC;mutL;ftsY;NWMN_1728;thrB;tmk;NWMN_0518;NWMN_2558;NWMN_2238;NWMN_1545;dnaA;NWMN_0480;NWMN_0211;smc;NWMN_2020;gmk;NWMN_0719;NWMN_1290;NWMN_0143;udk;NWMN_0343;trmE;NWMN_1462;hsdR;NWMN_0052	0.783814	1
GO:0009306	protein secretion	biological_process	1	198	0.00505051	4	2594	0.00154202	0.307924	tatA	0.755133	1		GO:0009082	branched-chain amino acid biosynthetic process	biological_process	4	394	0.0101523	10	2594	0.00385505	0.101564	leuB;ilvC;ilvD;leuC	0.783814	1
GO:0003918	DNA topoisomerase type II (ATP-hydrolyzing) activity	molecular_function	1	198	0.00505051	4	2594	0.00154202	0.307924	gyrB	0.755133	1		GO:0034028	5-(carboxyamino)imidazole ribonucleotide synthase activity	molecular_function	1	394	0.00253807	1	2594	0.000385505	0.246373	purK	0.783814	1
GO:0016410	N-acyltransferase activity	molecular_function	4	198	0.020202	31	2594	0.0119507	0.308493	NWMN_2181;NWMN_2271;NWMN_0335;NWMN_0770	0.755133	1		GO:0070008	serine-type exopeptidase activity	molecular_function	1	394	0.00253807	1	2594	0.000385505	0.246373	pbp4	0.783814	1
GO:0016758	transferase activity, transferring hexosyl groups	molecular_function	1	198	0.00505051	4	2594	0.00154202	0.307924	pdp	0.755133	1		GO:0004553	hydrolase activity, hydrolyzing O-glycosyl compounds	molecular_function	2	394	0.00507614	5	2594	0.00192753	0.233122	scrB;bglA	0.783814	1
GO:0005886	plasma membrane	cellular_component	9	198	0.0454545	171	2594	0.0659214	0.295858	fhuG;NWMN_1849;treP;NWMN_0703;NWMN_2077;lspA;lgt;fruA;NWMN_1476	0.755133	1		GO:0051603	proteolysis involved in cellular protein catabolic process	biological_process	1	394	0.00253807	1	2594	0.000385505	0.246373	hslV	0.783814	1
GO:0005416	cation:amino acid symporter activity	molecular_function	1	198	0.00505051	4	2594	0.00154202	0.307924	NWMN_2246	0.755133	1		GO:0034645	cellular macromolecule biosynthetic process	biological_process	22	394	0.0558376	209	2594	0.0805705	0.104447	NWMN_0667;lacR;gyrB;NWMN_2418;pth;sarV;NWMN_0159;NWMN_0079;rbsR;argR;NWMN_2477;NWMN_2233;murZ;rplI;NWMN_0480;fmhB;sarT;smc;lgt;NWMN_1234;NWMN_0052;marR	0.783814	1
GO:0046036	CTP metabolic process	biological_process	1	198	0.00505051	4	2594	0.00154202	0.307924	udk	0.755133	1		GO:0004794	L-threonine ammonia-lyase activity	molecular_function	1	394	0.00253807	1	2594	0.000385505	0.246373	ilvA	0.783814	1
GO:0046348	amino sugar catabolic process	biological_process	1	198	0.00505051	4	2594	0.00154202	0.307924	murQ	0.755133	1		GO:0030151	molybdenum ion binding	molecular_function	2	394	0.00507614	3	2594	0.00115652	0.132257	narG;NWMN_2238	0.783814	1
GO:0006040	amino sugar metabolic process	biological_process	2	198	0.010101	13	2594	0.00501157	0.288393	murZ;murQ	0.755133	1		GO:0017171	serine hydrolase activity	molecular_function	6	394	0.0152284	19	2594	0.0073246	0.129639	splB;ctpA;splC;NWMN_1897;sspA;pbp4	0.783814	1
GO:0006304	DNA modification	biological_process	1	198	0.00505051	4	2594	0.00154202	0.307924	hsdS	0.755133	1		GO:0006548	histidine catabolic process	biological_process	3	394	0.00761421	4	2594	0.00154202	0.0529564	hutU;hutH;hutI	0.783814	1
GO:0016747	transferase activity, transferring acyl groups other than amino-acyl groups	molecular_function	6	198	0.030303	53	2594	0.0204318	0.307326	NWMN_0346;NWMN_2271;NWMN_2181;icaC;NWMN_0335;NWMN_0770	0.755133	1		GO:0015675	nickel cation transport	biological_process	1	394	0.00253807	1	2594	0.000385505	0.246373	opp1A	0.783814	1
GO:0009208	pyrimidine ribonucleoside triphosphate metabolic process	biological_process	1	198	0.00505051	4	2594	0.00154202	0.307924	udk	0.755133	1		GO:0005694	chromosome	cellular_component	2	394	0.00507614	6	2594	0.00231303	0.285281	gyrB;smc	0.783814	1
GO:0019201	nucleotide kinase activity	molecular_function	1	198	0.00505051	4	2594	0.00154202	0.307924	gmk	0.755133	1		GO:0009236	cobalamin biosynthetic process	biological_process	1	394	0.00253807	2	2594	0.00077101	0.345813	nirR	0.783814	1
GO:0061505	DNA topoisomerase II activity	molecular_function	1	198	0.00505051	4	2594	0.00154202	0.307924	gyrB	0.755133	1		GO:0004413	homoserine kinase activity	molecular_function	1	394	0.00253807	1	2594	0.000385505	0.246373	thrB	0.783814	1
GO:0052803	imidazole-containing compound metabolic process	biological_process	2	198	0.010101	14	2594	0.00539707	0.315407	hutU;hutH	0.761797	1		GO:0008616	queuosine biosynthetic process	biological_process	2	394	0.00507614	7	2594	0.00269854	0.337049	NWMN_0680;queA	0.783814	1
GO:0016627	oxidoreductase activity, acting on the CH-CH group of donors	molecular_function	2	198	0.010101	14	2594	0.00539707	0.315407	NWMN_2186;dapB	0.761797	1		GO:0005737	cytoplasm	cellular_component	34	394	0.0862944	296	2594	0.114109	0.119938	NWMN_1968;hutH;gyrB;ung;mvaK1;dapB;pth;sarV;hemH;sspC;bioD;panC;argR;hutU;NWMN_1053;glk;ftsY;leuB;thrB;murZ;dnaA;queA;sarT;smc;NWMN_2020;gmk;scrB;hutI;hpt;udk;NWMN_0947;trmE;dapA;panE	0.783814	1
GO:0006213	pyrimidine nucleoside metabolic process	biological_process	2	198	0.010101	14	2594	0.00539707	0.315407	udk;pdp	0.761797	1		GO:0000150	recombinase activity	molecular_function	2	394	0.00507614	2	2594	0.00077101	0.0867682	int;NWMN_2052	0.783814	1
GO:0006547	histidine metabolic process	biological_process	2	198	0.010101	14	2594	0.00539707	0.315407	hutU;hutH	0.761797	1		GO:0050896	response to stimulus	biological_process	10	394	0.0253807	107	2594	0.041249	0.161996	NWMN_1907;NWMN_0159;ung;NWMN_1234;trmE;hsdR;NWMN_2305;hsdM;mutL;recO	0.783814	1
GO:0019512	lactose catabolic process via tagatose-6-phosphate	biological_process	1	198	0.00505051	5	2594	0.00192753	0.357092	lacB	0.770343	1		GO:0032555	purine ribonucleotide binding	molecular_function	36	394	0.0913706	291	2594	0.112182	0.259753	mobB;NWMN_2424;gyrB;mvaK1;NWMN_2242;ribA;NWMN_2522;thiM;opuCA;pstB;kdpB;NWMN_0519;NWMN_0704;bioD;purK;NWMN_2582;panC;modC;mutL;ftsY;NWMN_1728;thrB;NWMN_0518;dnaA;NWMN_0211;smc;NWMN_2020;gmk;NWMN_0719;NWMN_1290;NWMN_0143;udk;NWMN_0343;trmE;NWMN_1462;hsdR	0.783814	1
GO:0009148	pyrimidine nucleoside triphosphate biosynthetic process	biological_process	1	198	0.00505051	5	2594	0.00192753	0.357092	udk	0.770343	1		GO:0044462	external encapsulating structure part	cellular_component	1	394	0.00253807	2	2594	0.00077101	0.345813	NWMN_0249	0.783814	1
GO:0019954	asexual reproduction	biological_process	1	198	0.00505051	5	2594	0.00192753	0.357092	ftsL	0.770343	1		GO:0004126	cytidine deaminase activity	molecular_function	1	394	0.00253807	1	2594	0.000385505	0.246373	NWMN_1471	0.783814	1
GO:0003677	DNA binding	molecular_function	12	198	0.0606061	211	2594	0.0813416	0.342867	hsdS;NWMN_0667;NWMN_2606;NWMN_0266;NWMN_1013;gyrB;NWMN_1811;NWMN_2418;dnaA;smc;NWMN_0259;mutL	0.770343	1		GO:0051537	2 iron, 2 sulfur cluster binding	molecular_function	1	394	0.00253807	2	2594	0.00077101	0.345813	nirD	0.783814	1
GO:0000003	reproduction	biological_process	1	198	0.00505051	5	2594	0.00192753	0.357092	ftsL	0.770343	1		GO:0006569	tryptophan catabolic process	biological_process	1	394	0.00253807	1	2594	0.000385505	0.246373	NWMN_0347	0.783814	1
GO:0006139	nucleobase-containing compound metabolic process	biological_process	23	198	0.116162	368	2594	0.141866	0.340861	NWMN_0667;mvaA;ung;gyrB;NWMN_2418;NWMN_0680;NWMN_0288;purK;mutL;hsdS;murZ;dnaA;queA;smc;NWMN_1742;gmk;recO;hpt;udk;NWMN_1013;NWMN_0947;trmE;pdp	0.770343	1		GO:0001883	purine nucleoside binding	molecular_function	36	394	0.0913706	290	2594	0.111796	0.259327	mobB;NWMN_2424;gyrB;mvaK1;NWMN_2242;ribA;NWMN_2522;thiM;opuCA;pstB;kdpB;NWMN_0519;NWMN_0704;bioD;purK;NWMN_2582;panC;modC;mutL;ftsY;NWMN_1728;thrB;NWMN_0518;dnaA;NWMN_0211;smc;NWMN_2020;gmk;NWMN_0719;NWMN_1290;NWMN_0143;udk;NWMN_0343;trmE;NWMN_1462;hsdR	0.783814	1
GO:0019200	carbohydrate kinase activity	molecular_function	1	198	0.00505051	5	2594	0.00192753	0.357092	glk	0.770343	1		GO:0070189	kynurenine metabolic process	biological_process	1	394	0.00253807	1	2594	0.000385505	0.246373	NWMN_0347	0.783814	1
GO:0046349	amino sugar biosynthetic process	biological_process	1	198	0.00505051	5	2594	0.00192753	0.357092	murZ	0.770343	1		GO:0043952	protein transport by the Sec complex	biological_process	1	394	0.00253807	2	2594	0.00077101	0.345813	secY	0.783814	1
GO:0009451	RNA modification	biological_process	4	198	0.020202	34	2594	0.0131072	0.341481	NWMN_0680;queA;trmE;NWMN_1742	0.770343	1		GO:0009308	amine metabolic process	biological_process	2	394	0.00507614	7	2594	0.00269854	0.337049	NWMN_0347;sbnH	0.783814	1
GO:0046501	protoporphyrinogen IX metabolic process	biological_process	1	198	0.00505051	5	2594	0.00192753	0.357092	hemC	0.770343	1		GO:0019557	histidine catabolic process to glutamate and formate	biological_process	3	394	0.00761421	4	2594	0.00154202	0.0529564	hutU;hutH;hutI	0.783814	1
GO:0009231	riboflavin biosynthetic process	biological_process	1	198	0.00505051	5	2594	0.00192753	0.357092	ribA	0.770343	1		GO:0015940	pantothenate biosynthetic process	biological_process	2	394	0.00507614	5	2594	0.00192753	0.233122	panC;panE	0.783814	1
GO:0005975	carbohydrate metabolic process	biological_process	10	198	0.0505051	94	2594	0.0362375	0.326214	glk;NWMN_2239;NWMN_0164;murQ;NWMN_2388;bglA;NWMN_0259;scrB;NWMN_0984;lacB	0.770343	1		GO:1901606	alpha-amino acid catabolic process	biological_process	6	394	0.0152284	22	2594	0.00848111	0.25314	NWMN_0347;hutH;ilvA;hutU;ald;hutI	0.783814	1
GO:0032505	reproduction of a single-celled organism	biological_process	1	198	0.00505051	5	2594	0.00192753	0.357092	ftsL	0.770343	1		GO:0005524	ATP binding	molecular_function	31	394	0.0786802	260	2594	0.100231	0.201613	NWMN_2424;gyrB;mvaK1;NWMN_2242;NWMN_2522;thiM;opuCA;pstB;kdpB;NWMN_0519;NWMN_0704;bioD;purK;NWMN_2582;panC;modC;mutL;NWMN_1728;thrB;NWMN_0518;dnaA;NWMN_0211;smc;NWMN_2020;gmk;NWMN_0719;NWMN_1290;NWMN_0143;udk;NWMN_0343;hsdR	0.783814	1
GO:0019344	cysteine biosynthetic process	biological_process	1	198	0.00505051	5	2594	0.00192753	0.357092	cysM	0.770343	1		GO:0009110	vitamin biosynthetic process	biological_process	6	394	0.0152284	21	2594	0.00809561	0.1567	thiM;nirR;bioD;ribA;panC;panE	0.783814	1
GO:0006771	riboflavin metabolic process	biological_process	1	198	0.00505051	5	2594	0.00192753	0.357092	ribA	0.770343	1		GO:0035998	7,8-dihydroneopterin 3'-triphosphate biosynthetic process	biological_process	1	394	0.00253807	2	2594	0.00077101	0.345813	NWMN_1462	0.783814	1
GO:1901564	organonitrogen compound metabolic process	biological_process	27	198	0.136364	295	2594	0.113724	0.354948	mobB;mvaA;hemB;hutH;hemC;ribA;NWMN_0680;dapB;hemH;ilvC;purK;panC;ilvD;hutU;cysM;thrB;NWMN_1545;murZ;queA;fmhB;gmk;moaB;hpt;udk;NWMN_1462;dapA;pdp	0.770343	1		GO:0004252	serine-type endopeptidase activity	molecular_function	4	394	0.0101523	13	2594	0.00501157	0.266643	sspA;splC;NWMN_1897;splB	0.783814	1
GO:0005990	lactose catabolic process	biological_process	1	198	0.00505051	5	2594	0.00192753	0.357092	lacB	0.770343	1		GO:0006536	glutamate metabolic process	biological_process	3	394	0.00761421	9	2594	0.00346955	0.203374	hutU;hutH;hutI	0.783814	1
GO:0000910	cytokinesis	biological_process	1	198	0.00505051	5	2594	0.00192753	0.357092	ftsL	0.770343	1		GO:0005990	lactose catabolic process	biological_process	3	394	0.00761421	5	2594	0.00192753	0.0766481	lacD;lacB;lacA	0.783814	1
GO:0043093	cytokinesis by binary fission	biological_process	1	198	0.00505051	5	2594	0.00192753	0.357092	ftsL	0.770343	1		GO:0009279	cell outer membrane	cellular_component	1	394	0.00253807	1	2594	0.000385505	0.246373	NWMN_0249	0.783814	1
GO:0047355	CDP-glycerol glycerophosphotransferase activity	molecular_function	1	198	0.00505051	5	2594	0.00192753	0.357092	NWMN_0187	0.770343	1		GO:0016741	transferase activity, transferring one-carbon groups	molecular_function	2	394	0.00507614	45	2594	0.0173477	0.0797585	NWMN_0947;hsdM	0.783814	1
GO:0043173	nucleotide salvage	biological_process	1	198	0.00505051	5	2594	0.00192753	0.357092	udk	0.770343	1		GO:0044275	cellular carbohydrate catabolic process	biological_process	3	394	0.00761421	7	2594	0.00269854	0.134747	lacD;lacB;lacA	0.783814	1
GO:0042726	flavin-containing compound metabolic process	biological_process	1	198	0.00505051	5	2594	0.00192753	0.357092	ribA	0.770343	1		GO:0003676	nucleic acid binding	molecular_function	40	394	0.101523	342	2594	0.131843	0.105013	NWMN_0667;int;lacR;NWMN_1343;gyrB;NWMN_1811;NWMN_2418;NWMN_1921;tnp;NWMN_1350;NWMN_0259;sarV;NWMN_0159;NWMN_0079;rbsR;NWMN_2052;argR;hsdM;mutL;NWMN_2477;hsdS;NWMN_2606;NWMN_2233;NWMN_0266;nuc;NWMN_0353;rplI;NWMN_0480;dnaA;sarT;smc;NWMN_2020;NWMN_1742;NWMN_0719;NWMN_1013;NWMN_1901;NWMN_1234;hsdR;NWMN_0052;marR	0.783814	1
GO:0015145	monosaccharide transmembrane transporter activity	molecular_function	1	198	0.00505051	5	2594	0.00192753	0.357092	fruA	0.770343	1		GO:0004564	beta-fructofuranosidase activity	molecular_function	1	394	0.00253807	1	2594	0.000385505	0.246373	scrB	0.783814	1
GO:0042727	flavin-containing compound biosynthetic process	biological_process	1	198	0.00505051	5	2594	0.00192753	0.357092	ribA	0.770343	1		GO:0009097	isoleucine biosynthetic process	biological_process	2	394	0.00507614	6	2594	0.00231303	0.285281	ilvC;ilvD	0.783814	1
GO:0006782	protoporphyrinogen IX biosynthetic process	biological_process	1	198	0.00505051	5	2594	0.00192753	0.357092	hemC	0.770343	1		GO:0019205	nucleobase-containing compound kinase activity	molecular_function	4	394	0.0101523	9	2594	0.00346955	0.0805849	NWMN_0518;udk;NWMN_0519;gmk	0.783814	1
GO:0015940	pantothenate biosynthetic process	biological_process	1	198	0.00505051	5	2594	0.00192753	0.357092	panC	0.770343	1		GO:0015932	nucleobase-containing compound transmembrane transporter activity	molecular_function	2	394	0.00507614	5	2594	0.00192753	0.233122	nupC;NWMN_0255	0.783814	1
GO:0015035	protein disulfide oxidoreductase activity	molecular_function	1	198	0.00505051	5	2594	0.00192753	0.357092	NWMN_1637	0.770343	1		GO:0045047	protein targeting to ER	biological_process	1	394	0.00253807	2	2594	0.00077101	0.345813	ftsY	0.783814	1
GO:0009226	nucleotide-sugar biosynthetic process	biological_process	1	198	0.00505051	5	2594	0.00192753	0.357092	murZ	0.770343	1		GO:0019693	ribose phosphate metabolic process	biological_process	4	394	0.0101523	49	2594	0.0188897	0.304268	udk;mvaA;purK;purE	0.783814	1
GO:0008509	anion transmembrane transporter activity	molecular_function	4	198	0.020202	35	2594	0.0134927	0.353523	NWMN_2246;NWMN_0329;NWMN_2500;pstB	0.770343	1		GO:0004470	malic enzyme activity	molecular_function	1	394	0.00253807	1	2594	0.000385505	0.246373	maeB	0.783814	1
GO:0006783	heme biosynthetic process	biological_process	1	198	0.00505051	5	2594	0.00192753	0.357092	hemH	0.770343	1		GO:0008610	lipid biosynthetic process	biological_process	3	394	0.00761421	43	2594	0.0165767	0.268379	mvaK1;accB;ispA	0.783814	1
GO:0015149	hexose transmembrane transporter activity	molecular_function	1	198	0.00505051	5	2594	0.00192753	0.357092	fruA	0.770343	1		GO:0097506	deaminated base DNA N-glycosylase activity	molecular_function	1	394	0.00253807	1	2594	0.000385505	0.246373	ung	0.783814	1
GO:0015036	disulfide oxidoreductase activity	molecular_function	1	198	0.00505051	5	2594	0.00192753	0.357092	NWMN_1637	0.770343	1		GO:0006576	cellular biogenic amine metabolic process	biological_process	2	394	0.00507614	7	2594	0.00269854	0.337049	NWMN_0347;sbnH	0.783814	1
GO:0090304	nucleic acid metabolic process	biological_process	16	198	0.0808081	271	2594	0.104472	0.332323	hsdS;NWMN_0667;NWMN_0288;ung;NWMN_1013;gyrB;dnaA;NWMN_2418;NWMN_0947;NWMN_0680;queA;smc;trmE;NWMN_1742;mutL;recO	0.770343	1		GO:0006549	isoleucine metabolic process	biological_process	2	394	0.00507614	6	2594	0.00231303	0.285281	ilvC;ilvD	0.783814	1
GO:0043650	dicarboxylic acid biosynthetic process	biological_process	2	198	0.010101	15	2594	0.00578258	0.342188	dapA;dapB	0.770343	1		GO:0031326	regulation of cellular biosynthetic process	biological_process	4	394	0.0101523	67	2594	0.0258288	0.072917	NWMN_2477;NWMN_2539;sarT;dnaA	0.783814	1
GO:0000041	transition metal ion transport	biological_process	1	198	0.00505051	5	2594	0.00192753	0.357092	opp1A	0.770343	1		GO:0051704	multi-organism process	biological_process	4	394	0.0101523	74	2594	0.0285274	0.0276546	lukE;hla;sea;NWMN_1503	0.783814	1
GO:0006261	DNA-dependent DNA replication	biological_process	1	198	0.00505051	5	2594	0.00192753	0.357092	gyrB	0.770343	1		GO:0031460	glycine betaine transport	biological_process	1	394	0.00253807	1	2594	0.000385505	0.246373	opuCA	0.783814	1
GO:0019843	rRNA binding	molecular_function	1	198	0.00505051	41	2594	0.0158057	0.362559	rplI	0.779823	1		GO:0019843	rRNA binding	molecular_function	1	394	0.00253807	41	2594	0.0158057	0.0359409	rplI	0.783814	1
GO:0016765	transferase activity, transferring alkyl or aryl (other than methyl) groups	molecular_function	2	198	0.010101	16	2594	0.00616808	0.368633	murZ;hemC	0.785912	1		GO:0015665	alcohol transmembrane transporter activity	molecular_function	2	394	0.00507614	3	2594	0.00115652	0.132257	NWMN_0329;NWMN_0182	0.783814	1
GO:0016763	transferase activity, transferring pentosyl groups	molecular_function	2	198	0.010101	16	2594	0.00616808	0.368633	hpt;pdp	0.785912	1		GO:0022804	active transmembrane transporter activity	molecular_function	10	394	0.0253807	95	2594	0.036623	0.305144	NWMN_0255;NWMN_1298;pstB;kdpB;NWMN_2246;NWMN_2539;treP;NWMN_2224;nupC;fruA	0.783814	1
GO:0042578	phosphoric ester hydrolase activity	molecular_function	2	198	0.010101	16	2594	0.00616808	0.368633	NWMN_0984;NWMN_0164	0.785912	1		GO:0016482	cytoplasmic transport	biological_process	1	394	0.00253807	2	2594	0.00077101	0.345813	ftsY	0.783814	1
GO:0003824	catalytic activity	molecular_function	89	198	0.449495	1079	2594	0.41596	0.370262	hemB;mvaK1;hemH;narH;NWMN_0511;panC;NWMN_0870;ftsY;NWMN_2558;murZ;NWMN_0187;NWMN_2388;treP;capD;udk;NWMN_0947;NWMN_0770;NWMN_2186;dapA;pdp;ung;adhE;opuCA;pstB;narG;NWMN_1637;NWMN_2582;NWMN_2181;ilvD;pbp4;lspA;hutU;NWMN_0316;NWMN_2238;queA;scrB;maeB;hpt;NWMN_0657;NWMN_2478;trmE;mvaA;dapB;pth;NWMN_2239;icaC;fruA;NWMN_1729;modC;NWMN_1728;NWMN_0178;thrB;fmhB;NWMN_1742;NWMN_1290;NWMN_2271;hutH;gyrB;he…	0.787077	1		GO:0009307	DNA restriction-modification system	biological_process	2	394	0.00507614	2	2594	0.00077101	0.0867682	hsdM;hsdR	0.783814	1
GO:0016788	hydrolase activity, acting on ester bonds	molecular_function	3	198	0.0151515	77	2594	0.0296839	0.371939	pth;NWMN_0984;NWMN_0164	0.788337	1		GO:0050480	imidazolonepropionase activity	molecular_function	1	394	0.00253807	1	2594	0.000385505	0.246373	hutI	0.783814	1
GO:0008320	protein transmembrane transporter activity	molecular_function	1	198	0.00505051	6	2594	0.00231303	0.402783	tatA	0.795715	1		GO:0016829	lyase activity	molecular_function	15	394	0.0380711	74	2594	0.0285274	0.337766	hemH;nirR;leuC;hemB;hutH;purK;murQ;ribA;NWMN_0680;ilvA;ilvD;dapA;hutU;lacD;aldB	0.783814	1
GO:0005988	lactose metabolic process	biological_process	1	198	0.00505051	6	2594	0.00231303	0.402783	lacB	0.795715	1		GO:0009081	branched-chain amino acid metabolic process	biological_process	4	394	0.0101523	10	2594	0.00385505	0.101564	leuB;ilvC;ilvD;leuC	0.783814	1
GO:0015291	secondary active transmembrane transporter activity	molecular_function	5	198	0.0252525	45	2594	0.0173477	0.398457	NWMN_2246;nupC;NWMN_0255;fruA;pstB	0.795715	1		GO:0008774	acetaldehyde dehydrogenase (acetylating) activity	molecular_function	1	394	0.00253807	1	2594	0.000385505	0.246373	adhE	0.783814	1
GO:0015939	pantothenate metabolic process	biological_process	1	198	0.00505051	6	2594	0.00231303	0.402783	panC	0.795715	1		GO:0080090	regulation of primary metabolic process	biological_process	4	394	0.0101523	70	2594	0.0269854	0.0532076	NWMN_2477;NWMN_2539;sarT;dnaA	0.783814	1
GO:0006563	L-serine metabolic process	biological_process	1	198	0.00505051	6	2594	0.00231303	0.402783	cysM	0.795715	1		GO:0003674	molecular_function	molecular_function	212	394	0.538071	1527	2594	0.588666	0.0623297	mobB;NWMN_0667;lacR;hemB;NWMN_2418;mvaK1;NWMN_1921;vraA;NWMN_2157;NWMN_1350;nupC;NWMN_0259;hemH;NWMN_0159;NWMN_0155;sspC;narH;NWMN_0079;rbsR;gntK;NWMN_0511;panC;NWMN_2477;ftsY;NWMN_0870;nuc;NWMN_2558;murZ;NWMN_0187;NWMN_0480;NWMN_2388;treP;NWMN_2387;dsbA;smc;capD;nirD;NWMN_0255;NWMN_1298;udk;tatA;NWMN_1901;NWMN_0947;NWMN_0770;NWMN_2186;dapA;icaB;lacD;NWMN_2302;pdp;int;NWMN_2424;ung;adhE;NWMN_0184…	0.783814	1
GO:0000990	core RNA polymerase binding transcription factor activity	molecular_function	1	198	0.00505051	6	2594	0.00231303	0.402783	NWMN_1013	0.795715	1		GO:0009405	pathogenesis	biological_process	4	394	0.0101523	69	2594	0.0265998	0.0524503	lukE;hla;sea;NWMN_1503	0.783814	1
GO:0019239	deaminase activity	molecular_function	1	198	0.00505051	6	2594	0.00231303	0.402783	NWMN_1471	0.795715	1		GO:0018160	peptidyl-pyrromethane cofactor linkage	biological_process	1	394	0.00253807	1	2594	0.000385505	0.246373	hemC	0.783814	1
GO:0006265	DNA topological change	biological_process	1	198	0.00505051	6	2594	0.00231303	0.402783	gyrB	0.795715	1		GO:0006166	purine ribonucleoside salvage	biological_process	1	394	0.00253807	2	2594	0.00077101	0.345813	hpt	0.783814	1
GO:0016868	intramolecular transferase activity, phosphotransferases	molecular_function	1	198	0.00505051	6	2594	0.00231303	0.402783	NWMN_2388	0.795715	1		GO:0009080	pyruvate family amino acid catabolic process	biological_process	1	394	0.00253807	1	2594	0.000385505	0.246373	ald	0.783814	1
GO:0016776	phosphotransferase activity, phosphate group as acceptor	molecular_function	1	198	0.00505051	6	2594	0.00231303	0.402783	gmk	0.795715	1		GO:0006793	phosphorus metabolic process	biological_process	13	394	0.0329949	140	2594	0.0539707	0.0855668	mobB;thiM;mvaA;udk;murZ;purK;NWMN_0022;NWMN_0367;NWMN_1462;gmk;moaB;lacD;purE	0.783814	1
GO:0006352	DNA-templated transcription, initiation	biological_process	1	198	0.00505051	6	2594	0.00231303	0.402783	NWMN_1013	0.795715	1		GO:0009068	aspartate family amino acid catabolic process	biological_process	1	394	0.00253807	2	2594	0.00077101	0.345813	ilvA	0.783814	1
GO:0009313	oligosaccharide catabolic process	biological_process	1	198	0.00505051	6	2594	0.00231303	0.402783	lacB	0.795715	1		GO:0004420	hydroxymethylglutaryl-CoA reductase (NADPH) activity	molecular_function	1	394	0.00253807	1	2594	0.000385505	0.246373	mvaA	0.783814	1
GO:0015296	anion:cation symporter activity	molecular_function	1	198	0.00505051	6	2594	0.00231303	0.402783	NWMN_2246	0.795715	1		GO:0051252	regulation of RNA metabolic process	biological_process	3	394	0.00761421	61	2594	0.0235158	0.0394179	NWMN_2477;NWMN_2539;sarT	0.783814	1
GO:0016755	transferase activity, transferring amino-acyl groups	molecular_function	1	198	0.00505051	6	2594	0.00231303	0.402783	fmhB	0.795715	1		GO:0045229	external encapsulating structure organization	biological_process	1	394	0.00253807	20	2594	0.0077101	0.346809	murZ	0.783814	1
GO:0006206	pyrimidine nucleobase metabolic process	biological_process	1	198	0.00505051	6	2594	0.00231303	0.402783	pdp	0.795715	1		GO:0015666	restriction endodeoxyribonuclease activity	molecular_function	1	394	0.00253807	1	2594	0.000385505	0.246373	hsdR	0.783814	1
GO:0019104	DNA N-glycosylase activity	molecular_function	1	198	0.00505051	6	2594	0.00231303	0.402783	ung	0.795715	1		GO:0019877	diaminopimelate biosynthetic process	biological_process	2	394	0.00507614	4	2594	0.00154202	0.181646	dapA;dapB	0.783814	1
GO:0046352	disaccharide catabolic process	biological_process	1	198	0.00505051	6	2594	0.00231303	0.402783	lacB	0.795715	1		GO:0006767	water-soluble vitamin metabolic process	biological_process	6	394	0.0152284	24	2594	0.00925212	0.273848	thiM;nirR;bioD;ribA;panC;panE	0.783814	1
GO:0009147	pyrimidine nucleoside triphosphate metabolic process	biological_process	1	198	0.00505051	6	2594	0.00231303	0.402783	udk	0.795715	1		GO:0042364	water-soluble vitamin biosynthetic process	biological_process	6	394	0.0152284	21	2594	0.00809561	0.1567	thiM;nirR;bioD;ribA;panC;panE	0.783814	1
GO:0016987	sigma factor activity	molecular_function	1	198	0.00505051	6	2594	0.00231303	0.402783	NWMN_1013	0.795715	1		GO:0004496	mevalonate kinase activity	molecular_function	1	394	0.00253807	1	2594	0.000385505	0.246373	mvaK1	0.783814	1
GO:0009088	threonine biosynthetic process	biological_process	1	198	0.00505051	6	2594	0.00231303	0.402783	thrB	0.795715	1		GO:0006952	defense response	biological_process	2	394	0.00507614	4	2594	0.00154202	0.181646	hsdM;hsdR	0.783814	1
GO:0016491	oxidoreductase activity	molecular_function	17	198	0.0858586	179	2594	0.0690054	0.384961	NWMN_2422;maeB;NWMN_0316;mvaA;narG;NWMN_0657;NWMN_0773;narH;NWMN_2558;adhE;NWMN_1637;NWMN_2478;ilvC;NWMN_2206;dapB;NWMN_1754;NWMN_2186	0.795715	1		GO:0009035	Type I site-specific deoxyribonuclease activity	molecular_function	1	394	0.00253807	1	2594	0.000385505	0.246373	hsdR	0.783814	1
GO:0000996	core DNA-dependent RNA polymerase binding promoter specificity activity	molecular_function	1	198	0.00505051	6	2594	0.00231303	0.402783	NWMN_1013	0.795715	1		GO:0005984	disaccharide metabolic process	biological_process	3	394	0.00761421	7	2594	0.00269854	0.134747	lacD;lacB;lacA	0.783814	1
GO:0006534	cysteine metabolic process	biological_process	1	198	0.00505051	6	2594	0.00231303	0.402783	cysM	0.795715	1		GO:0015179	L-amino acid transmembrane transporter activity	molecular_function	1	394	0.00253807	2	2594	0.00077101	0.345813	NWMN_2246	0.783814	1
GO:0009249	protein lipoylation	biological_process	1	198	0.00505051	6	2594	0.00231303	0.402783	lgt	0.795715	1		GO:0046872	metal ion binding	molecular_function	28	394	0.071066	241	2594	0.0929067	0.185488	NWMN_1968;hslV;hemB;gyrB;adhE;NWMN_0184;ribA;fer;NWMN_0680;NWMN_1907;thiM;hemH;narG;kdpB;bioD;purK;ilvD;leuB;NWMN_2238;NWMN_0022;NWMN_2388;hutI;maeB;leuC;opp1A;trmE;NWMN_1462;NWMN_1471	0.783814	1
GO:0005343	organic acid:sodium symporter activity	molecular_function	1	198	0.00505051	6	2594	0.00231303	0.402783	NWMN_2246	0.795715	1		GO:0009098	leucine biosynthetic process	biological_process	2	394	0.00507614	5	2594	0.00192753	0.233122	leuC;leuB	0.783814	1
GO:0044424	intracellular part	cellular_component	25	198	0.126263	392	2594	0.151118	0.407671	ung;hutH;gyrB;mvaK1;dapB;pth;hemH;panC;hutU;mutL;glk;ftsY;thrB;murZ;dnaA;rplI;queA;smc;gmk;scrB;hpt;udk;NWMN_0947;trmE;dapA	0.803188	1		GO:0009074	aromatic amino acid family catabolic process	biological_process	1	394	0.00253807	1	2594	0.000385505	0.246373	NWMN_0347	0.783814	1
GO:0022884	macromolecule transmembrane transporter activity	molecular_function	1	198	0.00505051	7	2594	0.00269854	0.445242	tatA	0.80721	1		GO:0001071	nucleic acid binding transcription factor activity	molecular_function	15	394	0.0380711	66	2594	0.0254433	0.17998	NWMN_0667;NWMN_0159;NWMN_2233;lacR;NWMN_0079;rbsR;NWMN_1013;NWMN_1234;NWMN_0480;NWMN_2418;argR;NWMN_0259;NWMN_0052;sarV;marR	0.783814	1
GO:0003916	DNA topoisomerase activity	molecular_function	1	198	0.00505051	7	2594	0.00269854	0.445242	gyrB	0.80721	1		GO:0006003	fructose 2,6-bisphosphate metabolic process	biological_process	1	394	0.00253807	2	2594	0.00077101	0.345813	NWMN_0367	0.783814	1
GO:0043190	ATP-binding cassette (ABC) transporter complex	cellular_component	1	198	0.00505051	7	2594	0.00269854	0.445242	pstB	0.80721	1		GO:0051716	cellular response to stimulus	biological_process	7	394	0.0177665	73	2594	0.0281419	0.31332	NWMN_1907;NWMN_0159;ung;NWMN_1234;trmE;mutL;recO	0.783814	1
GO:0016853	isomerase activity	molecular_function	6	198	0.030303	55	2594	0.0212028	0.442487	gyrB;NWMN_2239;NWMN_2388;queA;NWMN_1742;lacB	0.80721	1		GO:0042158	lipoprotein biosynthetic process	biological_process	1	394	0.00253807	1	2594	0.000385505	0.246373	lgt	0.783814	1
GO:0044464	cell part	cellular_component	42	198	0.212121	620	2594	0.239013	0.435527	NWMN_0667;NWMN_2392;ung;hutH;gyrB;NWMN_2418;mvaK1;dapB;NWMN_2077;pth;NWMN_1476;hemH;pstB;narG;narH;panC;ftsL;lspA;hutU;fruA;mutL;glk;ftsY;fhuG;thrB;murZ;dnaA;rplI;treP;queA;smc;gmk;lgt;scrB;hpt;NWMN_1849;udk;tatA;NWMN_0947;NWMN_0703;trmE;dapA	0.80721	1		GO:1902589	single-organism organelle organization	biological_process	1	394	0.00253807	2	2594	0.00077101	0.345813	smc	0.783814	1
GO:1990351	transporter complex	cellular_component	1	198	0.00505051	7	2594	0.00269854	0.445242	pstB	0.80721	1		GO:0019206	nucleoside kinase activity	molecular_function	3	394	0.00761421	4	2594	0.00154202	0.0529564	NWMN_0518;udk;NWMN_0519	0.783814	1
GO:0098533	ATPase dependent transmembrane transport complex	cellular_component	1	198	0.00505051	7	2594	0.00269854	0.445242	pstB	0.80721	1		GO:0006725	cellular aromatic compound metabolic process	biological_process	56	394	0.142132	428	2594	0.164996	0.271313	NWMN_0667;mvaA;lacR;hemB;hutH;gyrB;hemC;NWMN_1935;ung;NWMN_2418;NWMN_0680;tnp;sarV;purE;NWMN_1907;thiM;hemH;NWMN_0288;NWMN_0159;NWMN_0079;rbsR;purK;argR;hutU;hsdM;mutL;NWMN_2477;hsdS;nirR;NWMN_2233;NWMN_0347;NWMN_1545;murZ;dnaA;NWMN_0480;NWMN_0022;queA;sarT;smc;NWMN_2020;gmk;NWMN_1742;hutI;recO;hpt;udk;NWMN_1013;NWMN_1959;NWMN_1234;NWMN_0947;trmE;NWMN_1462;hsdR;NWMN_0052;marR;pdp	0.783814	1
GO:0006284	base-excision repair	biological_process	1	198	0.00505051	7	2594	0.00269854	0.445242	ung	0.80721	1		GO:0032559	adenyl ribonucleotide binding	molecular_function	31	394	0.0786802	261	2594	0.100617	0.201912	NWMN_2424;gyrB;mvaK1;NWMN_2242;NWMN_2522;thiM;opuCA;pstB;kdpB;NWMN_0519;NWMN_0704;bioD;purK;NWMN_2582;panC;modC;mutL;NWMN_1728;thrB;NWMN_0518;dnaA;NWMN_0211;smc;NWMN_2020;gmk;NWMN_0719;NWMN_1290;NWMN_0143;udk;NWMN_0343;hsdR	0.783814	1
GO:1902495	transmembrane transporter complex	cellular_component	1	198	0.00505051	7	2594	0.00269854	0.445242	pstB	0.80721	1		GO:0071103	DNA conformation change	biological_process	4	394	0.0101523	15	2594	0.00578258	0.302459	NWMN_1935;gyrB;NWMN_0288;smc	0.783814	1
GO:0042168	heme metabolic process	biological_process	1	198	0.00505051	7	2594	0.00269854	0.445242	hemH	0.80721	1		GO:0046352	disaccharide catabolic process	biological_process	3	394	0.00761421	6	2594	0.00231303	0.104092	lacD;lacB;lacA	0.783814	1
GO:1902582	single-organism intracellular transport	biological_process	1	198	0.00505051	7	2594	0.00269854	0.445242	ftsY	0.80721	1		GO:0015293	symporter activity	molecular_function	4	394	0.0101523	14	2594	0.00539707	0.283161	NWMN_2246;nupC;NWMN_0255;fruA	0.783814	1
GO:0006566	threonine metabolic process	biological_process	1	198	0.00505051	7	2594	0.00269854	0.445242	thrB	0.80721	1		GO:0015697	quaternary ammonium group transport	biological_process	1	394	0.00253807	1	2594	0.000385505	0.246373	opuCA	0.783814	1
GO:0016151	nickel cation binding	molecular_function	1	198	0.00505051	7	2594	0.00269854	0.445242	opp1A	0.80721	1		GO:0061134	peptidase regulator activity	molecular_function	1	394	0.00253807	2	2594	0.00077101	0.345813	sspC	0.783814	1
GO:0065008	regulation of biological quality	biological_process	2	198	0.010101	54	2594	0.0208173	0.431301	NWMN_1637;murZ	0.80721	1		GO:0050789	regulation of biological process	biological_process	9	394	0.0228426	120	2594	0.0462606	0.0326271	NWMN_2477;NWMN_0159;NWMN_1637;murZ;NWMN_1234;dnaA;NWMN_2539;sarT;trmE	0.783814	1
GO:0015936	coenzyme A metabolic process	biological_process	1	198	0.00505051	7	2594	0.00269854	0.445242	mvaA	0.80721	1		GO:0043167	ion binding	molecular_function	65	394	0.164975	545	2594	0.2101	0.0377426	mobB;NWMN_1968;hslV;NWMN_2424;gyrB;adhE;hemB;NWMN_0184;mvaK1;fer;dapB;ilvA;NWMN_2522;NWMN_2242;ribA;NWMN_0680;NWMN_1907;thiM;hemH;opuCA;narG;pstB;kdpB;NWMN_0519;NWMN_0704;bioD;purK;NWMN_2582;fadD;ilvD;panC;argR;modC;mutL;ftsY;NWMN_1728;leuB;thrB;tmk;NWMN_0518;NWMN_2558;NWMN_2238;NWMN_1545;dnaA;NWMN_0480;NWMN_0022;NWMN_2388;NWMN_0211;smc;NWMN_2020;gmk;NWMN_0719;hutI;maeB;NWMN_1290;leuC;NWMN_0143;u…	0.783814	1
GO:0009982	pseudouridine synthase activity	molecular_function	1	198	0.00505051	7	2594	0.00269854	0.445242	NWMN_1742	0.80721	1		GO:0009008	DNA-methyltransferase activity	molecular_function	1	394	0.00253807	1	2594	0.000385505	0.246373	hsdM	0.783814	1
GO:0001522	pseudouridine synthesis	biological_process	1	198	0.00505051	7	2594	0.00269854	0.445242	NWMN_1742	0.80721	1		GO:0005839	proteasome core complex	cellular_component	1	394	0.00253807	1	2594	0.000385505	0.246373	hslV	0.783814	1
GO:0042559	pteridine-containing compound biosynthetic process	biological_process	1	198	0.00505051	7	2594	0.00269854	0.445242	NWMN_1462	0.80721	1		GO:0009259	ribonucleotide metabolic process	biological_process	4	394	0.0101523	48	2594	0.0185042	0.303096	udk;mvaA;purK;purE	0.783814	1
GO:0034654	nucleobase-containing compound biosynthetic process	biological_process	9	198	0.0454545	164	2594	0.0632228	0.442509	NWMN_0667;hpt;udk;NWMN_1013;murZ;purK;NWMN_2418;NWMN_0680;queA	0.80721	1		GO:0042282	hydroxymethylglutaryl-CoA reductase activity	molecular_function	1	394	0.00253807	1	2594	0.000385505	0.246373	mvaA	0.783814	1
GO:0006605	protein targeting	biological_process	1	198	0.00505051	7	2594	0.00269854	0.445242	ftsY	0.80721	1		GO:0004655	porphobilinogen synthase activity	molecular_function	1	394	0.00253807	1	2594	0.000385505	0.246373	hemB	0.783814	1
GO:0009987	cellular process	biological_process	61	198	0.308081	877	2594	0.338088	0.435136	mobB;NWMN_0667;mvaA;hemB;ung;tcaB;hutH;gyrB;hemC;NWMN_2418;mvaK1;NWMN_0164;dapB;ribA;NWMN_0680;pth;NWMN_0984;hemH;NWMN_0288;narG;narH;NWMN_1637;ispA;purK;ilvC;panC;ilvD;ftsL;hutU;NWMN_2166;cysM;mutL;hsdS;glk;thrB;NWMN_1545;murZ;dnaA;murQ;rplI;queA;fmhB;smc;NWMN_1742;gmk;lgt;NWMN_2359;moaB;lacB;recO;maeB;hpt;udk;NWMN_1013;tatA;NWMN_0122;NWMN_0947;trmE;NWMN_1462;dapA;pdp	0.80721	1		GO:0006812	cation transport	biological_process	1	394	0.00253807	31	2594	0.0119507	0.113369	opp1A	0.783814	1
GO:0000988	protein binding transcription factor activity	molecular_function	1	198	0.00505051	7	2594	0.00269854	0.445242	NWMN_1013	0.80721	1		GO:0005576	extracellular region	cellular_component	7	394	0.0177665	76	2594	0.0292984	0.248442	sea;splB;NWMN_1503;splC;hla;NWMN_2392;lukE	0.783814	1
GO:0006400	tRNA modification	biological_process	3	198	0.0151515	23	2594	0.00886662	0.425539	NWMN_0680;queA;trmE	0.80721	1		GO:2001057	reactive nitrogen species metabolic process	biological_process	3	394	0.00761421	6	2594	0.00231303	0.104092	narH;nirD;narG	0.783814	1
GO:0015103	inorganic anion transmembrane transporter activity	molecular_function	1	198	0.00505051	7	2594	0.00269854	0.445242	pstB	0.80721	1		GO:0016740	transferase activity	molecular_function	42	394	0.106599	350	2594	0.134927	0.128341	lacR;hemC;mvaK1;NWMN_1369;tagX;NWMN_1741;NWMN_2157;thiM;NWMN_2427;NWMN_1862;rbsK;gntK;ispA;NWMN_0519;NWMN_2539;NWMN_2181;icaC;NWMN_2224;hsdM;fruA;glk;NWMN_0346;thrB;NWMN_0518;murZ;NWMN_0187;treP;fmhB;queA;NWMN_2020;gmk;lgt;hpt;udk;NWMN_2271;NWMN_0947;NWMN_0335;NWMN_0770;NWMN_2273;lacD;NWMN_2302;pdp	0.783814	1
GO:0046873	metal ion transmembrane transporter activity	molecular_function	3	198	0.0151515	25	2594	0.00963763	0.44524	NWMN_2246;nupC;NWMN_0255	0.80721	1		GO:0006012	galactose metabolic process	biological_process	2	394	0.00507614	2	2594	0.00077101	0.0867682	lacB;lacA	0.783814	1
GO:0043234	protein complex	cellular_component	5	198	0.0252525	48	2594	0.0185042	0.421728	narH;tatA;pstB;narG;mutL	0.80721	1		GO:1901363	heterocyclic compound binding	molecular_function	83	394	0.21066	696	2594	0.268311	0.0162012	mobB;NWMN_0667;int;lacR;NWMN_2424;gyrB;NWMN_1343;NWMN_1811;NWMN_2418;mvaK1;NWMN_2242;dapB;ilvA;NWMN_2522;tnp;NWMN_1921;sbnB;NWMN_1350;NWMN_0259;sarV;NWMN_2422;thiM;opuCA;pstB;NWMN_0159;kdpB;NWMN_0079;rbsR;NWMN_0704;NWMN_0519;purK;NWMN_2052;bioD;NWMN_2582;fadD;panC;argR;hsdM;modC;mutL;NWMN_2477;hsdS;ftsY;NWMN_1728;NWMN_2606;NWMN_2233;leuB;thrB;NWMN_0518;nuc;NWMN_2558;NWMN_0353;NWMN_2238;rplI;NWMN_…	0.783814	1
GO:0016887	ATPase activity	molecular_function	9	198	0.0454545	91	2594	0.035081	0.426053	NWMN_1290;opuCA;pstB;NWMN_1728;gyrB;NWMN_0704;NWMN_2242;NWMN_2582;modC	0.80721	1		GO:0018065	protein-cofactor linkage	biological_process	2	394	0.00507614	7	2594	0.00269854	0.337049	lgt;hemC	0.783814	1
GO:0008565	protein transporter activity	molecular_function	1	198	0.00505051	7	2594	0.00269854	0.445242	tatA	0.80721	1		GO:0044464	cell part	cellular_component	73	394	0.185279	620	2594	0.239013	0.0178196	NWMN_0667;NWMN_1968;hslV;lacR;hutH;gyrB;NWMN_2392;ung;NWMN_2418;mvaK1;NWMN_1750;dapB;NWMN_0865;NWMN_2077;pth;NWMN_0043;accB;sarV;NWMN_1476;hemH;narG;pstB;kdpB;sspC;narH;NWMN_2240;bioD;NWMN_0078;panC;argR;NWMN_2224;hutU;lspA;fruA;ftsL;mutL;NWMN_1053;glk;ftsY;fhuG;NWMN_0249;leuB;oppC;NWMN_2076;NWMN_0582;thrB;murZ;rplI;dnaA;treP;queA;sarT;smc;gmk;lgt;NWMN_0045;scrB;NWMN_2379;secY;NWMN_2020;hutI;hpt;…	0.783814	1
GO:0044281	small molecule metabolic process	biological_process	28	198	0.141414	321	2594	0.123747	0.437216	mvaA;hutH;adhE;NWMN_0164;ribA;NWMN_0680;dapB;NWMN_0984;narG;narH;NWMN_1637;ilvC;purK;panC;ilvD;hutU;cysM;thrB;NWMN_1545;murZ;murQ;queA;gmk;maeB;hpt;udk;dapA;pdp	0.80721	1		GO:0044355	clearance of foreign intracellular DNA	biological_process	2	394	0.00507614	2	2594	0.00077101	0.0867682	hsdM;hsdR	0.783814	1
GO:0044275	cellular carbohydrate catabolic process	biological_process	1	198	0.00505051	7	2594	0.00269854	0.445242	lacB	0.80721	1		GO:0008840	4-hydroxy-tetrahydrodipicolinate synthase	molecular_function	1	394	0.00253807	1	2594	0.000385505	0.246373	dapA	0.783814	1
GO:0016757	transferase activity, transferring glycosyl groups	molecular_function	3	198	0.0151515	24	2594	0.00925212	0.434978	lgt;hpt;pdp	0.80721	1		GO:0015166	polyol transmembrane transporter activity	molecular_function	2	394	0.00507614	3	2594	0.00115652	0.132257	NWMN_0329;NWMN_0182	0.783814	1
GO:0005984	disaccharide metabolic process	biological_process	1	198	0.00505051	7	2594	0.00269854	0.445242	lacB	0.80721	1		GO:0015577	galactitol transmembrane transporter activity	molecular_function	1	394	0.00253807	1	2594	0.000385505	0.246373	NWMN_0182	0.783814	1
GO:0043603	cellular amide metabolic process	biological_process	3	198	0.0151515	26	2594	0.0100231	0.456214	hutU;hutH;panC	0.82096	1		GO:0043174	nucleoside salvage	biological_process	1	394	0.00253807	2	2594	0.00077101	0.345813	hpt	0.783814	1
GO:1901657	glycosyl compound metabolic process	biological_process	6	198	0.030303	58	2594	0.0223593	0.455522	mvaA;hpt;udk;NWMN_0680;queA;pdp	0.82096	1		GO:0097172	N-acetylmuramic acid metabolic process	biological_process	1	394	0.00253807	1	2594	0.000385505	0.246373	murQ	0.783814	1
GO:0009116	nucleoside metabolic process	biological_process	6	198	0.030303	58	2594	0.0223593	0.455522	mvaA;hpt;udk;NWMN_0680;queA;pdp	0.82096	1		GO:0019441	tryptophan catabolic process to kynurenine	biological_process	1	394	0.00253807	1	2594	0.000385505	0.246373	NWMN_0347	0.783814	1
GO:0032991	macromolecular complex	cellular_component	6	198	0.030303	112	2594	0.0431766	0.46681	pstB;narG;narH;tatA;rplI;mutL	0.835601	1		GO:0044710	single-organism metabolic process	biological_process	63	394	0.159898	491	2594	0.189283	0.18599	panE;mvaA;hutH;adhE;ung;NWMN_0164;mvaK1;ribA;dapB;ilvA;tnp;NWMN_0680;accB;NWMN_0984;purE;NWMN_1907;thiM;hemH;narG;narH;rbsK;NWMN_1637;ilvC;purK;ispA;gntK;bioD;sbnF;ilvD;panC;argR;hutU;aldB;mutL;cysM;glk;nirR;leuB;NWMN_0347;thrB;NWMN_1545;murZ;murQ;NWMN_0022;fmhB;queA;smc;gmk;ald;lacB;hutI;recO;nirD;maeB;hpt;leuC;udk;NWMN_1959;NWMN_1648;dapA;lacD;lacA;pdp	0.783814	1
GO:0016054	organic acid catabolic process	biological_process	3	198	0.0151515	27	2594	0.0104086	0.467799	hutU;hutH;murQ	0.835601	1		GO:0009099	valine biosynthetic process	biological_process	2	394	0.00507614	4	2594	0.00154202	0.181646	ilvC;ilvD	0.783814	1
GO:0046395	carboxylic acid catabolic process	biological_process	3	198	0.0151515	27	2594	0.0104086	0.467799	hutU;hutH;murQ	0.835601	1		GO:0004022	alcohol dehydrogenase (NAD) activity	molecular_function	1	394	0.00253807	1	2594	0.000385505	0.246373	adhE	0.783814	1
GO:0008514	organic anion transmembrane transporter activity	molecular_function	3	198	0.0151515	28	2594	0.0107941	0.479898	NWMN_2246;NWMN_0329;NWMN_2500	0.84099	1		GO:0004849	uridine kinase activity	molecular_function	1	394	0.00253807	1	2594	0.000385505	0.246373	udk	0.783814	1
GO:0071702	organic substance transport	biological_process	6	198	0.030303	61	2594	0.0235158	0.47245	ftsY;opuCA;tatA;NWMN_0182;treP;fruA	0.84099	1		GO:0044206	UMP salvage	biological_process	1	394	0.00253807	2	2594	0.00077101	0.345813	udk	0.783814	1
GO:0071806	protein transmembrane transport	biological_process	1	198	0.00505051	8	2594	0.00308404	0.484697	tatA	0.84099	1		GO:0042602	riboflavin reductase (NADPH) activity	molecular_function	1	394	0.00253807	2	2594	0.00077101	0.345813	NWMN_2558	0.783814	1
GO:0052689	carboxylic ester hydrolase activity	molecular_function	1	198	0.00505051	8	2594	0.00308404	0.484697	pth	0.84099	1		GO:0006766	vitamin metabolic process	biological_process	6	394	0.0152284	24	2594	0.00925212	0.273848	thiM;nirR;bioD;ribA;panC;panE	0.783814	1
GO:0006820	anion transport	biological_process	1	198	0.00505051	8	2594	0.00308404	0.484697	opuCA	0.84099	1		GO:0009889	regulation of biosynthetic process	biological_process	4	394	0.0101523	67	2594	0.0258288	0.072917	NWMN_2477;NWMN_2539;sarT;dnaA	0.783814	1
GO:0006950	response to stress	biological_process	3	198	0.0151515	67	2594	0.0258288	0.481132	ung;mutL;recO	0.84099	1		GO:0003688	DNA replication origin binding	molecular_function	1	394	0.00253807	1	2594	0.000385505	0.246373	dnaA	0.783814	1
GO:0003690	double-stranded DNA binding	molecular_function	1	198	0.00505051	8	2594	0.00308404	0.484697	mutL	0.84099	1		GO:0042623	ATPase activity, coupled	molecular_function	3	394	0.00761421	39	2594	0.0150347	0.356184	gyrB;pstB;kdpB	0.786349	1
GO:0004497	monooxygenase activity	molecular_function	1	198	0.00505051	8	2594	0.00308404	0.484697	NWMN_2206	0.84099	1		GO:0042451	purine nucleoside biosynthetic process	biological_process	1	394	0.00253807	23	2594	0.00886662	0.356195	hpt	0.786349	1
GO:0046907	intracellular transport	biological_process	1	198	0.00505051	8	2594	0.00308404	0.484697	ftsY	0.84099	1		GO:0009123	nucleoside monophosphate metabolic process	biological_process	3	394	0.00761421	37	2594	0.0142637	0.354342	udk;purK;purE	0.786349	1
GO:0006886	intracellular protein transport	biological_process	1	198	0.00505051	8	2594	0.00308404	0.484697	ftsY	0.84099	1		GO:0009124	nucleoside monophosphate biosynthetic process	biological_process	3	394	0.00761421	37	2594	0.0142637	0.354342	udk;purK;purE	0.786349	1
GO:0004222	metalloendopeptidase activity	molecular_function	1	198	0.00505051	8	2594	0.00308404	0.484697	NWMN_0870	0.84099	1		GO:0046129	purine ribonucleoside biosynthetic process	biological_process	1	394	0.00253807	23	2594	0.00886662	0.356195	hpt	0.786349	1
GO:0016840	carbon-nitrogen lyase activity	molecular_function	1	198	0.00505051	8	2594	0.00308404	0.484697	hutH	0.84099	1		GO:0050793	regulation of developmental process	biological_process	1	394	0.00253807	23	2594	0.00886662	0.356195	murZ	0.786349	1
GO:0016746	transferase activity, transferring acyl groups	molecular_function	7	198	0.0353535	68	2594	0.0262143	0.488979	NWMN_0346;NWMN_2271;NWMN_2181;icaC;fmhB;NWMN_0770;NWMN_0335	0.844389	1		GO:0034660	ncRNA metabolic process	biological_process	6	394	0.0152284	62	2594	0.0239013	0.364618	NWMN_1959;NWMN_0947;NWMN_0680;queA;trmE;NWMN_2020	0.803027	1
GO:0051188	cofactor biosynthetic process	biological_process	7	198	0.0353535	68	2594	0.0262143	0.488979	mobB;hemH;hemB;hemC;NWMN_1462;panC;moaB	0.844389	1		GO:0015075	ion transmembrane transporter activity	molecular_function	10	394	0.0253807	92	2594	0.0354665	0.371873	NWMN_0255;NWMN_1932;NWMN_2500;pstB;kdpB;NWMN_2246;sbnF;nupC;NWMN_0329;fruA	0.813198	1
GO:1901607	alpha-amino acid biosynthetic process	biological_process	7	198	0.0353535	70	2594	0.0269854	0.495105	thrB;NWMN_1545;ilvC;dapB;ilvD;dapA;cysM	0.852941	1		GO:0016407	acetyltransferase activity	molecular_function	8	394	0.0203046	37	2594	0.0142637	0.371452	NWMN_2427;NWMN_2271;NWMN_2181;NWMN_0335;NWMN_0770;NWMN_2273;NWMN_2157;NWMN_2302	0.813198	1
GO:0019320	hexose catabolic process	biological_process	1	198	0.00505051	9	2594	0.00346955	0.521359	lacB	0.85981	1		GO:0016614	oxidoreductase activity, acting on CH-OH group of donors	molecular_function	8	394	0.0203046	37	2594	0.0142637	0.371452	NWMN_2422;maeB;mvaA;leuB;adhE;ilvC;NWMN_1754;panE	0.813198	1
GO:0008033	tRNA processing	biological_process	3	198	0.0151515	30	2594	0.0115652	0.505293	NWMN_0680;queA;trmE	0.85981	1		GO:0015833	peptide transport	biological_process	1	394	0.00253807	3	2594	0.00115652	0.432161	NWMN_0143	0.836296	1
GO:0016705	oxidoreductase activity, acting on paired donors, with incorporation or reduction of molecular oxygen	molecular_function	1	198	0.00505051	9	2594	0.00346955	0.521359	NWMN_0316	0.85981	1		GO:0016725	oxidoreductase activity, acting on CH or CH2 groups	molecular_function	1	394	0.00253807	3	2594	0.00115652	0.432161	dapB	0.836296	1
GO:0009225	nucleotide-sugar metabolic process	biological_process	1	198	0.00505051	9	2594	0.00346955	0.521359	murZ	0.85981	1		GO:0019202	amino acid kinase activity	molecular_function	1	394	0.00253807	3	2594	0.00115652	0.432161	thrB	0.836296	1
GO:0016881	acid-amino acid ligase activity	molecular_function	1	198	0.00505051	9	2594	0.00346955	0.521359	panC	0.85981	1		GO:0009317	acetyl-CoA carboxylase complex	cellular_component	1	394	0.00253807	3	2594	0.00115652	0.432161	accB	0.836296	1
GO:0044262	cellular carbohydrate metabolic process	biological_process	3	198	0.0151515	30	2594	0.0115652	0.505293	NWMN_0984;lacB;NWMN_0164	0.85981	1		GO:0043225	anion transmembrane-transporting ATPase activity	molecular_function	1	394	0.00253807	3	2594	0.00115652	0.432161	pstB	0.836296	1
GO:0016772	transferase activity, transferring phosphorus-containing groups	molecular_function	8	198	0.040404	144	2594	0.0555127	0.513696	glk;thrB;udk;NWMN_0187;mvaK1;treP;gmk;fruA	0.85981	1		GO:0004523	RNA-DNA hybrid ribonuclease activity	molecular_function	1	394	0.00253807	3	2594	0.00115652	0.432161	NWMN_1343	0.836296	1
GO:0010181	FMN binding	molecular_function	1	198	0.00505051	9	2594	0.00346955	0.521359	NWMN_2558	0.85981	1		GO:0005351	sugar:proton symporter activity	molecular_function	1	394	0.00253807	3	2594	0.00115652	0.432161	fruA	0.836296	1
GO:0008168	methyltransferase activity	molecular_function	1	198	0.00505051	38	2594	0.0146492	0.521563	NWMN_0947	0.85981	1		GO:0015154	disaccharide transmembrane transporter activity	molecular_function	1	394	0.00253807	3	2594	0.00115652	0.432161	treP	0.836296	1
GO:0006793	phosphorus metabolic process	biological_process	8	198	0.040404	140	2594	0.0539707	0.510858	mobB;mvaA;udk;murZ;purK;NWMN_1462;gmk;moaB	0.85981	1		GO:0006629	lipid metabolic process	biological_process	5	394	0.0126904	53	2594	0.0204318	0.43087	mvaK1;accB;NWMN_0984;ispA;NWMN_0164	0.836296	1
GO:0030170	pyridoxal phosphate binding	molecular_function	1	198	0.00505051	34	2594	0.0131072	0.511391	NWMN_2238	0.85981	1		GO:0009311	oligosaccharide metabolic process	biological_process	3	394	0.00761421	10	2594	0.00385505	0.398676	lacD;lacB;lacA	0.836296	1
GO:1902494	catalytic complex	cellular_component	3	198	0.0151515	30	2594	0.0115652	0.505293	narH;pstB;narG	0.85981	1		GO:0033554	cellular response to stress	biological_process	4	394	0.0101523	46	2594	0.0177332	0.396952	NWMN_1907;ung;mutL;recO	0.836296	1
GO:1901476	carbohydrate transporter activity	molecular_function	3	198	0.0151515	30	2594	0.0115652	0.505293	treP;fruA;NWMN_0182	0.85981	1		GO:0015370	solute:sodium symporter activity	molecular_function	3	394	0.00761421	10	2594	0.00385505	0.398676	NWMN_2246;nupC;NWMN_0255	0.836296	1
GO:0006796	phosphate-containing compound metabolic process	biological_process	8	198	0.040404	138	2594	0.0531997	0.510802	mobB;mvaA;udk;murZ;purK;NWMN_1462;gmk;moaB	0.85981	1		GO:0016421	CoA carboxylase activity	molecular_function	1	394	0.00253807	3	2594	0.00115652	0.432161	accB	0.836296	1
GO:0042558	pteridine-containing compound metabolic process	biological_process	1	198	0.00505051	9	2594	0.00346955	0.521359	NWMN_1462	0.85981	1		GO:0018904	ether metabolic process	biological_process	1	394	0.00253807	3	2594	0.00115652	0.432161	NWMN_1637	0.836296	1
GO:0015144	carbohydrate transmembrane transporter activity	molecular_function	3	198	0.0151515	30	2594	0.0115652	0.505293	treP;fruA;NWMN_0182	0.85981	1		GO:0051649	establishment of localization in cell	biological_process	3	394	0.00761421	11	2594	0.00424056	0.415502	ftsY;tatA;secY	0.836296	1
GO:0009070	serine family amino acid biosynthetic process	biological_process	1	198	0.00505051	9	2594	0.00346955	0.521359	cysM	0.85981	1		GO:0019277	UDP-N-acetylgalactosamine biosynthetic process	biological_process	1	394	0.00253807	3	2594	0.00115652	0.432161	murZ	0.836296	1
GO:0044237	cellular metabolic process	biological_process	54	198	0.272727	771	2594	0.297224	0.518126	mobB;NWMN_0667;mvaA;hemB;ung;hutH;gyrB;hemC;NWMN_0164;NWMN_2418;mvaK1;ribA;dapB;NWMN_0680;pth;NWMN_0984;hemH;NWMN_0288;narG;narH;ispA;purK;ilvC;panC;ilvD;hutU;cysM;mutL;hsdS;glk;thrB;NWMN_1545;murZ;dnaA;murQ;rplI;queA;fmhB;smc;NWMN_1742;gmk;lgt;moaB;lacB;recO;maeB;hpt;udk;NWMN_1013;NWMN_0947;trmE;NWMN_1462;dapA;pdp	0.85981	1		GO:0019203	carbohydrate phosphatase activity	molecular_function	1	394	0.00253807	3	2594	0.00115652	0.432161	NWMN_0367	0.836296	1
GO:0016646	oxidoreductase activity, acting on the CH-NH group of donors, NAD or NADP as acceptor	molecular_function	1	198	0.00505051	9	2594	0.00346955	0.521359	NWMN_2558	0.85981	1		GO:0006281	DNA repair	biological_process	4	394	0.0101523	44	2594	0.0169622	0.394555	NWMN_1907;ung;mutL;recO	0.836296	1
GO:0008652	cellular amino acid biosynthetic process	biological_process	8	198	0.040404	84	2594	0.0323824	0.532837	thrB;NWMN_1545;ilvC;dapB;panC;ilvD;dapA;cysM	0.872461	1		GO:0022857	transmembrane transporter activity	molecular_function	19	394	0.0482234	157	2594	0.0605243	0.420688	NWMN_0255;NWMN_1932;NWMN_2187;NWMN_2500;NWMN_1298;pstB;kdpB;tatA;NWMN_0182;NWMN_2246;NWMN_2539;treP;sbnF;NWMN_2582;NWMN_2224;nupC;NWMN_0329;fruA;NWMN_1652	0.836296	1
GO:0005575	cellular_component	cellular_component	62	198	0.313131	874	2594	0.336931	0.532477	NWMN_0667;tcaB;NWMN_2392;ung;NWMN_1824;cydA;hutH;NWMN_2418;mvaK1;NWMN_2246;dapB;gyrB;NWMN_2077;nupC;pth;NWMN_0329;NWMN_1476;hemH;opuCA;pstB;narG;narH;NWMN_0182;icaC;panC;ftsL;lspA;hutU;NWMN_1652;fruA;NWMN_2166;mutL;glk;ftsY;fhuG;NWMN_2303;thrB;murZ;NWMN_0187;dnaA;rplI;treP;queA;smc;gmk;lgt;NWMN_2359;scrB;NWMN_0255;sea;NWMN_2500;hpt;NWMN_1849;NWMN_0794;udk;tatA;NWMN_0122;NWMN_0947;NWMN_0703;trmE;N…	0.872461	1		GO:0016882	cyclo-ligase activity	molecular_function	1	394	0.00253807	3	2594	0.00115652	0.432161	bioD	0.836296	1
GO:0016407	acetyltransferase activity	molecular_function	4	198	0.020202	37	2594	0.0142637	0.531094	NWMN_2181;NWMN_2271;NWMN_0335;NWMN_0770	0.872461	1		GO:0006260	DNA replication	biological_process	2	394	0.00507614	29	2594	0.0111796	0.420555	gyrB;smc	0.836296	1
GO:0051186	cofactor metabolic process	biological_process	8	198	0.040404	86	2594	0.0331534	0.53946	mobB;hemH;mvaA;hemB;hemC;NWMN_1462;panC;moaB	0.881321	1		GO:0005402	cation:sugar symporter activity	molecular_function	1	394	0.00253807	3	2594	0.00115652	0.432161	fruA	0.836296	1
GO:0006222	UMP biosynthetic process	biological_process	1	198	0.00505051	10	2594	0.00385505	0.555425	udk	0.883575	1		GO:2001058	D-tagatose 6-phosphate metabolic process	biological_process	1	394	0.00253807	3	2594	0.00115652	0.432161	lacD	0.836296	1
GO:0009311	oligosaccharide metabolic process	biological_process	1	198	0.00505051	10	2594	0.00385505	0.555425	lacB	0.883575	1		GO:0051052	regulation of DNA metabolic process	biological_process	1	394	0.00253807	3	2594	0.00115652	0.432161	dnaA	0.836296	1
GO:0033875	ribonucleoside bisphosphate metabolic process	biological_process	1	198	0.00505051	10	2594	0.00385505	0.555425	mvaA	0.883575	1		GO:0006974	cellular response to DNA damage stimulus	biological_process	4	394	0.0101523	44	2594	0.0169622	0.394555	NWMN_1907;ung;mutL;recO	0.836296	1
GO:0016780	phosphotransferase activity, for other substituted phosphate groups	molecular_function	1	198	0.00505051	10	2594	0.00385505	0.555425	NWMN_0187	0.883575	1		GO:0050308	sugar-phosphatase activity	molecular_function	1	394	0.00253807	3	2594	0.00115652	0.432161	NWMN_0367	0.836296	1
GO:0033865	nucleoside bisphosphate metabolic process	biological_process	1	198	0.00505051	10	2594	0.00385505	0.555425	mvaA	0.883575	1		GO:0070011	peptidase activity, acting on L-amino acid peptides	molecular_function	9	394	0.0228426	44	2594	0.0169622	0.410869	NWMN_0870;splB;ctpA;hslV;splC;NWMN_1897;sspA;lspA;pbp4	0.836296	1
GO:0016645	oxidoreductase activity, acting on the CH-NH group of donors	molecular_function	1	198	0.00505051	10	2594	0.00385505	0.555425	NWMN_2558	0.883575	1		GO:0044459	plasma membrane part	cellular_component	5	394	0.0126904	23	2594	0.00886662	0.405252	ftsL;ftsY;tatA;NWMN_1298;pstB	0.836296	1
GO:0016861	intramolecular oxidoreductase activity, interconverting aldoses and ketoses	molecular_function	1	198	0.00505051	10	2594	0.00385505	0.555425	lacB	0.883575	1		GO:0009024	tagatose-6-phosphate kinase activity	molecular_function	1	394	0.00253807	3	2594	0.00115652	0.432161	lacD	0.836296	1
GO:0009056	catabolic process	biological_process	5	198	0.0252525	93	2594	0.035852	0.549934	hutU;glk;hutH;lacB;murQ	0.883575	1		GO:0015662	ATPase activity, coupled to transmembrane movement of ions, phosphorylative mechanism	molecular_function	1	394	0.00253807	3	2594	0.00115652	0.432161	kdpB	0.836296	1
GO:0009173	pyrimidine ribonucleoside monophosphate metabolic process	biological_process	1	198	0.00505051	10	2594	0.00385505	0.555425	udk	0.883575	1		GO:0003989	acetyl-CoA carboxylase activity	molecular_function	1	394	0.00253807	3	2594	0.00115652	0.432161	accB	0.836296	1
GO:0046049	UMP metabolic process	biological_process	1	198	0.00505051	10	2594	0.00385505	0.555425	udk	0.883575	1		GO:0015399	primary active transmembrane transporter activity	molecular_function	2	394	0.00507614	29	2594	0.0111796	0.420555	pstB;kdpB	0.836296	1
GO:0009174	pyrimidine ribonucleoside monophosphate biosynthetic process	biological_process	1	198	0.00505051	10	2594	0.00385505	0.555425	udk	0.883575	1		GO:0022402	cell cycle process	biological_process	3	394	0.00761421	11	2594	0.00424056	0.415502	ftsL;smc;NWMN_1053	0.836296	1
GO:0034032	purine nucleoside bisphosphate metabolic process	biological_process	1	198	0.00505051	10	2594	0.00385505	0.555425	mvaA	0.883575	1		GO:2001059	D-tagatose 6-phosphate catabolic process	biological_process	1	394	0.00253807	3	2594	0.00115652	0.432161	lacD	0.836296	1
GO:0016597	amino acid binding	molecular_function	1	198	0.00505051	11	2594	0.00424056	0.587077	NWMN_1545	0.88746	1		GO:0006662	glycerol ether metabolic process	biological_process	1	394	0.00253807	3	2594	0.00115652	0.432161	NWMN_1637	0.836296	1
GO:0006189	'de novo' IMP biosynthetic process	biological_process	1	198	0.00505051	11	2594	0.00424056	0.587077	purK	0.88746	1		GO:0022892	substrate-specific transporter activity	molecular_function	16	394	0.0406091	134	2594	0.0516577	0.388239	NWMN_0255;NWMN_1932;NWMN_2187;NWMN_2500;pstB;kdpB;tatA;NWMN_0182;NWMN_2246;NWMN_2539;treP;sbnF;NWMN_2224;nupC;NWMN_0329;fruA	0.836296	1
GO:0009129	pyrimidine nucleoside monophosphate metabolic process	biological_process	1	198	0.00505051	11	2594	0.00424056	0.587077	udk	0.88746	1		GO:0051276	chromosome organization	biological_process	1	394	0.00253807	3	2594	0.00115652	0.432161	smc	0.836296	1
GO:1901605	alpha-amino acid metabolic process	biological_process	9	198	0.0454545	99	2594	0.038165	0.565999	thrB;hutH;NWMN_1545;ilvC;dapB;ilvD;dapA;hutU;cysM	0.88746	1		GO:0030234	enzyme regulator activity	molecular_function	1	394	0.00253807	3	2594	0.00115652	0.432161	sspC	0.836296	1
GO:0008094	DNA-dependent ATPase activity	molecular_function	1	198	0.00505051	11	2594	0.00424056	0.587077	gyrB	0.88746	1		GO:0042886	amide transport	biological_process	1	394	0.00253807	3	2594	0.00115652	0.432161	NWMN_0143	0.836296	1
GO:0006811	ion transport	biological_process	2	198	0.010101	46	2594	0.0177332	0.577932	opp1A;opuCA	0.88746	1		GO:0043101	purine-containing compound salvage	biological_process	1	394	0.00253807	3	2594	0.00115652	0.432161	hpt	0.836296	1
GO:0008270	zinc ion binding	molecular_function	2	198	0.010101	47	2594	0.0181187	0.577986	ribA;NWMN_1471	0.88746	1		GO:0046942	carboxylic acid transport	biological_process	1	394	0.00253807	3	2594	0.00115652	0.432161	opuCA	0.836296	1
GO:0042455	ribonucleoside biosynthetic process	biological_process	4	198	0.020202	42	2594	0.0161912	0.564503	udk;queA;hpt;NWMN_0680	0.88746	1		GO:0008556	potassium-transporting ATPase activity	molecular_function	1	394	0.00253807	3	2594	0.00115652	0.432161	kdpB	0.836296	1
GO:0009112	nucleobase metabolic process	biological_process	1	198	0.00505051	11	2594	0.00424056	0.587077	pdp	0.88746	1		GO:0015081	sodium ion transmembrane transporter activity	molecular_function	3	394	0.00761421	10	2594	0.00385505	0.398676	NWMN_2246;nupC;NWMN_0255	0.836296	1
GO:0005215	transporter activity	molecular_function	18	198	0.0909091	207	2594	0.0797995	0.587164	NWMN_0255;NWMN_1932;NWMN_2500;fhuG;pstB;NWMN_2303;tcaB;tatA;NWMN_0182;NWMN_2246;NWMN_2582;treP;NWMN_0703;NWMN_2077;nupC;NWMN_0329;NWMN_1652;fruA	0.88746	1		GO:0016888	endodeoxyribonuclease activity, producing 5'-phosphomonoesters	molecular_function	1	394	0.00253807	3	2594	0.00115652	0.432161	hsdR	0.836296	1
GO:1901659	glycosyl compound biosynthetic process	biological_process	4	198	0.020202	42	2594	0.0161912	0.564503	udk;queA;hpt;NWMN_0680	0.88746	1		GO:0019276	UDP-N-acetylgalactosamine metabolic process	biological_process	1	394	0.00253807	3	2594	0.00115652	0.432161	murZ	0.836296	1
GO:0034470	ncRNA processing	biological_process	4	198	0.020202	42	2594	0.0161912	0.564503	NWMN_0947;NWMN_0680;queA;trmE	0.88746	1		GO:0015849	organic acid transport	biological_process	1	394	0.00253807	3	2594	0.00115652	0.432161	opuCA	0.836296	1
GO:0046040	IMP metabolic process	biological_process	1	198	0.00505051	11	2594	0.00424056	0.587077	purK	0.88746	1		GO:0006865	amino acid transport	biological_process	1	394	0.00253807	3	2594	0.00115652	0.432161	opuCA	0.836296	1
GO:0009163	nucleoside biosynthetic process	biological_process	4	198	0.020202	42	2594	0.0161912	0.564503	udk;queA;hpt;NWMN_0680	0.88746	1		GO:0015157	oligosaccharide transmembrane transporter activity	molecular_function	1	394	0.00253807	3	2594	0.00115652	0.432161	treP	0.836296	1
GO:0009058	biosynthetic process	biological_process	34	198	0.171717	496	2594	0.19121	0.572681	mobB;NWMN_0667;hemB;hutH;gyrB;hemC;NWMN_2418;mvaK1;ribA;dapB;NWMN_1369;NWMN_0680;pth;hemH;ispA;purK;ilvC;panC;ilvD;cysM;thrB;NWMN_1545;murZ;rplI;queA;fmhB;smc;lgt;moaB;hpt;udk;NWMN_1013;NWMN_1462;dapA	0.88746	1		GO:0015711	organic anion transport	biological_process	1	394	0.00253807	3	2594	0.00115652	0.432161	opuCA	0.836296	1
GO:0000097	sulfur amino acid biosynthetic process	biological_process	1	198	0.00505051	11	2594	0.00424056	0.587077	cysM	0.88746	1		GO:0090150	establishment of protein localization to membrane	biological_process	1	394	0.00253807	3	2594	0.00115652	0.432161	ftsY	0.836296	1
GO:0006188	IMP biosynthetic process	biological_process	1	198	0.00505051	11	2594	0.00424056	0.587077	purK	0.88746	1		GO:0015295	solute:proton symporter activity	molecular_function	1	394	0.00253807	3	2594	0.00115652	0.432161	fruA	0.836296	1
GO:1901576	organic substance biosynthetic process	biological_process	32	198	0.161616	470	2594	0.181187	0.564518	mobB;NWMN_0667;hemB;gyrB;hemC;NWMN_2418;mvaK1;ribA;dapB;NWMN_0680;pth;hemH;ispA;purK;ilvC;panC;ilvD;cysM;thrB;NWMN_1545;murZ;rplI;queA;fmhB;smc;lgt;moaB;hpt;udk;NWMN_1013;NWMN_1462;dapA	0.88746	1		GO:0009095	aromatic amino acid family biosynthetic process, prephenate pathway	biological_process	1	394	0.00253807	3	2594	0.00115652	0.432161	NWMN_1545	0.836296	1
GO:0043167	ion binding	molecular_function	38	198	0.191919	545	2594	0.2101	0.587056	mobB;hemB;gyrB;adhE;mvaK1;fer;dapB;ribA;NWMN_2242;NWMN_0680;hemH;opuCA;pstB;narG;NWMN_0704;purK;NWMN_2582;panC;ilvD;modC;mutL;ftsY;NWMN_1728;thrB;NWMN_2558;NWMN_2238;NWMN_1545;dnaA;NWMN_2388;smc;gmk;maeB;NWMN_1290;udk;opp1A;trmE;NWMN_1462;NWMN_1471	0.88746	1		GO:0006996	organelle organization	biological_process	1	394	0.00253807	3	2594	0.00115652	0.432161	smc	0.836296	1
GO:0044255	cellular lipid metabolic process	biological_process	2	198	0.010101	47	2594	0.0181187	0.577986	mvaK1;ispA	0.88746	1		GO:0016814	hydrolase activity, acting on carbon-nitrogen (but not peptide) bonds, in cyclic amidines	molecular_function	3	394	0.00761421	11	2594	0.00424056	0.415502	ribA;NWMN_1462;NWMN_1471	0.836296	1
GO:0046365	monosaccharide catabolic process	biological_process	1	198	0.00505051	11	2594	0.00424056	0.587077	lacB	0.88746	1		GO:0015405	P-P-bond-hydrolysis-driven transmembrane transporter activity	molecular_function	2	394	0.00507614	29	2594	0.0111796	0.420555	pstB;kdpB	0.836296	1
GO:0009130	pyrimidine nucleoside monophosphate biosynthetic process	biological_process	1	198	0.00505051	11	2594	0.00424056	0.587077	udk	0.88746	1		GO:0072522	purine-containing compound biosynthetic process	biological_process	3	394	0.00761421	34	2594	0.0131072	0.468532	hpt;purK;purE	0.847406	1
GO:0008238	exopeptidase activity	molecular_function	1	198	0.00505051	11	2594	0.00424056	0.587077	pbp4	0.88746	1		GO:0006732	coenzyme metabolic process	biological_process	6	394	0.0152284	60	2594	0.0231303	0.45967	mobB;thiM;mvaA;panC;moaB;panE	0.847406	1
GO:0071705	nitrogen compound transport	biological_process	1	198	0.00505051	11	2594	0.00424056	0.587077	opuCA	0.88746	1		GO:0004673	protein histidine kinase activity	molecular_function	1	394	0.00253807	19	2594	0.0073246	0.503251	NWMN_1741	0.847406	1
GO:0055085	transmembrane transport	biological_process	5	198	0.0252525	50	2594	0.0192753	0.590053	NWMN_2359;tcaB;tatA;NWMN_2166;NWMN_0122	0.889976	1		GO:0004872	receptor activity	molecular_function	1	394	0.00253807	19	2594	0.0073246	0.503251	NWMN_1741	0.847406	1
GO:0009119	ribonucleoside metabolic process	biological_process	5	198	0.0252525	51	2594	0.0196608	0.593766	udk;queA;hpt;mvaA;NWMN_0680	0.893722	1		GO:0000155	phosphorelay sensor kinase activity	molecular_function	1	394	0.00253807	19	2594	0.0073246	0.503251	NWMN_1741	0.847406	1
GO:0008233	peptidase activity	molecular_function	5	198	0.0252525	52	2594	0.0200463	0.597891	pbp4;lspA;NWMN_0870;NWMN_1513;ctpA	0.898071	1		GO:0044282	small molecule catabolic process	biological_process	7	394	0.0177665	34	2594	0.0131072	0.482248	NWMN_0347;hutH;murQ;ilvA;hutU;ald;hutI	0.847406	1
GO:0017111	nucleoside-triphosphatase activity	molecular_function	11	198	0.0555556	121	2594	0.0466461	0.600239	ftsY;opuCA;pstB;NWMN_1728;NWMN_1290;gyrB;NWMN_0704;NWMN_2242;NWMN_2582;trmE;modC	0.89974	1		GO:0030983	mismatched DNA binding	molecular_function	1	394	0.00253807	4	2594	0.00154202	0.507137	mutL	0.847406	1
GO:0019637	organophosphate metabolic process	biological_process	8	198	0.040404	132	2594	0.0508867	0.614207	mobB;mvaA;udk;murZ;purK;NWMN_1462;gmk;moaB	0.905526	1		GO:0009156	ribonucleoside monophosphate biosynthetic process	biological_process	3	394	0.00761421	36	2594	0.0138782	0.472106	udk;purK;purE	0.847406	1
GO:0009201	ribonucleoside triphosphate biosynthetic process	biological_process	1	198	0.00505051	12	2594	0.00462606	0.616487	udk	0.905526	1		GO:0009228	thiamine biosynthetic process	biological_process	1	394	0.00253807	4	2594	0.00154202	0.507137	thiM	0.847406	1
GO:0016860	intramolecular oxidoreductase activity	molecular_function	1	198	0.00505051	12	2594	0.00462606	0.616487	lacB	0.905526	1		GO:0009084	glutamine family amino acid biosynthetic process	biological_process	1	394	0.00253807	18	2594	0.00693909	0.498664	argR	0.847406	1
GO:0016818	hydrolase activity, acting on acid anhydrides, in phosphorus-containing anhydrides	molecular_function	11	198	0.0555556	127	2594	0.0489591	0.611795	ftsY;opuCA;pstB;NWMN_1728;NWMN_1290;gyrB;NWMN_0704;NWMN_2242;NWMN_2582;trmE;modC	0.905526	1		GO:0032153	cell division site	cellular_component	1	394	0.00253807	4	2594	0.00154202	0.507137	ftsL	0.847406	1
GO:0044238	primary metabolic process	biological_process	49	198	0.247475	693	2594	0.267155	0.616555	NWMN_0667;mvaA;ung;hutH;gyrB;hemC;NWMN_0164;NWMN_2418;mvaK1;NWMN_0680;dapB;NWMN_0259;pth;NWMN_0984;NWMN_0288;NWMN_2239;ispA;purK;ilvC;panC;ilvD;hutU;cysM;mutL;hsdS;glk;thrB;NWMN_1545;murZ;dnaA;murQ;rplI;NWMN_2388;queA;smc;NWMN_1742;gmk;lgt;scrB;lacB;recO;hpt;udk;NWMN_1013;NWMN_0947;bglA;trmE;dapA;pdp	0.905526	1		GO:0006779	porphyrin-containing compound biosynthetic process	biological_process	3	394	0.00761421	13	2594	0.00501157	0.458193	hemB;hemH;hemC	0.847406	1
GO:0016620	oxidoreductase activity, acting on the aldehyde or oxo group of donors, NAD or NADP as acceptor	molecular_function	1	198	0.00505051	12	2594	0.00462606	0.616487	adhE	0.905526	1		GO:0016627	oxidoreductase activity, acting on the CH-CH group of donors	molecular_function	3	394	0.00761421	14	2594	0.00539707	0.482584	NWMN_2186;dapB;fadD	0.847406	1
GO:0016462	pyrophosphatase activity	molecular_function	11	198	0.0555556	126	2594	0.0485736	0.609399	ftsY;opuCA;pstB;NWMN_1728;NWMN_1290;gyrB;NWMN_0704;NWMN_2242;NWMN_2582;trmE;modC	0.905526	1		GO:0032940	secretion by cell	biological_process	1	394	0.00253807	4	2594	0.00154202	0.507137	tatA	0.847406	1
GO:0016817	hydrolase activity, acting on acid anhydrides	molecular_function	11	198	0.0555556	127	2594	0.0489591	0.611795	ftsY;opuCA;pstB;NWMN_1728;NWMN_1290;gyrB;NWMN_0704;NWMN_2242;NWMN_2582;trmE;modC	0.905526	1		GO:0042455	ribonucleoside biosynthetic process	biological_process	4	394	0.0101523	42	2594	0.0161912	0.50936	udk;queA;hpt;NWMN_0680	0.847406	1
GO:0045454	cell redox homeostasis	biological_process	1	198	0.00505051	12	2594	0.00462606	0.616487	NWMN_1637	0.905526	1		GO:0042357	thiamine diphosphate metabolic process	biological_process	1	394	0.00253807	4	2594	0.00154202	0.507137	thiM	0.847406	1
GO:0009199	ribonucleoside triphosphate metabolic process	biological_process	1	198	0.00505051	12	2594	0.00462606	0.616487	udk	0.905526	1		GO:0052803	imidazole-containing compound metabolic process	biological_process	3	394	0.00761421	14	2594	0.00539707	0.482584	hutU;hutH;hutI	0.847406	1
GO:0009165	nucleotide biosynthetic process	biological_process	3	198	0.0151515	59	2594	0.0227448	0.622664	udk;murZ;purK	0.910818	1		GO:0005310	dicarboxylic acid transmembrane transporter activity	molecular_function	1	394	0.00253807	4	2594	0.00154202	0.507137	NWMN_2246	0.847406	1
GO:1901293	nucleoside phosphate biosynthetic process	biological_process	3	198	0.0151515	59	2594	0.0227448	0.622664	udk;murZ;purK	0.910818	1		GO:0009309	amine biosynthetic process	biological_process	1	394	0.00253807	4	2594	0.00154202	0.507137	sbnH	0.847406	1
GO:0015031	protein transport	biological_process	2	198	0.010101	17	2594	0.00655359	0.64069	ftsY;tatA	0.933429	1		GO:0006535	cysteine biosynthetic process from serine	biological_process	1	394	0.00253807	4	2594	0.00154202	0.507137	cysM	0.847406	1
GO:0045184	establishment of protein localization	biological_process	2	198	0.010101	17	2594	0.00655359	0.64069	ftsY;tatA	0.933429	1		GO:0044262	cellular carbohydrate metabolic process	biological_process	6	394	0.0152284	30	2594	0.0115652	0.463493	gntK;NWMN_0164;lacD;NWMN_0984;lacB;lacA	0.847406	1
GO:0016866	intramolecular transferase activity	molecular_function	2	198	0.010101	18	2594	0.00693909	0.648648	NWMN_2388;NWMN_1742	0.937509	1		GO:0005215	transporter activity	molecular_function	27	394	0.0685279	207	2594	0.0797995	0.482124	tcaB;NWMN_2246;NWMN_1750;NWMN_2077;nupC;NWMN_0329;pstB;kdpB;NWMN_0182;NWMN_2539;NWMN_2582;sbnF;NWMN_2224;fruA;NWMN_1652;NWMN_1932;NWMN_2187;fhuG;NWMN_0582;NWMN_2303;NWMN_2076;treP;NWMN_0255;NWMN_2500;NWMN_1298;tatA;NWMN_0703	0.847406	1
GO:0003924	GTPase activity	molecular_function	2	198	0.010101	18	2594	0.00693909	0.648648	ftsY;trmE	0.937509	1		GO:0016628	oxidoreductase activity, acting on the CH-CH group of donors, NAD or NADP as acceptor	molecular_function	1	394	0.00253807	4	2594	0.00154202	0.507137	dapB	0.847406	1
GO:0036211	protein modification process	biological_process	2	198	0.010101	18	2594	0.00693909	0.648648	lgt;hemC	0.937509	1		GO:0009163	nucleoside biosynthetic process	biological_process	4	394	0.0101523	42	2594	0.0161912	0.50936	udk;queA;hpt;NWMN_0680	0.847406	1
GO:0006464	cellular protein modification process	biological_process	2	198	0.010101	18	2594	0.00693909	0.648648	lgt;hemC	0.937509	1		GO:0046903	secretion	biological_process	1	394	0.00253807	4	2594	0.00154202	0.507137	tatA	0.847406	1
GO:0008236	serine-type peptidase activity	molecular_function	2	198	0.010101	19	2594	0.0073246	0.657299	pbp4;ctpA	0.940662	1		GO:0006525	arginine metabolic process	biological_process	1	394	0.00253807	17	2594	0.00655359	0.497386	argR	0.847406	1
GO:0017171	serine hydrolase activity	molecular_function	2	198	0.010101	19	2594	0.0073246	0.657299	pbp4;ctpA	0.940662	1		GO:0070525	threonylcarbamoyladenosine metabolic process	biological_process	1	394	0.00253807	4	2594	0.00154202	0.507137	NWMN_1959	0.847406	1
GO:0005622	intracellular	cellular_component	2	198	0.010101	19	2594	0.0073246	0.657299	NWMN_2418;NWMN_0667	0.940662	1		GO:0016835	carbon-oxygen lyase activity	molecular_function	6	394	0.0152284	28	2594	0.0107941	0.441269	leuC;hemB;murQ;ilvD;dapA;hutU	0.847406	1
GO:0003674	molecular_function	molecular_function	120	198	0.606061	1527	2594	0.588666	0.653508	mobB;NWMN_0667;hemB;NWMN_2418;mvaK1;nupC;NWMN_0259;hemH;narH;NWMN_0511;panC;NWMN_0870;ftsY;NWMN_2558;murZ;NWMN_0187;NWMN_2388;treP;smc;capD;NWMN_0255;udk;tatA;NWMN_0947;NWMN_0770;NWMN_2186;dapA;pdp;ung;adhE;sbnB;fer;opuCA;pstB;narG;NWMN_1637;NWMN_2582;NWMN_2181;ilvD;pbp4;lspA;hutU;NWMN_1652;NWMN_0316;NWMN_2606;NWMN_2303;NWMN_2238;queA;scrB;maeB;hpt;NWMN_0657;NWMN_2478;opp1A;NWMN_0703;trmE;mvaA;NW…	0.940662	1		GO:0006586	indolalkylamine metabolic process	biological_process	1	394	0.00253807	4	2594	0.00154202	0.507137	NWMN_0347	0.847406	1
GO:0051716	cellular response to stimulus	biological_process	4	198	0.020202	73	2594	0.0281419	0.655185	ung;trmE;mutL;recO	0.940662	1		GO:0042278	purine nucleoside metabolic process	biological_process	3	394	0.00761421	34	2594	0.0131072	0.468532	mvaA;hpt;NWMN_1959	0.847406	1
GO:0015171	amino acid transmembrane transporter activity	molecular_function	2	198	0.010101	20	2594	0.0077101	0.666504	NWMN_2246;NWMN_2500	0.951961	1		GO:0044445	cytosolic part	cellular_component	1	394	0.00253807	4	2594	0.00154202	0.507137	hslV	0.847406	1
GO:0006024	glycosaminoglycan biosynthetic process	biological_process	2	198	0.010101	21	2594	0.00809561	0.676141	fmhB;murZ	0.956332	1		GO:0009161	ribonucleoside monophosphate metabolic process	biological_process	3	394	0.00761421	36	2594	0.0138782	0.472106	udk;purK;purE	0.847406	1
GO:0009252	peptidoglycan biosynthetic process	biological_process	2	198	0.010101	21	2594	0.00809561	0.676141	fmhB;murZ	0.956332	1		GO:0016885	ligase activity, forming carbon-carbon bonds	molecular_function	1	394	0.00253807	4	2594	0.00154202	0.507137	accB	0.847406	1
GO:0009110	vitamin biosynthetic process	biological_process	2	198	0.010101	21	2594	0.00809561	0.676141	ribA;panC	0.956332	1		GO:0009209	pyrimidine ribonucleoside triphosphate biosynthetic process	biological_process	1	394	0.00253807	4	2594	0.00154202	0.507137	udk	0.847406	1
GO:0042364	water-soluble vitamin biosynthetic process	biological_process	2	198	0.010101	21	2594	0.00809561	0.676141	ribA;panC	0.956332	1		GO:0005283	sodium:amino acid symporter activity	molecular_function	1	394	0.00253807	4	2594	0.00154202	0.507137	NWMN_2246	0.847406	1
GO:0006023	aminoglycan biosynthetic process	biological_process	2	198	0.010101	21	2594	0.00809561	0.676141	fmhB;murZ	0.956332	1		GO:0009306	protein secretion	biological_process	1	394	0.00253807	4	2594	0.00154202	0.507137	tatA	0.847406	1
GO:0006753	nucleoside phosphate metabolic process	biological_process	5	198	0.0252525	87	2594	0.0335389	0.680445	udk;mvaA;murZ;purK;gmk	0.958689	1		GO:0006768	biotin metabolic process	biological_process	1	394	0.00253807	4	2594	0.00154202	0.507137	bioD	0.847406	1
GO:0009117	nucleotide metabolic process	biological_process	5	198	0.0252525	87	2594	0.0335389	0.680445	udk;mvaA;murZ;purK;gmk	0.958689	1		GO:0006950	response to stress	biological_process	7	394	0.0177665	67	2594	0.0258288	0.484529	NWMN_1907;ung;hsdR;NWMN_2305;hsdM;mutL;recO	0.847406	1
GO:1901575	organic substance catabolic process	biological_process	5	198	0.0252525	91	2594	0.035081	0.683538	hutU;glk;hutH;lacB;murQ	0.959224	1		GO:0042401	cellular biogenic amine biosynthetic process	biological_process	1	394	0.00253807	4	2594	0.00154202	0.507137	sbnH	0.847406	1
GO:0019438	aromatic compound biosynthetic process	biological_process	14	198	0.0707071	214	2594	0.0824981	0.685865	hemH;NWMN_0667;hpt;hemB;udk;NWMN_1013;murZ;hemC;purK;NWMN_2418;NWMN_1545;NWMN_0680;queA;NWMN_1462	0.959224	1		GO:0009078	pyruvate family amino acid metabolic process	biological_process	1	394	0.00253807	4	2594	0.00154202	0.507137	ald	0.847406	1
GO:0051539	4 iron, 4 sulfur cluster binding	molecular_function	2	198	0.010101	22	2594	0.00848111	0.686103	narG;ilvD	0.959224	1		GO:0034641	cellular nitrogen compound metabolic process	biological_process	61	394	0.154822	444	2594	0.171164	0.470579	NWMN_0667;mvaA;sbnH;lacR;hemB;hutH;gyrB;hemC;NWMN_1935;ung;NWMN_2418;ribA;NWMN_0680;tnp;sarV;purE;NWMN_1907;thiM;hemH;NWMN_0288;NWMN_0159;NWMN_0079;rbsR;bioD;purK;sbnF;panC;argR;hutU;hsdM;mutL;NWMN_2477;hsdS;nirR;NWMN_2233;NWMN_0347;murZ;dnaA;NWMN_0480;NWMN_0022;queA;sarT;smc;NWMN_2020;gmk;NWMN_1742;hutI;recO;hpt;udk;NWMN_1013;NWMN_1959;NWMN_1234;NWMN_0947;trmE;NWMN_1462;hsdR;NWMN_0052;marR;pdp;p…	0.847406	1
GO:1901606	alpha-amino acid catabolic process	biological_process	2	198	0.010101	22	2594	0.00848111	0.686103	hutU;hutH	0.959224	1		GO:0042724	thiamine-containing compound biosynthetic process	biological_process	1	394	0.00253807	4	2594	0.00154202	0.507137	thiM	0.847406	1
GO:0044249	cellular biosynthetic process	biological_process	32	198	0.161616	457	2594	0.176176	0.697915	mobB;NWMN_0667;hemB;gyrB;hemC;NWMN_2418;mvaK1;ribA;dapB;NWMN_0680;pth;hemH;ispA;purK;ilvC;panC;ilvD;cysM;thrB;NWMN_1545;murZ;rplI;queA;fmhB;smc;lgt;moaB;hpt;udk;NWMN_1013;NWMN_1462;dapA	0.960617	1		GO:0003918	DNA topoisomerase type II (ATP-hydrolyzing) activity	molecular_function	1	394	0.00253807	4	2594	0.00154202	0.507137	gyrB	0.847406	1
GO:0009152	purine ribonucleotide biosynthetic process	biological_process	1	198	0.00505051	31	2594	0.0119507	0.724097	purK	0.960617	1		GO:0009229	thiamine diphosphate biosynthetic process	biological_process	1	394	0.00253807	4	2594	0.00154202	0.507137	thiM	0.847406	1
GO:0006767	water-soluble vitamin metabolic process	biological_process	2	198	0.010101	24	2594	0.00925212	0.706634	ribA;panC	0.960617	1		GO:0019725	cellular homeostasis	biological_process	1	394	0.00253807	19	2594	0.0073246	0.503251	NWMN_1637	0.847406	1
GO:0019439	aromatic compound catabolic process	biological_process	2	198	0.010101	25	2594	0.00963763	0.717049	hutU;hutH	0.960617	1		GO:0016758	transferase activity, transferring hexosyl groups	molecular_function	1	394	0.00253807	4	2594	0.00154202	0.507137	pdp	0.847406	1
GO:0008152	metabolic process	biological_process	62	198	0.313131	856	2594	0.329992	0.694836	mobB;NWMN_0667;mvaA;hemB;ung;adhE;hutH;gyrB;hemC;NWMN_2418;mvaK1;NWMN_0164;dapB;ribA;NWMN_1369;NWMN_0680;NWMN_0259;pth;NWMN_0984;hemH;NWMN_0288;narG;narH;NWMN_1637;NWMN_2239;ispA;purK;ilvC;panC;ilvD;hutU;cysM;mutL;hsdS;glk;thrB;NWMN_1545;murZ;dnaA;murQ;rplI;NWMN_2388;queA;fmhB;smc;NWMN_1742;gmk;lgt;moaB;scrB;lacB;recO;maeB;hpt;udk;NWMN_1013;NWMN_0947;bglA;trmE;NWMN_1462;dapA;pdp	0.960617	1		GO:0032787	monocarboxylic acid metabolic process	biological_process	6	394	0.0152284	30	2594	0.0115652	0.463493	hutH;gntK;bioD;hutU;accB;hutI	0.847406	1
GO:0030554	adenyl nucleotide binding	molecular_function	18	198	0.0909091	262	2594	0.101002	0.714059	opuCA;pstB;NWMN_1728;NWMN_1290;thrB;udk;gyrB;NWMN_0704;purK;dnaA;mvaK1;NWMN_2582;NWMN_2242;smc;panC;gmk;modC;mutL	0.960617	1		GO:0070526	threonylcarbamoyladenosine biosynthetic process	biological_process	1	394	0.00253807	4	2594	0.00154202	0.507137	NWMN_1959	0.847406	1
GO:0072527	pyrimidine-containing compound metabolic process	biological_process	2	198	0.010101	25	2594	0.00963763	0.717049	udk;pdp	0.960617	1		GO:0038023	signaling receptor activity	molecular_function	1	394	0.00253807	19	2594	0.0073246	0.503251	NWMN_1741	0.847406	1
GO:0004175	endopeptidase activity	molecular_function	2	198	0.010101	24	2594	0.00925212	0.706634	lspA;NWMN_0870	0.960617	1		GO:0015079	potassium ion transmembrane transporter activity	molecular_function	1	394	0.00253807	4	2594	0.00154202	0.507137	kdpB	0.847406	1
GO:0055086	nucleobase-containing small molecule metabolic process	biological_process	9	198	0.0454545	109	2594	0.04202	0.716704	mvaA;hpt;udk;murZ;purK;NWMN_0680;queA;gmk;pdp	0.960617	1		GO:0005416	cation:amino acid symporter activity	molecular_function	1	394	0.00253807	4	2594	0.00154202	0.507137	NWMN_2246	0.847406	1
GO:0044036	cell wall macromolecule metabolic process	biological_process	2	198	0.010101	25	2594	0.00963763	0.717049	fmhB;murZ	0.960617	1		GO:0046085	adenosine metabolic process	biological_process	1	394	0.00253807	4	2594	0.00154202	0.507137	NWMN_1959	0.847406	1
GO:0009063	cellular amino acid catabolic process	biological_process	2	198	0.010101	23	2594	0.00886662	0.696295	hutU;hutH	0.960617	1		GO:0016772	transferase activity, transferring phosphorus-containing groups	molecular_function	18	394	0.0456853	144	2594	0.0555127	0.475081	thiM;glk;thrB;NWMN_0518;rbsK;gntK;udk;NWMN_0187;NWMN_0519;mvaK1;NWMN_2539;treP;NWMN_2020;NWMN_1741;NWMN_2224;gmk;lacD;fruA	0.847406	1
GO:0015399	primary active transmembrane transporter activity	molecular_function	1	198	0.00505051	29	2594	0.0111796	0.719644	pstB	0.960617	1		GO:0046036	CTP metabolic process	biological_process	1	394	0.00253807	4	2594	0.00154202	0.507137	udk	0.847406	1
GO:0006790	sulfur compound metabolic process	biological_process	1	198	0.00505051	27	2594	0.0104086	0.717765	cysM	0.960617	1		GO:0006807	nitrogen compound metabolic process	biological_process	78	394	0.19797	557	2594	0.214726	0.467941	mobB;NWMN_0667;mvaA;sbnH;lacR;hemB;hutH;gyrB;hemC;NWMN_1935;ung;NWMN_2418;ribA;NWMN_0680;dapB;ilvA;tnp;sarV;purE;NWMN_1907;thiM;hemH;NWMN_0288;narG;NWMN_0159;narH;NWMN_0079;rbsR;ilvC;purK;bioD;sbnF;ilvD;panC;argR;hutU;hsdM;mutL;cysM;NWMN_2477;hsdS;nirR;NWMN_2233;leuB;NWMN_0347;thrB;NWMN_1545;murZ;dnaA;NWMN_0480;NWMN_0022;fmhB;queA;sarT;smc;gmk;NWMN_2020;moaB;ald;NWMN_1742;hutI;recO;nirD;hpt;leuC;…	0.847406	1
GO:0034641	cellular nitrogen compound metabolic process	biological_process	31	198	0.156566	444	2594	0.171164	0.69458	NWMN_0667;mvaA;hemB;ung;hutH;gyrB;hemC;NWMN_2418;ribA;NWMN_0680;hemH;NWMN_0288;purK;panC;hutU;mutL;hsdS;murZ;dnaA;queA;smc;NWMN_1742;gmk;recO;hpt;udk;NWMN_1013;NWMN_0947;trmE;NWMN_1462;pdp	0.960617	1		GO:0046348	amino sugar catabolic process	biological_process	1	394	0.00253807	4	2594	0.00154202	0.507137	murQ	0.847406	1
GO:0006022	aminoglycan metabolic process	biological_process	2	198	0.010101	25	2594	0.00963763	0.717049	fmhB;murZ	0.960617	1		GO:0006522	alanine metabolic process	biological_process	1	394	0.00253807	4	2594	0.00154202	0.507137	ald	0.847406	1
GO:0006091	generation of precursor metabolites and energy	biological_process	1	198	0.00505051	28	2594	0.0107941	0.718355	glk	0.960617	1		GO:0042430	indole-containing compound metabolic process	biological_process	1	394	0.00253807	4	2594	0.00154202	0.507137	NWMN_0347	0.847406	1
GO:0008982	protein-N(PI)-phosphohistidine-sugar phosphotransferase activity	molecular_function	2	198	0.010101	24	2594	0.00925212	0.706634	treP;fruA	0.960617	1		GO:0008757	S-adenosylmethionine-dependent methyltransferase activity	molecular_function	1	394	0.00253807	17	2594	0.00655359	0.497386	hsdM	0.847406	1
GO:0044038	cell wall macromolecule biosynthetic process	biological_process	2	198	0.010101	25	2594	0.00963763	0.717049	fmhB;murZ	0.960617	1		GO:0034655	nucleobase-containing compound catabolic process	biological_process	1	394	0.00253807	18	2594	0.00693909	0.498664	NWMN_0022	0.847406	1
GO:0006310	DNA recombination	biological_process	1	198	0.00505051	31	2594	0.0119507	0.724097	recO	0.960617	1		GO:0030246	carbohydrate binding	molecular_function	3	394	0.00761421	13	2594	0.00501157	0.458193	NWMN_0259;NWMN_2239;murQ	0.847406	1
GO:0015075	ion transmembrane transporter activity	molecular_function	8	198	0.040404	92	2594	0.0354665	0.690311	NWMN_0255;NWMN_1932;NWMN_2500;pstB;NWMN_2246;nupC;NWMN_0329;fruA	0.960617	1		GO:0006298	mismatch repair	biological_process	1	394	0.00253807	4	2594	0.00154202	0.507137	mutL	0.847406	1
GO:0000270	peptidoglycan metabolic process	biological_process	2	198	0.010101	25	2594	0.00963763	0.717049	fmhB;murZ	0.960617	1		GO:0009102	biotin biosynthetic process	biological_process	1	394	0.00253807	4	2594	0.00154202	0.507137	bioD	0.847406	1
GO:0006725	cellular aromatic compound metabolic process	biological_process	30	198	0.151515	428	2594	0.164996	0.690771	NWMN_0667;mvaA;hemB;ung;hutH;gyrB;hemC;NWMN_2418;NWMN_0680;hemH;NWMN_0288;purK;hutU;mutL;hsdS;NWMN_1545;murZ;dnaA;queA;smc;NWMN_1742;gmk;recO;hpt;udk;NWMN_1013;NWMN_0947;trmE;NWMN_1462;pdp	0.960617	1		GO:0009208	pyrimidine ribonucleoside triphosphate metabolic process	biological_process	1	394	0.00253807	4	2594	0.00154202	0.507137	udk	0.847406	1
GO:0006812	cation transport	biological_process	1	198	0.00505051	31	2594	0.0119507	0.724097	opp1A	0.960617	1		GO:1901659	glycosyl compound biosynthetic process	biological_process	4	394	0.0101523	42	2594	0.0161912	0.50936	udk;queA;hpt;NWMN_0680	0.847406	1
GO:0048037	cofactor binding	molecular_function	10	198	0.0505051	117	2594	0.0451041	0.722228	NWMN_2422;maeB;mvaA;NWMN_2558;NWMN_2238;purK;ilvC;dapB;NWMN_1754;capD	0.960617	1		GO:0009067	aspartate family amino acid biosynthetic process	biological_process	3	394	0.00761421	14	2594	0.00539707	0.482584	dapA;thrB;dapB	0.847406	1
GO:0015405	P-P-bond-hydrolysis-driven transmembrane transporter activity	molecular_function	1	198	0.00505051	29	2594	0.0111796	0.719644	pstB	0.960617	1		GO:0006241	CTP biosynthetic process	biological_process	1	394	0.00253807	4	2594	0.00154202	0.507137	udk	0.847406	1
GO:0070589	cellular component macromolecule biosynthetic process	biological_process	2	198	0.010101	25	2594	0.00963763	0.717049	fmhB;murZ	0.960617	1		GO:0006547	histidine metabolic process	biological_process	3	394	0.00761421	14	2594	0.00539707	0.482584	hutU;hutH;hutI	0.847406	1
GO:0006766	vitamin metabolic process	biological_process	2	198	0.010101	24	2594	0.00925212	0.706634	ribA;panC	0.960617	1		GO:0019201	nucleotide kinase activity	molecular_function	1	394	0.00253807	4	2594	0.00154202	0.507137	gmk	0.847406	1
GO:0030203	glycosaminoglycan metabolic process	biological_process	2	198	0.010101	25	2594	0.00963763	0.717049	fmhB;murZ	0.960617	1		GO:0006568	tryptophan metabolic process	biological_process	1	394	0.00253807	4	2594	0.00154202	0.507137	NWMN_0347	0.847406	1
GO:0006164	purine nucleotide biosynthetic process	biological_process	1	198	0.00505051	32	2594	0.0123362	0.727154	purK	0.961184	1		GO:0006817	phosphate ion transport	biological_process	1	394	0.00253807	4	2594	0.00154202	0.507137	NWMN_1298	0.847406	1
GO:0044425	membrane part	cellular_component	24	198	0.121212	293	2594	0.112953	0.727168	tcaB;NWMN_1824;NWMN_2246;NWMN_2077;NWMN_0329;NWMN_1476;pstB;NWMN_0182;ftsL;lspA;NWMN_1652;NWMN_2166;fruA;ftsY;fhuG;treP;lgt;NWMN_2359;NWMN_2500;NWMN_1849;NWMN_0794;tatA;NWMN_0122;NWMN_0703	0.961184	1		GO:0006220	pyrimidine nucleotide metabolic process	biological_process	1	394	0.00253807	17	2594	0.00655359	0.497386	udk	0.847406	1
GO:0044765	single-organism transport	biological_process	11	198	0.0555556	128	2594	0.0493446	0.733346	ftsY;opuCA;tcaB;tatA;NWMN_0182;NWMN_0122;opp1A;treP;NWMN_2359;fruA;NWMN_2166	0.964091	1		GO:0061505	DNA topoisomerase II activity	molecular_function	1	394	0.00253807	4	2594	0.00154202	0.507137	gyrB	0.847406	1
GO:0022891	substrate-specific transmembrane transporter activity	molecular_function	11	198	0.0555556	128	2594	0.0493446	0.733346	NWMN_0255;NWMN_1932;NWMN_2500;pstB;tatA;NWMN_0182;NWMN_2246;treP;nupC;NWMN_0329;fruA	0.964091	1		GO:0006066	alcohol metabolic process	biological_process	3	394	0.00761421	14	2594	0.00539707	0.482584	adhE;NWMN_0984;NWMN_0164	0.847406	1
GO:0009401	phosphoenolpyruvate-dependent sugar phosphotransferase system	biological_process	3	198	0.0151515	31	2594	0.0119507	0.730695	treP;fruA;NWMN_0182	0.964091	1		GO:0005887	integral component of plasma membrane	cellular_component	3	394	0.00761421	13	2594	0.00501157	0.458193	ftsL;tatA;NWMN_1298	0.847406	1
GO:0008643	carbohydrate transport	biological_process	3	198	0.0151515	32	2594	0.0123362	0.734672	treP;fruA;NWMN_0182	0.964091	1		GO:0042128	nitrate assimilation	biological_process	1	394	0.00253807	4	2594	0.00154202	0.507137	nirD	0.847406	1
GO:0015077	monovalent inorganic cation transmembrane transporter activity	molecular_function	3	198	0.0151515	33	2594	0.0127217	0.739037	NWMN_2246;nupC;NWMN_0255	0.968072	1		GO:0090304	nucleic acid metabolic process	biological_process	36	394	0.0913706	271	2594	0.104472	0.47639	NWMN_0667;lacR;NWMN_1935;gyrB;ung;NWMN_2418;NWMN_0680;tnp;sarV;NWMN_1907;NWMN_0288;NWMN_0159;NWMN_0079;rbsR;argR;hsdM;mutL;NWMN_2477;hsdS;NWMN_2233;dnaA;NWMN_0480;queA;sarT;smc;NWMN_2020;NWMN_1742;recO;NWMN_1013;NWMN_1959;NWMN_1234;NWMN_0947;trmE;hsdR;NWMN_0052;marR	0.847406	1
GO:0022892	substrate-specific transporter activity	molecular_function	11	198	0.0555556	134	2594	0.0516577	0.740797	NWMN_0255;NWMN_1932;NWMN_2500;pstB;tatA;NWMN_0182;NWMN_2246;treP;nupC;NWMN_0329;fruA	0.968632	1		GO:0009150	purine ribonucleotide metabolic process	biological_process	3	394	0.00761421	35	2594	0.0134927	0.469442	mvaA;purK;purE	0.847406	1
GO:0044282	small molecule catabolic process	biological_process	3	198	0.0151515	34	2594	0.0131072	0.743744	hutU;hutH;murQ	0.97074	1		GO:0009066	aspartate family amino acid metabolic process	biological_process	4	394	0.0101523	17	2594	0.00655359	0.51075	dapA;thrB;dapB;ilvA	0.848194	1
GO:0043168	anion binding	molecular_function	27	198	0.136364	380	2594	0.146492	0.754721	mobB;gyrB;mvaK1;ribA;dapB;NWMN_2242;opuCA;pstB;NWMN_0704;purK;NWMN_2582;panC;modC;mutL;ftsY;NWMN_1728;thrB;NWMN_2558;NWMN_2238;NWMN_1545;dnaA;smc;gmk;NWMN_1290;udk;trmE;NWMN_1462	0.983302	1		GO:0016810	hydrolase activity, acting on carbon-nitrogen (but not peptide) bonds	molecular_function	8	394	0.0203046	40	2594	0.0154202	0.515825	NWMN_1862;NWMN_0347;ribA;NWMN_0209;NWMN_1462;NWMN_1471;icaB;hutI	0.855086	1
GO:0022857	transmembrane transporter activity	molecular_function	13	198	0.0656566	157	2594	0.0605243	0.757314	NWMN_0255;NWMN_1932;NWMN_2500;pstB;tatA;NWMN_0182;NWMN_2246;NWMN_2582;treP;nupC;NWMN_0329;NWMN_1652;fruA	0.984915	1		GO:0042727	flavin-containing compound biosynthetic process	biological_process	1	394	0.00253807	5	2594	0.00192753	0.572236	ribA	0.856501	1
GO:0006810	transport	biological_process	11	198	0.0555556	166	2594	0.0639938	0.762423	ftsY;opuCA;tcaB;tatA;NWMN_0182;NWMN_0122;opp1A;treP;NWMN_2359;fruA;NWMN_2166	0.988024	1		GO:0019954	asexual reproduction	biological_process	1	394	0.00253807	5	2594	0.00192753	0.572236	ftsL	0.856501	1
GO:0051234	establishment of localization	biological_process	11	198	0.0555556	166	2594	0.0639938	0.762423	ftsY;opuCA;tcaB;tatA;NWMN_0182;NWMN_0122;opp1A;treP;NWMN_2359;fruA;NWMN_2166	0.988024	1		GO:0042626	ATPase activity, coupled to transmembrane movement of substances	molecular_function	2	394	0.00507614	25	2594	0.00963763	0.567764	pstB;kdpB	0.856501	1
GO:0008610	lipid biosynthetic process	biological_process	2	198	0.010101	43	2594	0.0165767	0.767829	mvaK1;ispA	0.993259	1		GO:0000003	reproduction	biological_process	1	394	0.00253807	5	2594	0.00192753	0.572236	ftsL	0.856501	1
GO:0009260	ribonucleotide biosynthetic process	biological_process	2	198	0.010101	44	2594	0.0169622	0.769262	udk;purK	0.993345	1		GO:0006351	transcription, DNA-templated	biological_process	15	394	0.0380711	84	2594	0.0323824	0.545554	NWMN_2477;NWMN_0667;NWMN_0159;NWMN_2233;lacR;NWMN_0079;rbsR;NWMN_1234;NWMN_0480;NWMN_2418;sarT;argR;NWMN_0052;sarV;marR	0.856501	1
GO:0046390	ribose phosphate biosynthetic process	biological_process	2	198	0.010101	45	2594	0.0173477	0.771032	udk;purK	0.993866	1		GO:0008270	zinc ion binding	molecular_function	5	394	0.0126904	47	2594	0.0181187	0.539781	ribA;hutI;NWMN_1968;NWMN_0184;NWMN_1471	0.856501	1
GO:0070011	peptidase activity, acting on L-amino acid peptides	molecular_function	4	198	0.020202	44	2594	0.0169622	0.773117	pbp4;lspA;NWMN_0870;ctpA	0.99479	1		GO:0004518	nuclease activity	molecular_function	5	394	0.0126904	48	2594	0.0185042	0.540019	NWMN_1350;NWMN_1343;nuc;NWMN_1901;hsdR	0.856501	1
GO:0022603	regulation of anatomical structure morphogenesis	biological_process	1	198	0.00505051	22	2594	0.00848111	1	murZ	1	1		GO:0015698	inorganic anion transport	biological_process	1	394	0.00253807	5	2594	0.00192753	0.572236	NWMN_1298	0.856501	1
GO:0022604	regulation of cell morphogenesis	biological_process	1	198	0.00505051	22	2594	0.00848111	1	murZ	1	1		GO:0000041	transition metal ion transport	biological_process	1	394	0.00253807	5	2594	0.00192753	0.572236	opp1A	0.856501	1
GO:0030145	manganese ion binding	molecular_function	1	198	0.00505051	14	2594	0.00539707	1	ribA	1	1		GO:0009126	purine nucleoside monophosphate metabolic process	biological_process	2	394	0.00507614	24	2594	0.00925212	0.566237	purK;purE	0.856501	1
GO:0090407	organophosphate biosynthetic process	biological_process	6	198	0.030303	93	2594	0.035852	0.842643	mobB;udk;murZ;purK;NWMN_1462;moaB	1	1		GO:0009237	siderophore metabolic process	biological_process	1	394	0.00253807	5	2594	0.00192753	0.572236	sbnF	0.856501	1
GO:0072522	purine-containing compound biosynthetic process	biological_process	2	198	0.010101	34	2594	0.0131072	1	hpt;purK	1	1		GO:0009231	riboflavin biosynthetic process	biological_process	1	394	0.00253807	5	2594	0.00192753	0.572236	ribA	0.856501	1
GO:0006732	coenzyme metabolic process	biological_process	4	198	0.020202	60	2594	0.0231303	1	mobB;moaB;mvaA;panC	1	1		GO:0046349	amino sugar biosynthetic process	biological_process	1	394	0.00253807	5	2594	0.00192753	0.572236	murZ	0.856501	1
GO:0046906	tetrapyrrole binding	molecular_function	1	198	0.00505051	14	2594	0.00539707	1	opp1A	1	1		GO:0065002	intracellular protein transmembrane transport	biological_process	1	394	0.00253807	5	2594	0.00192753	0.572236	secY	0.856501	1
GO:1901135	carbohydrate derivative metabolic process	biological_process	10	198	0.0505051	131	2594	0.0505012	1	mvaA;hpt;udk;murZ;purK;murQ;NWMN_0680;queA;fmhB;pdp	1	1		GO:0042927	siderophore transporter activity	molecular_function	1	394	0.00253807	5	2594	0.00192753	0.572236	sbnF	0.856501	1
GO:0046131	pyrimidine ribonucleoside metabolic process	biological_process	1	198	0.00505051	13	2594	0.00501157	1	udk	1	1		GO:0043173	nucleotide salvage	biological_process	1	394	0.00253807	5	2594	0.00192753	0.572236	udk	0.856501	1
GO:0032550	purine ribonucleoside binding	molecular_function	23	198	0.116162	290	2594	0.111796	0.81562	mobB;gyrB;mvaK1;ribA;NWMN_2242;opuCA;pstB;NWMN_0704;purK;NWMN_2582;panC;modC;mutL;ftsY;NWMN_1728;thrB;dnaA;smc;gmk;NWMN_1290;udk;trmE;NWMN_1462	1	1		GO:0032505	reproduction of a single-celled organism	biological_process	1	394	0.00253807	5	2594	0.00192753	0.572236	ftsL	0.856501	1
GO:0042626	ATPase activity, coupled to transmembrane movement of substances	molecular_function	1	198	0.00505051	25	2594	0.00963763	1	pstB	1	1		GO:0019321	pentose metabolic process	biological_process	1	394	0.00253807	5	2594	0.00192753	0.572236	rbsK	0.856501	1
GO:0050661	NADP binding	molecular_function	1	198	0.00505051	20	2594	0.0077101	1	dapB	1	1		GO:0019344	cysteine biosynthetic process	biological_process	1	394	0.00253807	5	2594	0.00192753	0.572236	cysM	0.856501	1
GO:0042623	ATPase activity, coupled	molecular_function	2	198	0.010101	39	2594	0.0150347	1	gyrB;pstB	1	1		GO:0022891	substrate-specific transmembrane transporter activity	molecular_function	16	394	0.0406091	128	2594	0.0493446	0.528286	NWMN_0255;NWMN_1932;NWMN_2187;NWMN_2500;pstB;kdpB;tatA;NWMN_0182;NWMN_2246;NWMN_2539;treP;sbnF;NWMN_2224;nupC;NWMN_0329;fruA	0.856501	1
GO:0008324	cation transmembrane transporter activity	molecular_function	5	198	0.0252525	61	2594	0.0235158	0.807657	NWMN_2246;nupC;NWMN_0255;fruA;NWMN_1932	1	1		GO:0044036	cell wall macromolecule metabolic process	biological_process	2	394	0.00507614	25	2594	0.00963763	0.567764	fmhB;murZ	0.856501	1
GO:0071554	cell wall organization or biogenesis	biological_process	1	198	0.00505051	20	2594	0.0077101	1	murZ	1	1		GO:0015343	siderophore transmembrane transporter activity	molecular_function	1	394	0.00253807	5	2594	0.00192753	0.572236	sbnF	0.856501	1
GO:0044272	sulfur compound biosynthetic process	biological_process	1	198	0.00505051	23	2594	0.00886662	1	cysM	1	1		GO:0009167	purine ribonucleoside monophosphate metabolic process	biological_process	2	394	0.00507614	24	2594	0.00925212	0.566237	purK;purE	0.856501	1
GO:0006259	DNA metabolic process	biological_process	8	198	0.040404	100	2594	0.0385505	0.848143	hsdS;NWMN_0288;ung;gyrB;dnaA;smc;mutL;recO	1	1		GO:0016811	hydrolase activity, acting on carbon-nitrogen (but not peptide) bonds, in linear amides	molecular_function	4	394	0.0101523	20	2594	0.0077101	0.54688	NWMN_1862;icaB;NWMN_0347;NWMN_0209	0.856501	1
GO:0046483	heterocycle metabolic process	biological_process	32	198	0.161616	441	2594	0.170008	0.844255	mobB;NWMN_0667;mvaA;hemB;ung;hutH;gyrB;hemC;NWMN_2418;ribA;NWMN_0680;hemH;NWMN_0288;purK;hutU;mutL;hsdS;murZ;dnaA;queA;smc;NWMN_1742;gmk;moaB;recO;hpt;udk;NWMN_1013;NWMN_0947;trmE;NWMN_1462;pdp	1	1		GO:0006771	riboflavin metabolic process	biological_process	1	394	0.00253807	5	2594	0.00192753	0.572236	ribA	0.856501	1
GO:0009156	ribonucleoside monophosphate biosynthetic process	biological_process	2	198	0.010101	36	2594	0.0138782	1	udk;purK	1	1		GO:0019290	siderophore biosynthetic process	biological_process	1	394	0.00253807	5	2594	0.00192753	0.572236	sbnF	0.856501	1
GO:0006629	lipid metabolic process	biological_process	4	198	0.020202	53	2594	0.0204318	1	mvaK1;NWMN_0984;ispA;NWMN_0164	1	1		GO:0009127	purine nucleoside monophosphate biosynthetic process	biological_process	2	394	0.00507614	24	2594	0.00925212	0.566237	purK;purE	0.856501	1
GO:0008360	regulation of cell shape	biological_process	1	198	0.00505051	22	2594	0.00848111	1	murZ	1	1		GO:0046501	protoporphyrinogen IX metabolic process	biological_process	1	394	0.00253807	5	2594	0.00192753	0.572236	hemC	0.856501	1
GO:0006163	purine nucleotide metabolic process	biological_process	3	198	0.0151515	39	2594	0.0150347	1	mvaA;purK;gmk	1	1		GO:0015603	iron chelate transmembrane transporter activity	molecular_function	1	394	0.00253807	5	2594	0.00192753	0.572236	sbnF	0.856501	1
GO:0033554	cellular response to stress	biological_process	3	198	0.0151515	46	2594	0.0177332	1	ung;mutL;recO	1	1		GO:0009168	purine ribonucleoside monophosphate biosynthetic process	biological_process	2	394	0.00507614	24	2594	0.00925212	0.566237	purK;purE	0.856501	1
GO:1901265	nucleoside phosphate binding	molecular_function	29	198	0.146465	364	2594	0.140324	0.831962	mobB;gyrB;mvaK1;sbnB;dapB;ribA;NWMN_2242;NWMN_2422;opuCA;pstB;NWMN_0704;purK;NWMN_2582;panC;modC;mutL;ftsY;NWMN_1728;thrB;NWMN_2558;dnaA;smc;NWMN_1754;gmk;maeB;NWMN_1290;udk;trmE;NWMN_1462	1	1		GO:0046943	carboxylic acid transmembrane transporter activity	molecular_function	2	394	0.00507614	26	2594	0.0100231	0.571387	NWMN_2246;NWMN_2500	0.856501	1
GO:0006575	cellular modified amino acid metabolic process	biological_process	1	198	0.00505051	20	2594	0.0077101	1	panC	1	1		GO:0006022	aminoglycan metabolic process	biological_process	2	394	0.00507614	25	2594	0.00963763	0.567764	fmhB;murZ	0.856501	1
GO:0032553	ribonucleotide binding	molecular_function	24	198	0.121212	300	2594	0.115652	0.817789	mobB;gyrB;mvaK1;ribA;NWMN_2242;opuCA;pstB;NWMN_0704;purK;NWMN_2582;panC;modC;mutL;ftsY;NWMN_1728;thrB;NWMN_2558;dnaA;smc;gmk;NWMN_1290;udk;trmE;NWMN_1462	1	1		GO:0000910	cytokinesis	biological_process	1	394	0.00253807	5	2594	0.00192753	0.572236	ftsL	0.856501	1
GO:0005506	iron ion binding	molecular_function	1	198	0.00505051	20	2594	0.0077101	1	fer	1	1		GO:0009148	pyrimidine nucleoside triphosphate biosynthetic process	biological_process	1	394	0.00253807	5	2594	0.00192753	0.572236	udk	0.856501	1
GO:0036094	small molecule binding	molecular_function	30	198	0.151515	388	2594	0.149576	0.917845	mobB;gyrB;mvaK1;sbnB;dapB;ribA;NWMN_2242;NWMN_2422;opuCA;pstB;NWMN_0704;purK;NWMN_2582;panC;modC;mutL;ftsY;NWMN_1728;thrB;NWMN_2558;NWMN_1545;dnaA;smc;NWMN_1754;gmk;maeB;NWMN_1290;udk;trmE;NWMN_1462	1	1		GO:0047355	CDP-glycerol glycerophosphotransferase activity	molecular_function	1	394	0.00253807	5	2594	0.00192753	0.572236	NWMN_0187	0.856501	1
GO:0009073	aromatic amino acid family biosynthetic process	biological_process	1	198	0.00505051	13	2594	0.00501157	1	NWMN_1545	1	1		GO:0043093	cytokinesis by binary fission	biological_process	1	394	0.00253807	5	2594	0.00192753	0.572236	ftsL	0.856501	1
GO:0006281	DNA repair	biological_process	3	198	0.0151515	44	2594	0.0169622	1	ung;mutL;recO	1	1		GO:0042726	flavin-containing compound metabolic process	biological_process	1	394	0.00253807	5	2594	0.00192753	0.572236	ribA	0.856501	1
GO:0016879	ligase activity, forming carbon-nitrogen bonds	molecular_function	2	198	0.010101	33	2594	0.0127217	1	panC;purK	1	1		GO:0019184	nonribosomal peptide biosynthetic process	biological_process	1	394	0.00253807	5	2594	0.00192753	0.572236	sbnF	0.856501	1
GO:0016740	transferase activity	molecular_function	25	198	0.126263	350	2594	0.134927	0.828821	hemC;mvaK1;NWMN_1369;tagX;ispA;NWMN_2181;icaC;fruA;glk;NWMN_0346;thrB;murZ;NWMN_0187;treP;queA;fmhB;gmk;lgt;hpt;udk;NWMN_2271;NWMN_0947;NWMN_0335;NWMN_0770;pdp	1	1		GO:0015145	monosaccharide transmembrane transporter activity	molecular_function	1	394	0.00253807	5	2594	0.00192753	0.572236	fruA	0.856501	1
GO:0043604	amide biosynthetic process	biological_process	1	198	0.00505051	15	2594	0.00578258	1	panC	1	1		GO:0043492	ATPase activity, coupled to movement of substances	molecular_function	2	394	0.00507614	25	2594	0.00963763	0.567764	pstB;kdpB	0.856501	1
GO:0006260	DNA replication	biological_process	2	198	0.010101	29	2594	0.0111796	1	gyrB;smc	1	1		GO:0016747	transferase activity, transferring acyl groups other than amino-acyl groups	molecular_function	10	394	0.0253807	53	2594	0.0204318	0.570403	NWMN_0346;NWMN_2427;NWMN_2271;NWMN_2181;icaC;NWMN_0335;NWMN_0770;NWMN_2273;NWMN_2157;NWMN_2302	0.856501	1
GO:0044711	single-organism biosynthetic process	biological_process	19	198	0.0959596	257	2594	0.0990748	1	hemH;hpt;thrB;udk;NWMN_1545;murZ;ispA;purK;ilvC;mvaK1;ribA;queA;dapB;fmhB;panC;ilvD;dapA;NWMN_0680;cysM	1	1		GO:0033013	tetrapyrrole metabolic process	biological_process	4	394	0.0101523	18	2594	0.00693909	0.520771	hemB;hemH;nirR;hemC	0.856501	1
GO:0043229	intracellular organelle	cellular_component	3	198	0.0151515	56	2594	0.0215883	0.796514	gyrB;smc;rplI	1	1		GO:0006782	protoporphyrinogen IX biosynthetic process	biological_process	1	394	0.00253807	5	2594	0.00192753	0.572236	hemC	0.856501	1
GO:0046914	transition metal ion binding	molecular_function	6	198	0.030303	96	2594	0.0370085	0.843473	narG;NWMN_2238;opp1A;fer;ribA;NWMN_1471	1	1		GO:0044038	cell wall macromolecule biosynthetic process	biological_process	2	394	0.00507614	25	2594	0.00963763	0.567764	fmhB;murZ	0.856501	1
GO:0006220	pyrimidine nucleotide metabolic process	biological_process	1	198	0.00505051	17	2594	0.00655359	1	udk	1	1		GO:0015035	protein disulfide oxidoreductase activity	molecular_function	1	394	0.00253807	5	2594	0.00192753	0.572236	NWMN_1637	0.856501	1
GO:0009069	serine family amino acid metabolic process	biological_process	1	198	0.00505051	14	2594	0.00539707	1	cysM	1	1		GO:0009226	nucleotide-sugar biosynthetic process	biological_process	1	394	0.00253807	5	2594	0.00192753	0.572236	murZ	0.856501	1
GO:0009124	nucleoside monophosphate biosynthetic process	biological_process	2	198	0.010101	37	2594	0.0142637	1	udk;purK	1	1		GO:0006783	heme biosynthetic process	biological_process	1	394	0.00253807	5	2594	0.00192753	0.572236	hemH	0.856501	1
GO:0072521	purine-containing compound metabolic process	biological_process	4	198	0.020202	48	2594	0.0185042	0.784167	mvaA;hpt;purK;gmk	1	1		GO:0000270	peptidoglycan metabolic process	biological_process	2	394	0.00507614	25	2594	0.00963763	0.567764	fmhB;murZ	0.856501	1
GO:0071840	cellular component organization or biogenesis	biological_process	3	198	0.0151515	52	2594	0.0200463	1	NWMN_0288;murZ;smc	1	1		GO:0009108	coenzyme biosynthetic process	biological_process	5	394	0.0126904	48	2594	0.0185042	0.540019	moaB;mobB;thiM;panC;panE	0.856501	1
GO:0051128	regulation of cellular component organization	biological_process	1	198	0.00505051	25	2594	0.00963763	1	murZ	1	1		GO:0016798	hydrolase activity, acting on glycosyl bonds	molecular_function	4	394	0.0101523	18	2594	0.00693909	0.520771	scrB;bglA;ung;NWMN_0178	0.856501	1
GO:0009126	purine nucleoside monophosphate metabolic process	biological_process	1	198	0.00505051	24	2594	0.00925212	1	purK	1	1		GO:0015149	hexose transmembrane transporter activity	molecular_function	1	394	0.00253807	5	2594	0.00192753	0.572236	fruA	0.856501	1
GO:0032549	ribonucleoside binding	molecular_function	23	198	0.116162	291	2594	0.112182	0.816156	mobB;gyrB;mvaK1;ribA;NWMN_2242;opuCA;pstB;NWMN_0704;purK;NWMN_2582;panC;modC;mutL;ftsY;NWMN_1728;thrB;dnaA;smc;gmk;NWMN_1290;udk;trmE;NWMN_1462	1	1		GO:0016020	membrane	cellular_component	34	394	0.0862944	256	2594	0.0986893	0.522305	NWMN_1232;NWMN_2392;cydA;NWMN_1750;NWMN_0865;NWMN_2077;nupC;NWMN_0043;NWMN_1476;opuCA;kdpB;NWMN_2240;icaC;NWMN_2224;lspA;fruA;fhuG;NWMN_0249;NWMN_0582;oppC;NWMN_2076;NWMN_2303;NWMN_0187;treP;secY;lgt;NWMN_0045;NWMN_2379;NWMN_0255;NWMN_1849;NWMN_0044;NWMN_2222;NWMN_0703;lpl6nm	0.856501	1
GO:0046148	pigment biosynthetic process	biological_process	1	198	0.00505051	13	2594	0.00501157	1	hemH	1	1		GO:0015036	disulfide oxidoreductase activity	molecular_function	1	394	0.00253807	5	2594	0.00192753	0.572236	NWMN_1637	0.856501	1
GO:0009141	nucleoside triphosphate metabolic process	biological_process	1	198	0.00505051	15	2594	0.00578258	1	udk	1	1		GO:0030203	glycosaminoglycan metabolic process	biological_process	2	394	0.00507614	25	2594	0.00963763	0.567764	fmhB;murZ	0.856501	1
GO:0044763	single-organism cellular process	biological_process	43	198	0.217172	554	2594	0.21357	0.92835	mvaA;tcaB;ung;hutH;NWMN_0164;mvaK1;ribA;dapB;NWMN_0680;NWMN_0984;hemH;narG;narH;NWMN_1637;ispA;purK;ilvC;panC;ilvD;ftsL;hutU;NWMN_2166;cysM;mutL;glk;thrB;NWMN_1545;murZ;murQ;queA;fmhB;smc;gmk;NWMN_2359;lacB;recO;maeB;hpt;udk;tatA;NWMN_0122;dapA;pdp	1	1		GO:0005342	organic acid transmembrane transporter activity	molecular_function	2	394	0.00507614	26	2594	0.0100231	0.571387	NWMN_2246;NWMN_2500	0.856501	1
GO:0042451	purine nucleoside biosynthetic process	biological_process	1	198	0.00505051	23	2594	0.00886662	1	hpt	1	1		GO:0006261	DNA-dependent DNA replication	biological_process	1	394	0.00253807	5	2594	0.00192753	0.572236	gyrB	0.856501	1
GO:1901565	organonitrogen compound catabolic process	biological_process	2	198	0.010101	35	2594	0.0134927	1	hutU;hutH	1	1		GO:0070589	cellular component macromolecule biosynthetic process	biological_process	2	394	0.00507614	25	2594	0.00963763	0.567764	fmhB;murZ	0.856501	1
GO:0071555	cell wall organization	biological_process	1	198	0.00505051	20	2594	0.0077101	1	murZ	1	1		GO:0045149	acetoin metabolic process	biological_process	1	394	0.00253807	5	2594	0.00192753	0.572236	aldB	0.856501	1
GO:1901361	organic cyclic compound catabolic process	biological_process	2	198	0.010101	28	2594	0.0107941	1	hutU;hutH	1	1		GO:0005622	intracellular	cellular_component	4	394	0.0101523	19	2594	0.0073246	0.532934	NWMN_2418;lacR;NWMN_0667;secY	0.856501	1
GO:0008237	metallopeptidase activity	molecular_function	1	198	0.00505051	14	2594	0.00539707	1	NWMN_0870	1	1		GO:0006399	tRNA metabolic process	biological_process	5	394	0.0126904	50	2594	0.0192753	0.543947	NWMN_0680;queA;NWMN_1959;trmE;NWMN_2020	0.856501	1
GO:0005996	monosaccharide metabolic process	biological_process	1	198	0.00505051	21	2594	0.00809561	1	lacB	1	1		GO:0019439	aromatic compound catabolic process	biological_process	5	394	0.0126904	25	2594	0.00963763	0.584134	NWMN_0347;hutU;NWMN_0022;hutH;hutI	0.870086	1
GO:0006974	cellular response to DNA damage stimulus	biological_process	3	198	0.0151515	44	2594	0.0169622	1	ung;mutL;recO	1	1		GO:0046873	metal ion transmembrane transporter activity	molecular_function	5	394	0.0126904	25	2594	0.00963763	0.584134	NWMN_2246;nupC;NWMN_0255;sbnF;kdpB	0.870086	1
GO:0043436	oxoacid metabolic process	biological_process	14	198	0.0707071	177	2594	0.0682344	0.883678	maeB;narG;narH;thrB;hutH;NWMN_1545;ilvC;murQ;dapB;panC;ilvD;dapA;hutU;cysM	1	1		GO:0043412	macromolecule modification	biological_process	10	394	0.0253807	56	2594	0.0215883	0.582918	hsdS;NWMN_1959;hemC;NWMN_0680;queA;trmE;NWMN_1742;hsdR;lgt;hsdM	0.870086	1
GO:0018130	heterocycle biosynthetic process	biological_process	16	198	0.0808081	227	2594	0.0875096	0.895772	mobB;hemH;NWMN_0667;hpt;hemB;udk;NWMN_1013;murZ;hemC;purK;NWMN_2418;ribA;NWMN_0680;queA;NWMN_1462;moaB	1	1		GO:0008324	cation transmembrane transporter activity	molecular_function	7	394	0.0177665	61	2594	0.0235158	0.587892	NWMN_0255;NWMN_1932;kdpB;NWMN_2246;sbnF;nupC;fruA	0.874277	1
GO:0042625	ATPase activity, coupled to transmembrane movement of ions	molecular_function	1	198	0.00505051	15	2594	0.00578258	1	pstB	1	1		GO:0006310	DNA recombination	biological_process	3	394	0.00761421	31	2594	0.0119507	0.612658	NWMN_1907;tnp;recO	0.909645	1
GO:0051301	cell division	biological_process	1	198	0.00505051	22	2594	0.00848111	1	murZ	1	1		GO:0046128	purine ribonucleoside metabolic process	biological_process	3	394	0.00761421	32	2594	0.0123362	0.614306	mvaA;hpt;NWMN_1959	0.91063	1
GO:0042278	purine nucleoside metabolic process	biological_process	2	198	0.010101	34	2594	0.0131072	1	mvaA;hpt	1	1		GO:0016879	ligase activity, forming carbon-nitrogen bonds	molecular_function	3	394	0.00761421	33	2594	0.0127217	0.61743	bioD;purK;panC	0.913797	1
GO:0001882	nucleoside binding	molecular_function	23	198	0.116162	294	2594	0.113338	0.907416	mobB;gyrB;mvaK1;ribA;NWMN_2242;opuCA;pstB;NWMN_0704;purK;NWMN_2582;panC;modC;mutL;ftsY;NWMN_1728;thrB;dnaA;smc;gmk;NWMN_1290;udk;trmE;NWMN_1462	1	1		GO:0006553	lysine metabolic process	biological_process	2	394	0.00507614	8	2594	0.00308404	0.630228	dapA;dapB	0.919497	1
GO:0020037	heme binding	molecular_function	1	198	0.00505051	14	2594	0.00539707	1	opp1A	1	1		GO:0071806	protein transmembrane transport	biological_process	2	394	0.00507614	8	2594	0.00308404	0.630228	tatA;secY	0.919497	1
GO:0019752	carboxylic acid metabolic process	biological_process	12	198	0.0606061	171	2594	0.0659214	0.882005	maeB;thrB;hutH;NWMN_1545;ilvC;murQ;dapB;panC;ilvD;dapA;hutU;cysM	1	1		GO:0006820	anion transport	biological_process	2	394	0.00507614	8	2594	0.00308404	0.630228	opuCA;NWMN_1298	0.919497	1
GO:0043232	intracellular non-membrane-bounded organelle	cellular_component	3	198	0.0151515	56	2594	0.0215883	0.796514	gyrB;smc;rplI	1	1		GO:0043094	cellular metabolic compound salvage	biological_process	2	394	0.00507614	8	2594	0.00308404	0.630228	udk;hpt	0.919497	1
GO:0016043	cellular component organization	biological_process	3	198	0.0151515	46	2594	0.0177332	1	NWMN_0288;murZ;smc	1	1		GO:0006520	cellular amino acid metabolic process	biological_process	18	394	0.0456853	139	2594	0.0535852	0.627425	leuC;leuB;NWMN_0347;thrB;hutH;NWMN_1545;ilvC;dapB;ilvA;ilvD;panC;dapA;hutU;ald;argR;hutI;cysM;panE	0.919497	1
GO:1901362	organic cyclic compound biosynthetic process	biological_process	17	198	0.0858586	238	2594	0.0917502	0.898203	mobB;hemH;NWMN_0667;hpt;hemB;udk;NWMN_1013;murZ;hemC;purK;NWMN_2418;ribA;NWMN_0680;queA;NWMN_1545;NWMN_1462;moaB	1	1		GO:0016799	hydrolase activity, hydrolyzing N-glycosyl compounds	molecular_function	2	394	0.00507614	8	2594	0.00308404	0.630228	ung;NWMN_0178	0.919497	1
GO:0000096	sulfur amino acid metabolic process	biological_process	1	198	0.00505051	13	2594	0.00501157	1	cysM	1	1		GO:0046907	intracellular transport	biological_process	2	394	0.00507614	8	2594	0.00308404	0.630228	ftsY;secY	0.919497	1
GO:0009167	purine ribonucleoside monophosphate metabolic process	biological_process	1	198	0.00505051	24	2594	0.00925212	1	purK	1	1		GO:0006886	intracellular protein transport	biological_process	2	394	0.00507614	8	2594	0.00308404	0.630228	ftsY;secY	0.919497	1
GO:0001883	purine nucleoside binding	molecular_function	23	198	0.116162	290	2594	0.111796	0.81562	mobB;gyrB;mvaK1;ribA;NWMN_2242;opuCA;pstB;NWMN_0704;purK;NWMN_2582;panC;modC;mutL;ftsY;NWMN_1728;thrB;dnaA;smc;gmk;NWMN_1290;udk;trmE;NWMN_1462	1	1		GO:0016840	carbon-nitrogen lyase activity	molecular_function	2	394	0.00507614	8	2594	0.00308404	0.630228	hutH;ilvA	0.919497	1
GO:0044712	single-organism catabolic process	biological_process	5	198	0.0252525	76	2594	0.0292984	1	hutU;glk;hutH;lacB;murQ	1	1		GO:0019320	hexose catabolic process	biological_process	2	394	0.00507614	9	2594	0.00346955	0.646929	lacB;lacA	0.923471	1
GO:0097367	carbohydrate derivative binding	molecular_function	24	198	0.121212	304	2594	0.117194	0.819525	mobB;gyrB;mvaK1;ribA;NWMN_2242;opuCA;pstB;NWMN_0704;purK;NWMN_2582;panC;modC;mutL;ftsY;NWMN_1728;thrB;NWMN_2558;dnaA;smc;gmk;NWMN_1290;udk;trmE;NWMN_1462	1	1		GO:0051119	sugar transmembrane transporter activity	molecular_function	2	394	0.00507614	9	2594	0.00346955	0.646929	treP;fruA	0.923471	1
GO:0044710	single-organism metabolic process	biological_process	38	198	0.191919	491	2594	0.189283	0.925104	mvaA;ung;adhE;hutH;NWMN_0164;mvaK1;ribA;dapB;NWMN_0680;NWMN_0984;hemH;narG;narH;NWMN_1637;ispA;purK;ilvC;panC;ilvD;hutU;mutL;cysM;glk;thrB;NWMN_1545;murZ;murQ;queA;fmhB;smc;gmk;lacB;recO;maeB;hpt;udk;dapA;pdp	1	1		GO:0044364	disruption of cells of other organism	biological_process	2	394	0.00507614	9	2594	0.00346955	0.646929	lukE;hla	0.923471	1
GO:0016052	carbohydrate catabolic process	biological_process	2	198	0.010101	30	2594	0.0115652	1	glk;lacB	1	1		GO:0006777	Mo-molybdopterin cofactor biosynthetic process	biological_process	2	394	0.00507614	9	2594	0.00346955	0.646929	moaB;mobB	0.923471	1
GO:1901137	carbohydrate derivative biosynthetic process	biological_process	7	198	0.0353535	87	2594	0.0335389	0.837732	hpt;udk;murZ;purK;NWMN_0680;queA;fmhB	1	1		GO:0019720	Mo-molybdopterin cofactor metabolic process	biological_process	2	394	0.00507614	9	2594	0.00346955	0.646929	moaB;mobB	0.923471	1
GO:0009123	nucleoside monophosphate metabolic process	biological_process	2	198	0.010101	37	2594	0.0142637	1	udk;purK	1	1		GO:0016787	hydrolase activity	molecular_function	57	394	0.14467	352	2594	0.135698	0.63699	hslV;NWMN_2424;gyrB;NWMN_1343;ung;NWMN_1513;NWMN_0521;NWMN_0164;NWMN_2242;ribA;NWMN_2522;NWMN_1350;pth;NWMN_0984;opuCA;pstB;ctpA;kdpB;NWMN_1862;splC;sspC;NWMN_0704;NWMN_2582;NWMN_0511;NWMN_0209;sspA;lspA;pbp4;modC;NWMN_1618;ftsY;splB;NWMN_1728;NWMN_0249;NWMN_0870;NWMN_0347;NWMN_0178;nuc;NWMN_0022;NWMN_2387;NWMN_0211;NWMN_0719;NWMN_1684;scrB;hutI;NWMN_1290;NWMN_0143;NWMN_1901;NWMN_0343;NWMN_1897;b…	0.923471	1
GO:0009127	purine nucleoside monophosphate biosynthetic process	biological_process	1	198	0.00505051	24	2594	0.00925212	1	purK	1	1		GO:0032324	molybdopterin cofactor biosynthetic process	biological_process	2	394	0.00507614	9	2594	0.00346955	0.646929	moaB;mobB	0.923471	1
GO:0017076	purine nucleotide binding	molecular_function	23	198	0.116162	292	2594	0.112567	0.907105	mobB;gyrB;mvaK1;ribA;NWMN_2242;opuCA;pstB;NWMN_0704;purK;NWMN_2582;panC;modC;mutL;ftsY;NWMN_1728;thrB;dnaA;smc;gmk;NWMN_1290;udk;trmE;NWMN_1462	1	1		GO:0001906	cell killing	biological_process	2	394	0.00507614	9	2594	0.00346955	0.646929	lukE;hla	0.923471	1
GO:0071704	organic substance metabolic process	biological_process	61	198	0.308081	802	2594	0.309175	1	mobB;NWMN_0667;mvaA;hemB;ung;adhE;hutH;gyrB;hemC;NWMN_2418;mvaK1;NWMN_0164;dapB;ribA;NWMN_0680;NWMN_0259;pth;NWMN_0984;hemH;NWMN_0288;narG;narH;NWMN_1637;NWMN_2239;ispA;purK;ilvC;panC;ilvD;hutU;cysM;mutL;hsdS;glk;thrB;NWMN_1545;murZ;dnaA;murQ;rplI;NWMN_2388;queA;fmhB;smc;NWMN_1742;gmk;lgt;moaB;scrB;lacB;recO;maeB;hpt;udk;NWMN_1013;NWMN_0947;bglA;trmE;NWMN_1462;dapA;pdp	1	1		GO:0051715	cytolysis in other organism	biological_process	2	394	0.00507614	9	2594	0.00346955	0.646929	lukE;hla	0.923471	1
GO:0009161	ribonucleoside monophosphate metabolic process	biological_process	2	198	0.010101	36	2594	0.0138782	1	udk;purK	1	1		GO:0006071	glycerol metabolic process	biological_process	2	394	0.00507614	9	2594	0.00346955	0.646929	NWMN_0984;NWMN_0164	0.923471	1
GO:0044699	single-organism process	biological_process	50	198	0.252525	640	2594	0.246723	0.864364	mvaA;tcaB;ung;adhE;hutH;NWMN_0164;mvaK1;ribA;dapB;NWMN_0680;NWMN_0984;hemH;opuCA;narG;narH;NWMN_1637;ispA;NWMN_0182;purK;ilvC;panC;ilvD;ftsL;hutU;fruA;NWMN_2166;cysM;mutL;glk;ftsY;thrB;NWMN_1545;murZ;murQ;treP;queA;smc;fmhB;gmk;NWMN_2359;lacB;recO;maeB;hpt;udk;tatA;NWMN_0122;opp1A;dapA;pdp	1	1		GO:0043545	molybdopterin cofactor metabolic process	biological_process	2	394	0.00507614	9	2594	0.00346955	0.646929	moaB;mobB	0.923471	1
GO:0034660	ncRNA metabolic process	biological_process	4	198	0.020202	62	2594	0.0239013	1	NWMN_0947;NWMN_0680;queA;trmE	1	1		GO:0051189	prosthetic group metabolic process	biological_process	2	394	0.00507614	9	2594	0.00346955	0.646929	moaB;mobB	0.923471	1
GO:0043228	non-membrane-bounded organelle	cellular_component	3	198	0.0151515	56	2594	0.0215883	0.796514	gyrB;smc;rplI	1	1		GO:0035821	modification of morphology or physiology of other organism	biological_process	2	394	0.00507614	9	2594	0.00346955	0.646929	lukE;hla	0.923471	1
GO:0009168	purine ribonucleoside monophosphate biosynthetic process	biological_process	1	198	0.00505051	24	2594	0.00925212	1	purK	1	1		GO:0031640	killing of cells of other organism	biological_process	2	394	0.00507614	9	2594	0.00346955	0.646929	lukE;hla	0.923471	1
GO:0016831	carboxy-lyase activity	molecular_function	1	198	0.00505051	13	2594	0.00501157	1	purK	1	1		GO:0006163	purine nucleotide metabolic process	biological_process	4	394	0.0101523	39	2594	0.0150347	0.648448	gmk;mvaA;purK;purE	0.924213	1
GO:0046134	pyrimidine nucleoside biosynthetic process	biological_process	1	198	0.00505051	13	2594	0.00501157	1	udk	1	1		GO:0003824	catalytic activity	molecular_function	159	394	0.403553	1079	2594	0.41596	0.660849	lacR;hemB;mvaK1;vraA;NWMN_2157;NWMN_1350;hemH;NWMN_0155;sspC;narH;gntK;NWMN_0511;panC;ftsY;NWMN_0870;nuc;NWMN_2558;murZ;NWMN_0187;NWMN_0480;NWMN_2388;treP;NWMN_2387;dsbA;capD;udk;NWMN_1901;NWMN_0947;NWMN_0770;NWMN_2186;dapA;icaB;lacD;NWMN_2302;pdp;int;NWMN_2424;ung;adhE;NWMN_0184;ilvA;NWMN_2522;tnp;NWMN_1741;NWMN_1409;opuCA;narG;pstB;splC;NWMN_1637;NWMN_2539;NWMN_2181;NWMN_2582;ilvD;pbp4;hutU;lsp…	0.934374	1
GO:0046943	carboxylic acid transmembrane transporter activity	molecular_function	2	198	0.010101	26	2594	0.0100231	1	NWMN_2246;NWMN_2500	1	1		GO:0016070	RNA metabolic process	biological_process	23	394	0.0583756	172	2594	0.0663069	0.66116	NWMN_0667;lacR;NWMN_2418;NWMN_0680;sarV;NWMN_0159;NWMN_0079;rbsR;argR;NWMN_2477;NWMN_2233;NWMN_0480;queA;sarT;NWMN_2020;NWMN_1742;NWMN_1013;NWMN_1959;NWMN_1234;NWMN_0947;trmE;NWMN_0052;marR	0.934374	1
GO:0000287	magnesium ion binding	molecular_function	3	198	0.0151515	58	2594	0.0223593	0.798634	ribA;NWMN_2388;gyrB	1	1		GO:0016861	intramolecular oxidoreductase activity, interconverting aldoses and ketoses	molecular_function	2	394	0.00507614	10	2594	0.00385505	0.665678	lacB;lacA	0.934374	1
GO:0006520	cellular amino acid metabolic process	biological_process	10	198	0.0505051	139	2594	0.0535852	1	thrB;hutH;NWMN_1545;ilvC;dapB;panC;ilvD;dapA;hutU;cysM	1	1		GO:0009056	catabolic process	biological_process	12	394	0.0304569	93	2594	0.035852	0.661846	glk;NWMN_0347;hutH;murQ;NWMN_0022;ilvA;hutU;ald;lacD;lacB;hutI;lacA	0.934374	1
GO:0046129	purine ribonucleoside biosynthetic process	biological_process	1	198	0.00505051	23	2594	0.00886662	1	hpt	1	1		GO:0019752	carboxylic acid metabolic process	biological_process	23	394	0.0583756	171	2594	0.0659214	0.660709	hutH;dapB;ilvA;accB;gntK;ilvC;bioD;ilvD;panC;argR;hutU;cysM;leuB;NWMN_0347;thrB;NWMN_1545;murQ;ald;hutI;maeB;leuC;dapA;panE	0.934374	1
GO:0044283	small molecule biosynthetic process	biological_process	9	198	0.0454545	126	2594	0.0485736	1	thrB;NWMN_1545;ilvC;ribA;dapB;panC;ilvD;dapA;cysM	1	1		GO:1990204	oxidoreductase complex	cellular_component	2	394	0.00507614	10	2594	0.00385505	0.665678	narH;narG	0.934374	1
GO:0016830	carbon-carbon lyase activity	molecular_function	2	198	0.010101	27	2594	0.0104086	1	ribA;purK	1	1		GO:0005886	plasma membrane	cellular_component	23	394	0.0583756	171	2594	0.0659214	0.660709	NWMN_1750;NWMN_0865;NWMN_2077;NWMN_0043;NWMN_1476;kdpB;NWMN_2240;NWMN_2224;lspA;fruA;fhuG;NWMN_0582;oppC;NWMN_2076;treP;secY;lgt;NWMN_0045;NWMN_2379;NWMN_1849;NWMN_0044;NWMN_0703;lpl6nm	0.934374	1
GO:0007165	signal transduction	biological_process	1	198	0.00505051	22	2594	0.00848111	1	trmE	1	1		GO:0016791	phosphatase activity	molecular_function	2	394	0.00507614	10	2594	0.00385505	0.665678	NWMN_0367;NWMN_0249	0.934374	1
GO:0072528	pyrimidine-containing compound biosynthetic process	biological_process	1	198	0.00505051	20	2594	0.0077101	1	udk	1	1		GO:0019400	alditol metabolic process	biological_process	2	394	0.00507614	10	2594	0.00385505	0.665678	NWMN_0984;NWMN_0164	0.934374	1
GO:0030001	metal ion transport	biological_process	1	198	0.00505051	22	2594	0.00848111	1	opp1A	1	1		GO:0016021	integral component of membrane	cellular_component	39	394	0.0989848	278	2594	0.10717	0.661597	tcaB;NWMN_1824;NWMN_2246;NWMN_1750;NWMN_1741;NWMN_0865;NWMN_0329;NWMN_2077;NWMN_1476;kdpB;potC;NWMN_2240;NWMN_0182;NWMN_0154;NWMN_2224;lspA;ftsL;fruA;NWMN_2166;NWMN_1652;NWMN_2187;fhuG;NWMN_0582;oppC;NWMN_2076;NWMN_0864;treP;secY;lgt;NWMN_2359;potB;NWMN_2500;NWMN_1298;NWMN_1849;NWMN_0794;tatA;NWMN_0208;NWMN_0122;NWMN_0703	0.934374	1
GO:0043169	cation binding	molecular_function	17	198	0.0858586	246	2594	0.0948342	0.800561	hemH;maeB;narG;hemB;gyrB;adhE;NWMN_2238;purK;opp1A;NWMN_2388;fer;ribA;trmE;ilvD;NWMN_0680;NWMN_1462;NWMN_1471	1	1		GO:0032774	RNA biosynthetic process	biological_process	16	394	0.0406091	95	2594	0.036623	0.668488	NWMN_2477;NWMN_0667;NWMN_0159;NWMN_2233;lacR;NWMN_0079;rbsR;NWMN_1013;NWMN_1234;NWMN_0480;NWMN_2418;sarT;argR;NWMN_0052;sarV;marR	0.935479	1
GO:0019318	hexose metabolic process	biological_process	1	198	0.00505051	16	2594	0.00616808	1	lacB	1	1		GO:0044425	membrane part	cellular_component	41	394	0.104061	293	2594	0.112953	0.667991	tcaB;NWMN_1824;NWMN_2246;NWMN_1750;NWMN_1741;NWMN_0865;NWMN_0329;NWMN_2077;NWMN_1476;pstB;kdpB;potC;NWMN_2240;NWMN_0182;NWMN_0154;NWMN_2224;lspA;ftsL;fruA;NWMN_2166;NWMN_1652;ftsY;fhuG;NWMN_2187;NWMN_0582;oppC;NWMN_2076;NWMN_0864;treP;secY;lgt;NWMN_2359;potB;NWMN_2500;NWMN_1298;NWMN_1849;NWMN_0794;tatA;NWMN_0208;NWMN_0122;NWMN_0703	0.935479	1
GO:0019725	cellular homeostasis	biological_process	1	198	0.00505051	19	2594	0.0073246	1	NWMN_1637	1	1		GO:0006259	DNA metabolic process	biological_process	13	394	0.0329949	100	2594	0.0385505	0.672146	NWMN_1907;hsdS;NWMN_0288;NWMN_1935;gyrB;ung;dnaA;tnp;smc;hsdR;hsdM;mutL;recO	0.938119	1
GO:0003700	sequence-specific DNA binding transcription factor activity	molecular_function	4	198	0.020202	66	2594	0.0254433	0.815612	NWMN_2418;NWMN_0259;NWMN_0667;NWMN_1013	1	1		GO:0022890	inorganic cation transmembrane transporter activity	molecular_function	5	394	0.0126904	44	2594	0.0169622	0.672403	NWMN_2246;nupC;NWMN_0255;sbnF;kdpB	0.938119	1
GO:1901360	organic cyclic compound metabolic process	biological_process	33	198	0.166667	452	2594	0.174248	0.846037	mobB;NWMN_0667;mvaA;hemB;ung;hutH;gyrB;hemC;NWMN_2418;ribA;NWMN_0680;hemH;NWMN_0288;purK;hutU;mutL;hsdS;NWMN_1545;murZ;dnaA;queA;smc;NWMN_1742;gmk;moaB;recO;hpt;udk;NWMN_1013;NWMN_0947;trmE;NWMN_1462;pdp	1	1		GO:0016597	amino acid binding	molecular_function	2	394	0.00507614	11	2594	0.00424056	0.685647	NWMN_1545;argR	0.943784	1
GO:0046394	carboxylic acid biosynthetic process	biological_process	8	198	0.040404	101	2594	0.038936	0.849269	thrB;NWMN_1545;ilvC;dapB;panC;ilvD;dapA;cysM	1	1		GO:0006189	'de novo' IMP biosynthetic process	biological_process	2	394	0.00507614	11	2594	0.00424056	0.685647	purK;purE	0.943784	1
GO:1901136	carbohydrate derivative catabolic process	biological_process	1	198	0.00505051	18	2594	0.00693909	1	murQ	1	1		GO:0009055	electron carrier activity	molecular_function	2	394	0.00507614	11	2594	0.00424056	0.685647	fer;narG	0.943784	1
GO:0000166	nucleotide binding	molecular_function	29	198	0.146465	364	2594	0.140324	0.831962	mobB;gyrB;mvaK1;sbnB;dapB;ribA;NWMN_2242;NWMN_2422;opuCA;pstB;NWMN_0704;purK;NWMN_2582;panC;modC;mutL;ftsY;NWMN_1728;thrB;NWMN_2558;dnaA;smc;NWMN_1754;gmk;maeB;NWMN_1290;udk;trmE;NWMN_1462	1	1		GO:0016893	endonuclease activity, active with either ribo- or deoxyribonucleic acids and producing 5'-phosphomonoesters	molecular_function	2	394	0.00507614	11	2594	0.00424056	0.685647	NWMN_1343;hsdR	0.943784	1
GO:0009142	nucleoside triphosphate biosynthetic process	biological_process	1	198	0.00505051	13	2594	0.00501157	1	udk	1	1		GO:0019751	polyol metabolic process	biological_process	2	394	0.00507614	11	2594	0.00424056	0.685647	NWMN_0984;NWMN_0164	0.943784	1
GO:0042592	homeostatic process	biological_process	1	198	0.00505051	21	2594	0.00809561	1	NWMN_1637	1	1		GO:0046040	IMP metabolic process	biological_process	2	394	0.00507614	11	2594	0.00424056	0.685647	purK;purE	0.943784	1
GO:0006221	pyrimidine nucleotide biosynthetic process	biological_process	1	198	0.00505051	14	2594	0.00539707	1	udk	1	1		GO:0006188	IMP biosynthetic process	biological_process	2	394	0.00507614	11	2594	0.00424056	0.685647	purK;purE	0.943784	1
GO:0042440	pigment metabolic process	biological_process	1	198	0.00505051	15	2594	0.00578258	1	hemH	1	1		GO:0046365	monosaccharide catabolic process	biological_process	2	394	0.00507614	11	2594	0.00424056	0.685647	lacB;lacA	0.943784	1
GO:0016053	organic acid biosynthetic process	biological_process	8	198	0.040404	105	2594	0.040478	1	thrB;NWMN_1545;ilvC;dapB;panC;ilvD;dapA;cysM	1	1		GO:0071705	nitrogen compound transport	biological_process	2	394	0.00507614	11	2594	0.00424056	0.685647	NWMN_0143;opuCA	0.943784	1
GO:0009072	aromatic amino acid family metabolic process	biological_process	1	198	0.00505051	14	2594	0.00539707	1	NWMN_1545	1	1		GO:0046906	tetrapyrrole binding	molecular_function	1	394	0.00253807	14	2594	0.00539707	0.708804	opp1A	0.946408	1
GO:0043226	organelle	cellular_component	3	198	0.0151515	56	2594	0.0215883	0.796514	gyrB;smc;rplI	1	1		GO:0016860	intramolecular oxidoreductase activity	molecular_function	2	394	0.00507614	12	2594	0.00462606	0.706186	lacB;lacA	0.946408	1
GO:0016787	hydrolase activity	molecular_function	28	198	0.141414	352	2594	0.135698	0.829656	ung;gyrB;NWMN_0164;NWMN_1513;ribA;NWMN_2242;pth;NWMN_0984;opuCA;pstB;ctpA;NWMN_0704;NWMN_2582;NWMN_0511;pbp4;lspA;modC;NWMN_1618;NWMN_0870;ftsY;NWMN_1728;NWMN_0178;scrB;NWMN_1290;bglA;trmE;NWMN_1462;NWMN_1471	1	1		GO:0006631	fatty acid metabolic process	biological_process	1	394	0.00253807	15	2594	0.00578258	0.711085	accB	0.946408	1
GO:0016773	phosphotransferase activity, alcohol group as acceptor	molecular_function	6	198	0.030303	79	2594	0.0304549	1	glk;thrB;udk;mvaK1;treP;fruA	1	1		GO:0030145	manganese ion binding	molecular_function	1	394	0.00253807	14	2594	0.00539707	0.708804	ribA	0.946408	1
GO:0043492	ATPase activity, coupled to movement of substances	molecular_function	1	198	0.00505051	25	2594	0.00963763	1	pstB	1	1		GO:0006720	isoprenoid metabolic process	biological_process	2	394	0.00507614	12	2594	0.00462606	0.706186	mvaK1;ispA	0.946408	1
GO:0042398	cellular modified amino acid biosynthetic process	biological_process	1	198	0.00505051	14	2594	0.00539707	1	panC	1	1		GO:0044765	single-organism transport	biological_process	17	394	0.0431472	128	2594	0.0493446	0.705688	ftsY;opuCA;NWMN_1298;NWMN_0143;tcaB;tatA;NWMN_0208;NWMN_0182;NWMN_0122;opp1A;NWMN_2539;treP;secY;NWMN_2224;NWMN_2359;fruA;NWMN_2166	0.946408	1
GO:0009218	pyrimidine ribonucleotide metabolic process	biological_process	1	198	0.00505051	13	2594	0.00501157	1	udk	1	1		GO:0009069	serine family amino acid metabolic process	biological_process	1	394	0.00253807	14	2594	0.00539707	0.708804	cysM	0.946408	1
GO:0005618	cell wall	cellular_component	1	198	0.00505051	23	2594	0.00886662	1	NWMN_2392	1	1		GO:0071840	cellular component organization or biogenesis	biological_process	6	394	0.0152284	52	2594	0.0200463	0.694468	NWMN_0288;NWMN_1935;murZ;smc;argR;NWMN_1053	0.946408	1
GO:0035639	purine ribonucleoside triphosphate binding	molecular_function	23	198	0.116162	290	2594	0.111796	0.81562	mobB;gyrB;mvaK1;ribA;NWMN_2242;opuCA;pstB;NWMN_0704;purK;NWMN_2582;panC;modC;mutL;ftsY;NWMN_1728;thrB;dnaA;smc;gmk;NWMN_1290;udk;trmE;NWMN_1462	1	1		GO:0009141	nucleoside triphosphate metabolic process	biological_process	1	394	0.00253807	15	2594	0.00578258	0.711085	udk	0.946408	1
GO:0006082	organic acid metabolic process	biological_process	14	198	0.0707071	184	2594	0.0709329	1	maeB;narG;narH;thrB;hutH;NWMN_1545;ilvC;murQ;dapB;panC;ilvD;dapA;hutU;cysM	1	1		GO:0016818	hydrolase activity, acting on acid anhydrides, in phosphorus-containing anhydrides	molecular_function	17	394	0.0431472	127	2594	0.0489591	0.705387	ftsY;opuCA;NWMN_1728;pstB;kdpB;NWMN_0143;NWMN_1290;NWMN_2424;gyrB;NWMN_0704;NWMN_2242;NWMN_2582;NWMN_0343;NWMN_2522;trmE;NWMN_0211;modC	0.946408	1
GO:0022890	inorganic cation transmembrane transporter activity	molecular_function	3	198	0.0151515	44	2594	0.0169622	1	NWMN_2246;nupC;NWMN_0255	1	1		GO:0008237	metallopeptidase activity	molecular_function	1	394	0.00253807	14	2594	0.00539707	0.708804	NWMN_0870	0.946408	1
GO:0005737	cytoplasm	cellular_component	23	198	0.116162	296	2594	0.114109	0.907823	ung;hutH;gyrB;mvaK1;dapB;pth;hemH;panC;hutU;glk;ftsY;thrB;murZ;dnaA;queA;smc;gmk;scrB;hpt;udk;NWMN_0947;trmE;dapA	1	1		GO:0009116	nucleoside metabolic process	biological_process	7	394	0.0177665	58	2594	0.0223593	0.711035	mvaA;hpt;udk;NWMN_1959;NWMN_0680;queA;pdp	0.946408	1
GO:0032555	purine ribonucleotide binding	molecular_function	23	198	0.116162	291	2594	0.112182	0.816156	mobB;gyrB;mvaK1;ribA;NWMN_2242;opuCA;pstB;NWMN_0704;purK;NWMN_2582;panC;modC;mutL;ftsY;NWMN_1728;thrB;dnaA;smc;gmk;NWMN_1290;udk;trmE;NWMN_1462	1	1		GO:0020037	heme binding	molecular_function	1	394	0.00253807	14	2594	0.00539707	0.708804	opp1A	0.946408	1
GO:0043566	structure-specific DNA binding	molecular_function	1	198	0.00505051	13	2594	0.00501157	1	mutL	1	1		GO:0009119	ribonucleoside metabolic process	biological_process	6	394	0.0152284	51	2594	0.0196608	0.693521	mvaA;hpt;udk;NWMN_1959;NWMN_0680;queA	0.946408	1
GO:0050793	regulation of developmental process	biological_process	1	198	0.00505051	23	2594	0.00886662	1	murZ	1	1		GO:0016462	pyrophosphatase activity	molecular_function	17	394	0.0431472	126	2594	0.0485736	0.705397	ftsY;opuCA;NWMN_1728;pstB;kdpB;NWMN_0143;NWMN_1290;NWMN_2424;gyrB;NWMN_0704;NWMN_2242;NWMN_2582;NWMN_0343;NWMN_2522;trmE;NWMN_0211;modC	0.946408	1
GO:0006807	nitrogen compound metabolic process	biological_process	43	198	0.217172	557	2594	0.214726	0.928578	mobB;NWMN_0667;mvaA;hemB;ung;hutH;gyrB;hemC;NWMN_2418;ribA;NWMN_0680;dapB;hemH;NWMN_0288;narG;narH;ilvC;purK;panC;ilvD;hutU;cysM;mutL;hsdS;thrB;NWMN_1545;murZ;dnaA;queA;fmhB;smc;NWMN_1742;gmk;moaB;recO;hpt;udk;NWMN_1013;NWMN_0947;trmE;NWMN_1462;dapA;pdp	1	1		GO:0016817	hydrolase activity, acting on acid anhydrides	molecular_function	17	394	0.0431472	127	2594	0.0489591	0.705387	ftsY;opuCA;NWMN_1728;pstB;kdpB;NWMN_0143;NWMN_1290;NWMN_2424;gyrB;NWMN_0704;NWMN_2242;NWMN_2582;NWMN_0343;NWMN_2522;trmE;NWMN_0211;modC	0.946408	1
GO:0031406	carboxylic acid binding	molecular_function	1	198	0.00505051	15	2594	0.00578258	1	NWMN_1545	1	1		GO:0042440	pigment metabolic process	biological_process	1	394	0.00253807	15	2594	0.00578258	0.711085	hemH	0.946408	1
GO:0006364	rRNA processing	biological_process	1	198	0.00505051	13	2594	0.00501157	1	NWMN_0947	1	1		GO:1901657	glycosyl compound metabolic process	biological_process	7	394	0.0177665	58	2594	0.0223593	0.711035	mvaA;hpt;udk;NWMN_1959;NWMN_0680;queA;pdp	0.946408	1
GO:0009220	pyrimidine ribonucleotide biosynthetic process	biological_process	1	198	0.00505051	13	2594	0.00501157	1	udk	1	1		GO:0008299	isoprenoid biosynthetic process	biological_process	2	394	0.00507614	12	2594	0.00462606	0.706186	mvaK1;ispA	0.946408	1
GO:0044723	single-organism carbohydrate metabolic process	biological_process	4	198	0.020202	64	2594	0.0246723	1	glk;NWMN_0984;lacB;NWMN_0164	1	1		GO:0044764	multi-organism cellular process	biological_process	2	394	0.00507614	12	2594	0.00462606	0.706186	lukE;hla	0.946408	1
GO:0005524	ATP binding	molecular_function	18	198	0.0909091	260	2594	0.100231	0.805237	opuCA;pstB;NWMN_1728;NWMN_1290;thrB;udk;gyrB;NWMN_0704;purK;dnaA;mvaK1;NWMN_2582;NWMN_2242;smc;panC;gmk;modC;mutL	1	1		GO:0006221	pyrimidine nucleotide biosynthetic process	biological_process	1	394	0.00253807	14	2594	0.00539707	0.708804	udk	0.946408	1
GO:0006396	RNA processing	biological_process	4	198	0.020202	47	2594	0.0181187	0.781042	NWMN_0947;NWMN_0680;queA;trmE	1	1		GO:0016667	oxidoreductase activity, acting on a sulfur group of donors	molecular_function	1	394	0.00253807	14	2594	0.00539707	0.708804	NWMN_1637	0.946408	1
GO:0043177	organic acid binding	molecular_function	1	198	0.00505051	15	2594	0.00578258	1	NWMN_1545	1	1		GO:0006096	glycolytic process	biological_process	1	394	0.00253807	15	2594	0.00578258	0.711085	glk	0.946408	1
GO:0019693	ribose phosphate metabolic process	biological_process	3	198	0.0151515	49	2594	0.0188897	1	udk;mvaA;purK	1	1		GO:0016903	oxidoreductase activity, acting on the aldehyde or oxo group of donors	molecular_function	1	394	0.00253807	16	2594	0.00616808	0.715751	adhE	0.95125	1
GO:0046132	pyrimidine ribonucleoside biosynthetic process	biological_process	1	198	0.00505051	13	2594	0.00501157	1	udk	1	1		GO:0006778	porphyrin-containing compound metabolic process	biological_process	3	394	0.00761421	15	2594	0.00578258	0.722413	hemB;hemH;hemC	0.958725	1
GO:0022804	active transmembrane transporter activity	molecular_function	6	198	0.030303	95	2594	0.036623	0.843077	NWMN_0255;pstB;NWMN_2246;treP;nupC;fruA	1	1		GO:0044723	single-organism carbohydrate metabolic process	biological_process	8	394	0.0203046	64	2594	0.0246723	0.725296	glk;rbsK;gntK;NWMN_0164;lacD;lacB;NWMN_0984;lacA	0.961172	1
GO:0046700	heterocycle catabolic process	biological_process	2	198	0.010101	28	2594	0.0107941	1	hutU;hutH	1	1		GO:1901564	organonitrogen compound metabolic process	biological_process	42	394	0.106599	295	2594	0.113724	0.732753	mobB;mvaA;sbnH;hemB;hutH;hemC;ribA;NWMN_0680;dapB;ilvA;purE;thiM;hemH;ilvC;purK;bioD;sbnF;ilvD;panC;argR;hutU;cysM;nirR;leuB;NWMN_0347;thrB;NWMN_1545;murZ;fmhB;queA;gmk;moaB;ald;hutI;hpt;leuC;udk;NWMN_1959;NWMN_1462;dapA;pdp;panE	0.969665	1
GO:0007049	cell cycle	biological_process	1	198	0.00505051	20	2594	0.0077101	1	murZ	1	1		GO:0015031	protein transport	biological_process	3	394	0.00761421	17	2594	0.00655359	0.740288	ftsY;tatA;secY	0.97545	1
GO:0045229	external encapsulating structure organization	biological_process	1	198	0.00505051	20	2594	0.0077101	1	murZ	1	1		GO:1901615	organic hydroxy compound metabolic process	biological_process	3	394	0.00761421	17	2594	0.00655359	0.740288	adhE;NWMN_0984;NWMN_0164	0.97545	1
GO:0009064	glutamine family amino acid metabolic process	biological_process	2	198	0.010101	35	2594	0.0134927	1	hutU;hutH	1	1		GO:0045184	establishment of protein localization	biological_process	3	394	0.00761421	17	2594	0.00655359	0.740288	ftsY;tatA;secY	0.97545	1
GO:0016020	membrane	cellular_component	18	198	0.0909091	256	2594	0.0986893	0.804884	NWMN_0255;opuCA;fhuG;NWMN_1849;NWMN_2303;NWMN_2392;cydA;NWMN_0187;icaC;treP;NWMN_0703;NWMN_2222;NWMN_2077;nupC;lspA;fruA;lgt;NWMN_1476	1	1		GO:0044281	small molecule metabolic process	biological_process	46	394	0.116751	321	2594	0.123747	0.742177	mvaA;hutH;adhE;NWMN_0164;ribA;NWMN_0680;dapB;ilvA;accB;NWMN_0984;purE;thiM;narG;narH;NWMN_1637;ilvC;purK;gntK;bioD;ilvD;panC;argR;hutU;aldB;cysM;nirR;leuB;NWMN_0347;thrB;NWMN_1545;murZ;murQ;NWMN_0022;queA;gmk;ald;hutI;nirD;maeB;hpt;leuC;udk;NWMN_1959;dapA;pdp;panE	0.976548	1
GO:0044248	cellular catabolic process	biological_process	3	198	0.0151515	56	2594	0.0215883	0.796514	hutU;hutH;murQ	1	1		GO:0050661	NADP binding	molecular_function	2	394	0.00507614	20	2594	0.0077101	0.758615	dapB;panE	0.980554	1
GO:0044270	cellular nitrogen compound catabolic process	biological_process	2	198	0.010101	28	2594	0.0107941	1	hutU;hutH	1	1		GO:0005506	iron ion binding	molecular_function	2	394	0.00507614	20	2594	0.0077101	0.758615	fer;hutI	0.980554	1
GO:0046872	metal ion binding	molecular_function	17	198	0.0858586	241	2594	0.0929067	0.898511	hemH;maeB;narG;hemB;gyrB;adhE;NWMN_2238;purK;opp1A;NWMN_2388;fer;ribA;trmE;ilvD;NWMN_0680;NWMN_1462;NWMN_1471	1	1		GO:0060089	molecular transducer activity	molecular_function	2	394	0.00507614	20	2594	0.0077101	0.758615	NWMN_0725;NWMN_1741	0.980554	1
GO:0001071	nucleic acid binding transcription factor activity	molecular_function	4	198	0.020202	66	2594	0.0254433	0.815612	NWMN_2418;NWMN_0259;NWMN_0667;NWMN_1013	1	1		GO:0006024	glycosaminoglycan biosynthetic process	biological_process	2	394	0.00507614	21	2594	0.00809561	0.759002	fmhB;murZ	0.980554	1
GO:0044271	cellular nitrogen compound biosynthetic process	biological_process	15	198	0.0757576	219	2594	0.0844256	0.790166	hemH;NWMN_0667;hpt;hemB;udk;NWMN_1013;murZ;hemC;purK;NWMN_2418;ribA;NWMN_0680;queA;NWMN_1462;panC	1	1		GO:0072528	pyrimidine-containing compound biosynthetic process	biological_process	2	394	0.00507614	20	2594	0.0077101	0.758615	thiM;udk	0.980554	1
GO:0032559	adenyl ribonucleotide binding	molecular_function	18	198	0.0909091	261	2594	0.100617	0.80547	opuCA;pstB;NWMN_1728;NWMN_1290;thrB;udk;gyrB;NWMN_0704;purK;dnaA;mvaK1;NWMN_2582;NWMN_2242;smc;panC;gmk;modC;mutL	1	1		GO:0016866	intramolecular transferase activity	molecular_function	3	394	0.00761421	18	2594	0.00693909	0.750862	NWMN_2388;purE;NWMN_1742	0.980554	1
GO:0055114	oxidation-reduction process	biological_process	1	198	0.00505051	21	2594	0.00809561	1	purK	1	1		GO:0009252	peptidoglycan biosynthetic process	biological_process	2	394	0.00507614	21	2594	0.00809561	0.759002	fmhB;murZ	0.980554	1
GO:0016667	oxidoreductase activity, acting on a sulfur group of donors	molecular_function	1	198	0.00505051	14	2594	0.00539707	1	NWMN_1637	1	1		GO:0004871	signal transducer activity	molecular_function	2	394	0.00507614	20	2594	0.0077101	0.758615	NWMN_0725;NWMN_1741	0.980554	1
GO:0016021	integral component of membrane	cellular_component	22	198	0.111111	278	2594	0.10717	0.812543	tcaB;NWMN_1824;NWMN_2246;NWMN_2077;NWMN_0329;NWMN_1476;NWMN_0182;ftsL;lspA;NWMN_1652;NWMN_2166;fruA;fhuG;treP;lgt;NWMN_2359;NWMN_2500;NWMN_1849;NWMN_0794;tatA;NWMN_0122;NWMN_0703	1	1		GO:0016773	phosphotransferase activity, alcohol group as acceptor	molecular_function	13	394	0.0329949	79	2594	0.0304549	0.754554	thiM;glk;thrB;udk;rbsK;gntK;mvaK1;NWMN_2539;treP;NWMN_1741;NWMN_2224;lacD;fruA	0.980554	1
GO:0009259	ribonucleotide metabolic process	biological_process	3	198	0.0151515	48	2594	0.0185042	1	udk;mvaA;purK	1	1		GO:0016491	oxidoreductase activity	molecular_function	25	394	0.0634518	179	2594	0.0690054	0.748435	mvaA;adhE;NWMN_0184;dapB;NWMN_1409;NWMN_2422;narG;NWMN_0155;narH;NWMN_0773;NWMN_1637;ilvC;fadD;NWMN_0316;NWMN_2375;leuB;NWMN_2558;NWMN_1754;ald;maeB;NWMN_0657;NWMN_2478;NWMN_2206;NWMN_2186;panE	0.980554	1
GO:0009108	coenzyme biosynthetic process	biological_process	3	198	0.0151515	48	2594	0.0185042	1	mobB;moaB;panC	1	1		GO:0006023	aminoglycan biosynthetic process	biological_process	2	394	0.00507614	21	2594	0.00809561	0.759002	fmhB;murZ	0.980554	1
GO:0016820	hydrolase activity, acting on acid anhydrides, catalyzing transmembrane movement of substances	molecular_function	2	198	0.010101	27	2594	0.0104086	1	NWMN_2582;pstB	1	1		GO:0055114	oxidation-reduction process	biological_process	2	394	0.00507614	21	2594	0.00809561	0.759002	purK;NWMN_1648	0.980554	1
GO:0032787	monocarboxylic acid metabolic process	biological_process	2	198	0.010101	30	2594	0.0115652	1	hutU;hutH	1	1		GO:0015171	amino acid transmembrane transporter activity	molecular_function	2	394	0.00507614	20	2594	0.0077101	0.758615	NWMN_2246;NWMN_2500	0.980554	1
GO:0016072	rRNA metabolic process	biological_process	1	198	0.00505051	13	2594	0.00501157	1	NWMN_0947	1	1		GO:0005618	cell wall	cellular_component	2	394	0.00507614	23	2594	0.00886662	0.764132	NWMN_2392;NWMN_0078	0.984432	1
GO:0005342	organic acid transmembrane transporter activity	molecular_function	2	198	0.010101	26	2594	0.0100231	1	NWMN_2246;NWMN_2500	1	1		GO:0030312	external encapsulating structure	cellular_component	2	394	0.00507614	23	2594	0.00886662	0.764132	NWMN_2392;NWMN_0078	0.984432	1
GO:0044724	single-organism carbohydrate catabolic process	biological_process	2	198	0.010101	28	2594	0.0107941	1	glk;lacB	1	1		GO:1901575	organic substance catabolic process	biological_process	12	394	0.0304569	91	2594	0.035081	0.766988	glk;NWMN_0347;hutH;murQ;NWMN_0022;ilvA;hutU;ald;lacD;lacB;hutI;lacA	0.984436	1
GO:0006096	glycolytic process	biological_process	1	198	0.00505051	15	2594	0.00578258	1	glk	1	1		GO:0003677	DNA binding	molecular_function	34	394	0.0862944	211	2594	0.0813416	0.767328	NWMN_0667;int;lacR;gyrB;NWMN_1811;NWMN_2418;NWMN_1921;tnp;NWMN_1350;NWMN_0259;sarV;NWMN_0159;NWMN_0079;rbsR;NWMN_2052;argR;hsdM;mutL;NWMN_2477;hsdS;NWMN_2606;NWMN_2233;NWMN_0266;NWMN_0353;dnaA;NWMN_0480;sarT;smc;NWMN_0719;NWMN_1013;NWMN_1234;hsdR;NWMN_0052;marR	0.984436	1
GO:0046128	purine ribonucleoside metabolic process	biological_process	2	198	0.010101	32	2594	0.0123362	1	mvaA;hpt	1	1		GO:0019438	aromatic compound biosynthetic process	biological_process	30	394	0.0761421	214	2594	0.0824981	0.766976	NWMN_0667;lacR;hemB;hemC;NWMN_2418;NWMN_0680;sarV;purE;thiM;hemH;NWMN_0159;NWMN_0079;rbsR;purK;argR;NWMN_2477;nirR;NWMN_2233;NWMN_1545;murZ;NWMN_0480;queA;sarT;hpt;udk;NWMN_1013;NWMN_1234;NWMN_1462;NWMN_0052;marR	0.984436	1
GO:0016301	kinase activity	molecular_function	6	198	0.030303	90	2594	0.0346955	1	glk;thrB;udk;mvaK1;treP;gmk	1	1		GO:0016887	ATPase activity	molecular_function	15	394	0.0380711	91	2594	0.035081	0.76967	opuCA;NWMN_1728;pstB;kdpB;NWMN_0143;NWMN_1290;NWMN_2424;gyrB;NWMN_0704;NWMN_2242;NWMN_2582;NWMN_0343;NWMN_2522;NWMN_0211;modC	0.986073	1
GO:0016810	hydrolase activity, acting on carbon-nitrogen (but not peptide) bonds	molecular_function	3	198	0.0151515	40	2594	0.0154202	1	ribA;NWMN_1462;NWMN_1471	1	1		GO:0044271	cellular nitrogen compound biosynthetic process	biological_process	35	394	0.0888325	219	2594	0.0844256	0.771173	NWMN_0667;sbnH;lacR;hemB;hemC;NWMN_2418;ribA;NWMN_0680;sarV;purE;thiM;hemH;NWMN_0159;NWMN_0079;rbsR;bioD;purK;sbnF;panC;argR;NWMN_2477;nirR;NWMN_2233;murZ;NWMN_0480;queA;sarT;hpt;udk;NWMN_1013;NWMN_1234;NWMN_1462;NWMN_0052;marR;panE	0.986632	1
GO:0016903	oxidoreductase activity, acting on the aldehyde or oxo group of donors	molecular_function	1	198	0.00505051	16	2594	0.00616808	1	adhE	1	1		GO:0006400	tRNA modification	biological_process	4	394	0.0101523	23	2594	0.00886662	0.773992	NWMN_0680;queA;NWMN_1959;trmE	0.988871	1
GO:0006399	tRNA metabolic process	biological_process	3	198	0.0151515	50	2594	0.0192753	1	NWMN_0680;queA;trmE	1	1		GO:1901605	alpha-amino acid metabolic process	biological_process	16	394	0.0406091	99	2594	0.038165	0.779079	leuC;leuB;NWMN_0347;thrB;hutH;NWMN_1545;ilvC;dapB;ilvA;ilvD;argR;dapA;hutU;ald;hutI;cysM	0.992628	1
GO:0009150	purine ribonucleotide metabolic process	biological_process	2	198	0.010101	35	2594	0.0134927	1	mvaA;purK	1	1		GO:1901362	organic cyclic compound biosynthetic process	biological_process	34	394	0.0862944	238	2594	0.0917502	0.77852	mobB;NWMN_0667;lacR;hemB;hemC;NWMN_2418;ribA;NWMN_0680;sarV;purE;thiM;hemH;NWMN_0159;NWMN_0079;rbsR;bioD;purK;argR;NWMN_2477;nirR;NWMN_2233;NWMN_1545;murZ;NWMN_0480;queA;sarT;moaB;hpt;udk;NWMN_1013;NWMN_1234;NWMN_1462;NWMN_0052;marR	0.992628	1
GO:0030312	external encapsulating structure	cellular_component	1	198	0.00505051	23	2594	0.00886662	1	NWMN_2392	1	1		GO:0008982	protein-N(PI)-phosphohistidine-sugar phosphotransferase activity	molecular_function	4	394	0.0101523	24	2594	0.00925212	0.780297	NWMN_2224;NWMN_2539;treP;fruA	0.992813	1
														GO:0016053	organic acid biosynthetic process	biological_process	14	394	0.035533	105	2594	0.040478	0.781856	leuC;leuB;thrB;NWMN_1545;ilvC;bioD;dapB;panC;ilvD;dapA;argR;accB;cysM;panE	0.99343	1
														GO:0004519	endonuclease activity	molecular_function	3	394	0.00761421	29	2594	0.0111796	0.791557	NWMN_1343;NWMN_1901;hsdR	0.999378	1
														GO:0008514	organic anion transmembrane transporter activity	molecular_function	3	394	0.00761421	28	2594	0.0107941	0.789903	NWMN_2246;NWMN_0329;NWMN_2500	0.999378	1
														GO:0016820	hydrolase activity, acting on acid anhydrides, catalyzing transmembrane movement of substances	molecular_function	3	394	0.00761421	27	2594	0.0104086	0.789222	NWMN_2582;pstB;kdpB	0.999378	1
														GO:1901361	organic cyclic compound catabolic process	biological_process	5	394	0.0126904	28	2594	0.0107941	0.7941	NWMN_0347;hutU;NWMN_0022;hutH;hutI	0.999378	1
														GO:0006790	sulfur compound metabolic process	biological_process	3	394	0.00761421	27	2594	0.0104086	0.789222	thiM;bioD;cysM	0.999378	1
														GO:0046700	heterocycle catabolic process	biological_process	5	394	0.0126904	28	2594	0.0107941	0.7941	NWMN_0347;hutU;NWMN_0022;hutH;hutI	0.999378	1
														GO:0044270	cellular nitrogen compound catabolic process	biological_process	5	394	0.0126904	28	2594	0.0107941	0.7941	NWMN_0347;hutU;NWMN_0022;hutH;hutI	0.999378	1
														GO:0046915	transition metal ion transmembrane transporter activity	molecular_function	1	394	0.00253807	9	2594	0.00346955	1	sbnF	1	1
														GO:0005381	iron ion transmembrane transporter activity	molecular_function	1	394	0.00253807	7	2594	0.00269854	1	sbnF	1	1
														GO:0071822	protein complex subunit organization	biological_process	1	394	0.00253807	7	2594	0.00269854	1	argR	1	1
														GO:0006222	UMP biosynthetic process	biological_process	1	394	0.00253807	10	2594	0.00385505	1	udk	1	1
														GO:0016987	sigma factor activity	molecular_function	1	394	0.00253807	6	2594	0.00231303	1	NWMN_1013	1	1
														GO:0008320	protein transmembrane transporter activity	molecular_function	1	394	0.00253807	6	2594	0.00231303	1	tatA	1	1
														GO:0018130	heterocycle biosynthetic process	biological_process	33	394	0.0837563	227	2594	0.0875096	0.923531	mobB;NWMN_0667;lacR;hemB;hemC;NWMN_2418;ribA;NWMN_0680;sarV;purE;thiM;hemH;NWMN_0159;NWMN_0079;rbsR;bioD;purK;argR;NWMN_2477;nirR;NWMN_2233;murZ;NWMN_0480;queA;sarT;moaB;hpt;udk;NWMN_1013;NWMN_1234;NWMN_1462;NWMN_0052;marR	1	1
														GO:0006633	fatty acid biosynthetic process	biological_process	1	394	0.00253807	13	2594	0.00501157	1	accB	1	1
														GO:0003916	DNA topoisomerase activity	molecular_function	1	394	0.00253807	7	2594	0.00269854	1	gyrB	1	1
														GO:0051186	cofactor metabolic process	biological_process	12	394	0.0304569	86	2594	0.0331534	0.880007	mobB;hemH;mvaA;thiM;hemB;hemC;bioD;sbnF;NWMN_1462;panC;moaB;panE	1	1
														GO:0034220	ion transmembrane transport	biological_process	1	394	0.00253807	10	2594	0.00385505	1	NWMN_1298	1	1
														GO:0009129	pyrimidine nucleoside monophosphate metabolic process	biological_process	1	394	0.00253807	11	2594	0.00424056	1	udk	1	1
														GO:0033865	nucleoside bisphosphate metabolic process	biological_process	1	394	0.00253807	10	2594	0.00385505	1	mvaA	1	1
														GO:0015291	secondary active transmembrane transporter activity	molecular_function	6	394	0.0152284	45	2594	0.0173477	1	NWMN_0255;NWMN_1298;pstB;NWMN_2246;nupC;fruA	1	1
														GO:0072527	pyrimidine-containing compound metabolic process	biological_process	3	394	0.00761421	25	2594	0.00963763	1	thiM;udk;pdp	1	1
														GO:0016151	nickel cation binding	molecular_function	1	394	0.00253807	7	2594	0.00269854	1	opp1A	1	1
														GO:0003924	GTPase activity	molecular_function	2	394	0.00507614	18	2594	0.00693909	1	ftsY;trmE	1	1
														GO:0071702	organic substance transport	biological_process	10	394	0.0253807	61	2594	0.0235158	0.858568	ftsY;opuCA;NWMN_0143;tatA;NWMN_0182;NWMN_2539;treP;secY;NWMN_2224;fruA	1	1
														GO:0016705	oxidoreductase activity, acting on paired donors, with incorporation or reduction of molecular oxygen	molecular_function	1	394	0.00253807	9	2594	0.00346955	1	NWMN_0316	1	1
														GO:0043190	ATP-binding cassette (ABC) transporter complex	cellular_component	1	394	0.00253807	7	2594	0.00269854	1	pstB	1	1
														GO:0072330	monocarboxylic acid biosynthetic process	biological_process	2	394	0.00507614	17	2594	0.00655359	1	accB;bioD	1	1
														GO:0006563	L-serine metabolic process	biological_process	1	394	0.00253807	6	2594	0.00231303	1	cysM	1	1
														GO:0000990	core RNA polymerase binding transcription factor activity	molecular_function	1	394	0.00253807	6	2594	0.00231303	1	NWMN_1013	1	1
														GO:0019239	deaminase activity	molecular_function	1	394	0.00253807	6	2594	0.00231303	1	NWMN_1471	1	1
														GO:0019835	cytolysis	biological_process	2	394	0.00507614	17	2594	0.00655359	1	lukE;hla	1	1
														GO:0044272	sulfur compound biosynthetic process	biological_process	3	394	0.00761421	23	2594	0.00886662	1	thiM;bioD;cysM	1	1
														GO:0008094	DNA-dependent ATPase activity	molecular_function	1	394	0.00253807	11	2594	0.00424056	1	gyrB	1	1
														GO:0004803	transposase activity	molecular_function	1	394	0.00253807	6	2594	0.00231303	1	tnp	1	1
														GO:0009112	nucleobase metabolic process	biological_process	1	394	0.00253807	11	2594	0.00424056	1	pdp	1	1
														GO:0016868	intramolecular transferase activity, phosphotransferases	molecular_function	1	394	0.00253807	6	2594	0.00231303	1	NWMN_2388	1	1
														GO:0052689	carboxylic ester hydrolase activity	molecular_function	1	394	0.00253807	8	2594	0.00308404	1	pth	1	1
														GO:0031406	carboxylic acid binding	molecular_function	2	394	0.00507614	15	2594	0.00578258	1	NWMN_1545;argR	1	1
														GO:0071941	nitrogen cycle metabolic process	biological_process	1	394	0.00253807	9	2594	0.00346955	1	nirD	1	1
														GO:1901607	alpha-amino acid biosynthetic process	biological_process	10	394	0.0253807	70	2594	0.0269854	1	leuC;leuB;thrB;NWMN_1545;ilvC;dapB;ilvD;argR;dapA;cysM	1	1
														GO:0006575	cellular modified amino acid metabolic process	biological_process	3	394	0.00761421	20	2594	0.0077101	1	NWMN_0347;panC;panE	1	1
														GO:0006313	transposition, DNA-mediated	biological_process	1	394	0.00253807	8	2594	0.00308404	1	tnp	1	1
														GO:0034654	nucleobase-containing compound biosynthetic process	biological_process	23	394	0.0583756	164	2594	0.0632228	0.823252	NWMN_0667;lacR;NWMN_2418;NWMN_0680;sarV;purE;NWMN_0159;NWMN_0079;rbsR;purK;argR;NWMN_2477;NWMN_2233;murZ;NWMN_0480;queA;sarT;hpt;udk;NWMN_1013;NWMN_1234;NWMN_0052;marR	1	1
														GO:0016780	phosphotransferase activity, for other substituted phosphate groups	molecular_function	1	394	0.00253807	10	2594	0.00385505	1	NWMN_0187	1	1
														GO:1901566	organonitrogen compound biosynthetic process	biological_process	32	394	0.0812183	209	2594	0.0805705	0.921191	mobB;sbnH;hemB;hemC;ribA;NWMN_0680;dapB;purE;thiM;hemH;ilvC;purK;bioD;sbnF;ilvD;panC;argR;cysM;nirR;leuB;thrB;NWMN_1545;murZ;fmhB;queA;moaB;hpt;leuC;udk;NWMN_1462;dapA;panE	1	1
														GO:0016763	transferase activity, transferring pentosyl groups	molecular_function	2	394	0.00507614	16	2594	0.00616808	1	hpt;pdp	1	1
														GO:0098533	ATPase dependent transmembrane transport complex	cellular_component	1	394	0.00253807	7	2594	0.00269854	1	pstB	1	1
														GO:0022884	macromolecule transmembrane transporter activity	molecular_function	1	394	0.00253807	7	2594	0.00269854	1	tatA	1	1
														GO:0046132	pyrimidine ribonucleoside biosynthetic process	biological_process	1	394	0.00253807	13	2594	0.00501157	1	udk	1	1
														GO:0032196	transposition	biological_process	1	394	0.00253807	8	2594	0.00308404	1	tnp	1	1
														GO:0006284	base-excision repair	biological_process	1	394	0.00253807	7	2594	0.00269854	1	ung	1	1
														GO:0009451	RNA modification	biological_process	5	394	0.0126904	34	2594	0.0131072	1	NWMN_0680;queA;NWMN_1959;trmE;NWMN_1742	1	1
														GO:0016891	endoribonuclease activity, producing 5'-phosphomonoesters	molecular_function	1	394	0.00253807	8	2594	0.00308404	1	NWMN_1343	1	1
														GO:0016776	phosphotransferase activity, phosphate group as acceptor	molecular_function	1	394	0.00253807	6	2594	0.00231303	1	gmk	1	1
														GO:0016746	transferase activity, transferring acyl groups	molecular_function	11	394	0.0279188	68	2594	0.0262143	0.865756	NWMN_0346;NWMN_2427;NWMN_2271;NWMN_2181;icaC;fmhB;NWMN_0335;NWMN_2273;NWMN_0770;NWMN_2157;NWMN_2302	1	1
														GO:0072521	purine-containing compound metabolic process	biological_process	6	394	0.0152284	48	2594	0.0185042	0.839076	mvaA;hpt;NWMN_1959;purK;gmk;purE	1	1
														GO:0000160	phosphorelay signal transduction system	biological_process	2	394	0.00507614	17	2594	0.00655359	1	NWMN_1234;NWMN_0159	1	1
														GO:0042168	heme metabolic process	biological_process	1	394	0.00253807	7	2594	0.00269854	1	hemH	1	1
														GO:0009225	nucleotide-sugar metabolic process	biological_process	1	394	0.00253807	9	2594	0.00346955	1	murZ	1	1
														GO:0016881	acid-amino acid ligase activity	molecular_function	1	394	0.00253807	9	2594	0.00346955	1	panC	1	1
														GO:0000287	magnesium ion binding	molecular_function	8	394	0.0203046	58	2594	0.0223593	1	thiM;leuB;kdpB;gyrB;bioD;ribA;NWMN_2388;NWMN_1907	1	1
														GO:0046148	pigment biosynthetic process	biological_process	1	394	0.00253807	13	2594	0.00501157	1	hemH	1	1
														GO:0034470	ncRNA processing	biological_process	6	394	0.0152284	42	2594	0.0161912	1	NWMN_1959;NWMN_0947;NWMN_0680;queA;trmE;NWMN_2020	1	1
														GO:0015077	monovalent inorganic cation transmembrane transporter activity	molecular_function	4	394	0.0101523	33	2594	0.0127217	0.810515	NWMN_2246;nupC;NWMN_0255;kdpB	1	1
														GO:0016853	isomerase activity	molecular_function	9	394	0.0228426	55	2594	0.0212028	0.851296	gyrB;NWMN_2239;NWMN_2388;queA;dsbA;NWMN_1742;lacB;purE;lacA	1	1
														GO:0016645	oxidoreductase activity, acting on the CH-NH group of donors	molecular_function	1	394	0.00253807	10	2594	0.00385505	1	NWMN_2558	1	1
														GO:0000097	sulfur amino acid biosynthetic process	biological_process	1	394	0.00253807	11	2594	0.00424056	1	cysM	1	1
														GO:0009073	aromatic amino acid family biosynthetic process	biological_process	1	394	0.00253807	13	2594	0.00501157	1	NWMN_1545	1	1
														GO:0006352	DNA-templated transcription, initiation	biological_process	1	394	0.00253807	6	2594	0.00231303	1	NWMN_1013	1	1
														GO:0005975	carbohydrate metabolic process	biological_process	15	394	0.0380711	94	2594	0.0362375	0.885073	glk;rbsK;gntK;NWMN_2239;NWMN_0164;murQ;NWMN_2388;bglA;icaB;NWMN_0259;scrB;lacD;lacB;NWMN_0984;lacA	1	1
														GO:0016832	aldehyde-lyase activity	molecular_function	1	394	0.00253807	8	2594	0.00308404	1	lacD	1	1
														GO:0008652	cellular amino acid biosynthetic process	biological_process	12	394	0.0304569	84	2594	0.0323824	1	leuC;leuB;thrB;NWMN_1545;ilvC;dapB;panC;ilvD;dapA;argR;cysM;panE	1	1
														GO:0015936	coenzyme A metabolic process	biological_process	1	394	0.00253807	7	2594	0.00269854	1	mvaA	1	1
														GO:0036211	protein modification process	biological_process	2	394	0.00507614	18	2594	0.00693909	1	lgt;hemC	1	1
														GO:0004540	ribonuclease activity	molecular_function	1	394	0.00253807	13	2594	0.00501157	1	NWMN_1343	1	1
														GO:0009982	pseudouridine synthase activity	molecular_function	1	394	0.00253807	7	2594	0.00269854	1	NWMN_1742	1	1
														GO:0065003	macromolecular complex assembly	biological_process	1	394	0.00253807	8	2594	0.00308404	1	argR	1	1
														GO:0005996	monosaccharide metabolic process	biological_process	3	394	0.00761421	21	2594	0.00809561	1	rbsK;lacB;lacA	1	1
														GO:0001522	pseudouridine synthesis	biological_process	1	394	0.00253807	7	2594	0.00269854	1	NWMN_1742	1	1
														GO:0004536	deoxyribonuclease activity	molecular_function	1	394	0.00253807	10	2594	0.00385505	1	hsdR	1	1
														GO:0043436	oxoacid metabolic process	biological_process	26	394	0.0659898	177	2594	0.0682344	1	hutH;dapB;ilvA;accB;narG;narH;gntK;ilvC;bioD;ilvD;panC;argR;hutU;cysM;leuB;NWMN_0347;thrB;NWMN_1545;murQ;ald;hutI;nirD;maeB;leuC;dapA;panE	1	1
														GO:0042625	ATPase activity, coupled to transmembrane movement of ions	molecular_function	2	394	0.00507614	15	2594	0.00578258	1	pstB;kdpB	1	1
														GO:0000917	barrier septum assembly	biological_process	1	394	0.00253807	6	2594	0.00231303	1	NWMN_1053	1	1
														GO:0010181	FMN binding	molecular_function	1	394	0.00253807	9	2594	0.00346955	1	NWMN_2558	1	1
														GO:0042559	pteridine-containing compound biosynthetic process	biological_process	1	394	0.00253807	7	2594	0.00269854	1	NWMN_1462	1	1
														GO:0046131	pyrimidine ribonucleoside metabolic process	biological_process	1	394	0.00253807	13	2594	0.00501157	1	udk	1	1
														GO:0015296	anion:cation symporter activity	molecular_function	1	394	0.00253807	6	2594	0.00231303	1	NWMN_2246	1	1
														GO:0016043	cellular component organization	biological_process	6	394	0.0152284	46	2594	0.0177332	0.838712	NWMN_0288;NWMN_1935;murZ;smc;argR;NWMN_1053	1	1
														GO:0016755	transferase activity, transferring amino-acyl groups	molecular_function	1	394	0.00253807	6	2594	0.00231303	1	fmhB	1	1
														GO:0006206	pyrimidine nucleobase metabolic process	biological_process	1	394	0.00253807	6	2594	0.00231303	1	pdp	1	1
														GO:0019104	DNA N-glycosylase activity	molecular_function	1	394	0.00253807	6	2594	0.00231303	1	ung	1	1
														GO:0009201	ribonucleoside triphosphate biosynthetic process	biological_process	1	394	0.00253807	12	2594	0.00462606	1	udk	1	1
														GO:0050662	coenzyme binding	molecular_function	12	394	0.0304569	81	2594	0.0312259	1	NWMN_2422;maeB;mvaA;leuB;NWMN_2558;ilvC;purK;dapB;fadD;NWMN_1754;capD;panE	1	1
														GO:0043566	structure-specific DNA binding	molecular_function	1	394	0.00253807	13	2594	0.00501157	1	mutL	1	1
														GO:0000096	sulfur amino acid metabolic process	biological_process	1	394	0.00253807	13	2594	0.00501157	1	cysM	1	1
														GO:0042180	cellular ketone metabolic process	biological_process	2	394	0.00507614	14	2594	0.00539707	1	NWMN_0347;aldB	1	1
														GO:0016620	oxidoreductase activity, acting on the aldehyde or oxo group of donors, NAD or NADP as acceptor	molecular_function	1	394	0.00253807	12	2594	0.00462606	1	adhE	1	1
														GO:0009147	pyrimidine nucleoside triphosphate metabolic process	biological_process	1	394	0.00253807	6	2594	0.00231303	1	udk	1	1
														GO:0022607	cellular component assembly	biological_process	2	394	0.00507614	16	2594	0.00616808	1	argR;NWMN_1053	1	1
														GO:0044712	single-organism catabolic process	biological_process	12	394	0.0304569	76	2594	0.0292984	0.872988	glk;NWMN_0347;hutH;murQ;NWMN_0022;ilvA;hutU;ald;lacD;lacB;hutI;lacA	1	1
														GO:0043043	peptide biosynthetic process	biological_process	1	394	0.00253807	6	2594	0.00231303	1	sbnF	1	1
														GO:0033875	ribonucleoside bisphosphate metabolic process	biological_process	1	394	0.00253807	10	2594	0.00385505	1	mvaA	1	1
														GO:0017111	nucleoside-triphosphatase activity	molecular_function	17	394	0.0431472	121	2594	0.0466461	0.897392	ftsY;opuCA;NWMN_1728;pstB;kdpB;NWMN_0143;NWMN_1290;NWMN_2424;gyrB;NWMN_0704;NWMN_2242;NWMN_2582;NWMN_0343;NWMN_2522;trmE;NWMN_0211;modC	1	1
														GO:0016052	carbohydrate catabolic process	biological_process	4	394	0.0101523	30	2594	0.0115652	1	glk;lacD;lacB;lacA	1	1
														GO:0009166	nucleotide catabolic process	biological_process	1	394	0.00253807	8	2594	0.00308404	1	NWMN_0022	1	1
														GO:1901476	carbohydrate transporter activity	molecular_function	5	394	0.0126904	30	2594	0.0115652	0.801502	NWMN_2224;NWMN_2539;treP;fruA;NWMN_0182	1	1
														GO:0000988	protein binding transcription factor activity	molecular_function	1	394	0.00253807	7	2594	0.00269854	1	NWMN_1013	1	1
														GO:1902495	transmembrane transporter complex	cellular_component	1	394	0.00253807	7	2594	0.00269854	1	pstB	1	1
														GO:0046434	organophosphate catabolic process	biological_process	2	394	0.00507614	14	2594	0.00539707	1	NWMN_0022;lacD	1	1
														GO:0009173	pyrimidine ribonucleoside monophosphate metabolic process	biological_process	1	394	0.00253807	10	2594	0.00385505	1	udk	1	1
														GO:1902494	catalytic complex	cellular_component	4	394	0.0101523	30	2594	0.0115652	1	narH;accB;narG;pstB	1	1
														GO:0016831	carboxy-lyase activity	molecular_function	2	394	0.00507614	13	2594	0.00501157	1	aldB;purK	1	1
														GO:0046134	pyrimidine nucleoside biosynthetic process	biological_process	1	394	0.00253807	13	2594	0.00501157	1	udk	1	1
														GO:0044283	small molecule biosynthetic process	biological_process	18	394	0.0456853	126	2594	0.0485736	0.89976	thiM;nirR;leuC;leuB;thrB;NWMN_1545;ilvC;bioD;ribA;dapB;panC;ilvD;dapA;argR;accB;aldB;cysM;panE	1	1
														GO:0016830	carbon-carbon lyase activity	molecular_function	4	394	0.0101523	27	2594	0.0104086	1	ribA;lacD;aldB;purK	1	1
														GO:0007165	signal transduction	biological_process	3	394	0.00761421	22	2594	0.00848111	1	trmE;NWMN_1234;NWMN_0159	1	1
														GO:0043933	macromolecular complex subunit organization	biological_process	1	394	0.00253807	9	2594	0.00346955	1	argR	1	1
														GO:0009401	phosphoenolpyruvate-dependent sugar phosphotransferase system	biological_process	5	394	0.0126904	31	2594	0.0119507	0.806182	NWMN_2224;NWMN_2539;treP;fruA;NWMN_0182	1	1
														GO:0008643	carbohydrate transport	biological_process	5	394	0.0126904	32	2594	0.0123362	1	NWMN_2224;NWMN_2539;treP;fruA;NWMN_0182	1	1
														GO:0004520	endodeoxyribonuclease activity	molecular_function	1	394	0.00253807	9	2594	0.00346955	1	hsdR	1	1
														GO:0019318	hexose metabolic process	biological_process	2	394	0.00507614	16	2594	0.00616808	1	lacB;lacA	1	1
														GO:0015103	inorganic anion transmembrane transporter activity	molecular_function	1	394	0.00253807	7	2594	0.00269854	1	pstB	1	1
														GO:0003690	double-stranded DNA binding	molecular_function	1	394	0.00253807	8	2594	0.00308404	1	mutL	1	1
														GO:0046394	carboxylic acid biosynthetic process	biological_process	14	394	0.035533	101	2594	0.038936	0.888126	leuC;leuB;thrB;NWMN_1545;ilvC;bioD;dapB;panC;ilvD;dapA;argR;accB;cysM;panE	1	1
														GO:1990351	transporter complex	cellular_component	1	394	0.00253807	7	2594	0.00269854	1	pstB	1	1
														GO:1901136	carbohydrate derivative catabolic process	biological_process	2	394	0.00507614	18	2594	0.00693909	1	lacD;murQ	1	1
														GO:0009142	nucleoside triphosphate biosynthetic process	biological_process	1	394	0.00253807	13	2594	0.00501157	1	udk	1	1
														GO:0006810	transport	biological_process	24	394	0.0609137	166	2594	0.0639938	0.911834	tcaB;NWMN_1232;NWMN_0865;opuCA;potC;NWMN_0182;NWMN_2539;NWMN_0154;NWMN_2224;fruA;NWMN_2166;ftsY;oppC;NWMN_0864;treP;secY;NWMN_2359;potB;NWMN_1298;NWMN_0143;tatA;NWMN_0208;NWMN_0122;opp1A	1	1
														GO:0006518	peptide metabolic process	biological_process	1	394	0.00253807	8	2594	0.00308404	1	sbnF	1	1
														GO:0019001	guanyl nucleotide binding	molecular_function	5	394	0.0126904	32	2594	0.0123362	1	mobB;ribA;ftsY;trmE;NWMN_1462	1	1
														GO:0009072	aromatic amino acid family metabolic process	biological_process	2	394	0.00507614	14	2594	0.00539707	1	NWMN_0347;NWMN_1545	1	1
														GO:0008565	protein transporter activity	molecular_function	1	394	0.00253807	7	2594	0.00269854	1	tatA	1	1
														GO:0009130	pyrimidine nucleoside monophosphate biosynthetic process	biological_process	1	394	0.00253807	11	2594	0.00424056	1	udk	1	1
														GO:0051188	cofactor biosynthetic process	biological_process	10	394	0.0253807	68	2594	0.0262143	1	mobB;hemH;thiM;hemB;hemC;sbnF;NWMN_1462;panC;moaB;panE	1	1
														GO:0046049	UMP metabolic process	biological_process	1	394	0.00253807	10	2594	0.00385505	1	udk	1	1
														GO:0009088	threonine biosynthetic process	biological_process	1	394	0.00253807	6	2594	0.00231303	1	thrB	1	1
														GO:0004497	monooxygenase activity	molecular_function	1	394	0.00253807	8	2594	0.00308404	1	NWMN_2206	1	1
														GO:0042398	cellular modified amino acid biosynthetic process	biological_process	2	394	0.00507614	14	2594	0.00539707	1	panC;panE	1	1
														GO:0009218	pyrimidine ribonucleotide metabolic process	biological_process	1	394	0.00253807	13	2594	0.00501157	1	udk	1	1
														GO:0042181	ketone biosynthetic process	biological_process	1	394	0.00253807	10	2594	0.00385505	1	aldB	1	1
														GO:0006082	organic acid metabolic process	biological_process	26	394	0.0659898	184	2594	0.0709329	0.832362	hutH;dapB;ilvA;accB;narG;narH;gntK;ilvC;bioD;ilvD;panC;argR;hutU;cysM;leuB;NWMN_0347;thrB;NWMN_1545;murQ;ald;hutI;nirD;maeB;leuC;dapA;panE	1	1
														GO:0006772	thiamine metabolic process	biological_process	1	394	0.00253807	6	2594	0.00231303	1	thiM	1	1
														GO:0032561	guanyl ribonucleotide binding	molecular_function	5	394	0.0126904	32	2594	0.0123362	1	mobB;ribA;ftsY;trmE;NWMN_1462	1	1
														GO:0000996	core DNA-dependent RNA polymerase binding promoter specificity activity	molecular_function	1	394	0.00253807	6	2594	0.00231303	1	NWMN_1013	1	1
														GO:0008170	N-methyltransferase activity	molecular_function	1	394	0.00253807	8	2594	0.00308404	1	hsdM	1	1
														GO:0006461	protein complex assembly	biological_process	1	394	0.00253807	6	2594	0.00231303	1	argR	1	1
														GO:0006364	rRNA processing	biological_process	1	394	0.00253807	13	2594	0.00501157	1	NWMN_0947	1	1
														GO:0009220	pyrimidine ribonucleotide biosynthetic process	biological_process	1	394	0.00253807	13	2594	0.00501157	1	udk	1	1
														GO:0006040	amino sugar metabolic process	biological_process	2	394	0.00507614	13	2594	0.00501157	1	murZ;murQ	1	1
														GO:0006396	RNA processing	biological_process	6	394	0.0152284	47	2594	0.0181187	0.838663	NWMN_1959;NWMN_0947;NWMN_0680;queA;trmE;NWMN_2020	1	1
														GO:0006464	cellular protein modification process	biological_process	2	394	0.00507614	18	2594	0.00693909	1	lgt;hemC	1	1
														GO:0055085	transmembrane transport	biological_process	8	394	0.0203046	50	2594	0.0192753	0.844891	NWMN_1298;tcaB;tatA;NWMN_0208;NWMN_0122;secY;NWMN_2359;NWMN_2166	1	1
														GO:0043177	organic acid binding	molecular_function	2	394	0.00507614	15	2594	0.00578258	1	NWMN_1545;argR	1	1
														GO:0006213	pyrimidine nucleoside metabolic process	biological_process	2	394	0.00507614	14	2594	0.00539707	1	udk;pdp	1	1
														GO:0006526	arginine biosynthetic process	biological_process	1	394	0.00253807	10	2594	0.00385505	1	argR	1	1
														GO:0042558	pteridine-containing compound metabolic process	biological_process	1	394	0.00253807	9	2594	0.00346955	1	NWMN_1462	1	1
														GO:0045454	cell redox homeostasis	biological_process	1	394	0.00253807	12	2594	0.00462606	1	NWMN_1637	1	1
														GO:0008509	anion transmembrane transporter activity	molecular_function	4	394	0.0101523	35	2594	0.0134927	0.811363	NWMN_2246;NWMN_0329;NWMN_2500;pstB	1	1
														GO:0015144	carbohydrate transmembrane transporter activity	molecular_function	5	394	0.0126904	30	2594	0.0115652	0.801502	NWMN_2224;NWMN_2539;treP;fruA;NWMN_0182	1	1
														GO:0042723	thiamine-containing compound metabolic process	biological_process	1	394	0.00253807	6	2594	0.00231303	1	thiM	1	1
														GO:0009199	ribonucleoside triphosphate metabolic process	biological_process	1	394	0.00253807	12	2594	0.00462606	1	udk	1	1
														GO:0009070	serine family amino acid biosynthetic process	biological_process	1	394	0.00253807	9	2594	0.00346955	1	cysM	1	1
														GO:0051539	4 iron, 4 sulfur cluster binding	molecular_function	3	394	0.00761421	22	2594	0.00848111	1	leuC;ilvD;narG	1	1
														GO:0044550	secondary metabolite biosynthetic process	biological_process	1	394	0.00253807	7	2594	0.00269854	1	sbnF	1	1
														GO:0004222	metalloendopeptidase activity	molecular_function	1	394	0.00253807	8	2594	0.00308404	1	NWMN_0870	1	1
														GO:0016638	oxidoreductase activity, acting on the CH-NH2 group of donors	molecular_function	1	394	0.00253807	8	2594	0.00308404	1	ald	1	1
														GO:0016757	transferase activity, transferring glycosyl groups	molecular_function	3	394	0.00761421	24	2594	0.00925212	1	lgt;hpt;pdp	1	1
														GO:0051234	establishment of localization	biological_process	24	394	0.0609137	166	2594	0.0639938	0.911834	tcaB;NWMN_1232;NWMN_0865;opuCA;potC;NWMN_0182;NWMN_2539;NWMN_0154;NWMN_2224;fruA;NWMN_2166;ftsY;oppC;NWMN_0864;treP;secY;NWMN_2359;potB;NWMN_1298;NWMN_0143;tatA;NWMN_0208;NWMN_0122;opp1A	1	1
														GO:0008033	tRNA processing	biological_process	5	394	0.0126904	30	2594	0.0115652	0.801502	NWMN_0680;queA;NWMN_1959;trmE;NWMN_2020	1	1
														GO:0009064	glutamine family amino acid metabolic process	biological_process	4	394	0.0101523	35	2594	0.0134927	0.811363	hutU;hutH;hutI;argR	1	1
														GO:0043234	protein complex	cellular_component	7	394	0.0177665	48	2594	0.0185042	1	narG;pstB;hslV;narH;tatA;accB;mutL	1	1
														GO:0044248	cellular catabolic process	biological_process	8	394	0.0203046	56	2594	0.0215883	1	NWMN_0347;hutH;murQ;NWMN_0022;ilvA;hutU;ald;hutI	1	1
														GO:0006265	DNA topological change	biological_process	1	394	0.00253807	6	2594	0.00231303	1	gyrB	1	1
														GO:0019748	secondary metabolic process	biological_process	1	394	0.00253807	7	2594	0.00269854	1	sbnF	1	1
														GO:0032506	cytokinetic process	biological_process	1	394	0.00253807	6	2594	0.00231303	1	NWMN_1053	1	1
														GO:0009174	pyrimidine ribonucleoside monophosphate biosynthetic process	biological_process	1	394	0.00253807	10	2594	0.00385505	1	udk	1	1
														GO:1901565	organonitrogen compound catabolic process	biological_process	6	394	0.0152284	35	2594	0.0134927	0.814984	NWMN_0347;hutH;ilvA;hutU;ald;hutI	1	1
														GO:1901292	nucleoside phosphate catabolic process	biological_process	1	394	0.00253807	9	2594	0.00346955	1	NWMN_0022	1	1
														GO:0006534	cysteine metabolic process	biological_process	1	394	0.00253807	6	2594	0.00231303	1	cysM	1	1
														GO:0043650	dicarboxylic acid biosynthetic process	biological_process	2	394	0.00507614	15	2594	0.00578258	1	dapA;dapB	1	1
														GO:0034032	purine nucleoside bisphosphate metabolic process	biological_process	1	394	0.00253807	10	2594	0.00385505	1	mvaA	1	1
														GO:0004521	endoribonuclease activity	molecular_function	1	394	0.00253807	11	2594	0.00424056	1	NWMN_1343	1	1
														GO:0090529	cell septum assembly	biological_process	1	394	0.00253807	6	2594	0.00231303	1	NWMN_1053	1	1
														GO:0016072	rRNA metabolic process	biological_process	1	394	0.00253807	13	2594	0.00501157	1	NWMN_0947	1	1
														GO:0048037	cofactor binding	molecular_function	17	394	0.0431472	117	2594	0.0451041	1	NWMN_2422;maeB;mvaA;leuB;tmk;NWMN_2558;ilvC;purK;NWMN_2238;NWMN_0480;dapB;ilvA;fadD;NWMN_1754;capD;NWMN_0052;panE	1	1
														GO:0009249	protein lipoylation	biological_process	1	394	0.00253807	6	2594	0.00231303	1	lgt	1	1
														GO:0016788	hydrolase activity, acting on ester bonds	molecular_function	11	394	0.0279188	77	2594	0.0296839	1	NWMN_0249;NWMN_1343;nuc;NWMN_1901;NWMN_0164;NWMN_0022;NWMN_0367;hsdR;NWMN_1350;pth;NWMN_0984	1	1
														GO:0008238	exopeptidase activity	molecular_function	1	394	0.00253807	11	2594	0.00424056	1	pbp4	1	1
														GO:0005525	GTP binding	molecular_function	5	394	0.0126904	32	2594	0.0123362	1	mobB;ribA;ftsY;trmE;NWMN_1462	1	1
														GO:0044724	single-organism carbohydrate catabolic process	biological_process	4	394	0.0101523	28	2594	0.0107941	1	glk;lacD;lacB;lacA	1	1
														GO:0019829	cation-transporting ATPase activity	molecular_function	1	394	0.00253807	12	2594	0.00462606	1	kdpB	1	1
														GO:0005343	organic acid:sodium symporter activity	molecular_function	1	394	0.00253807	6	2594	0.00231303	1	NWMN_2246	1	1
														GO:0016765	transferase activity, transferring alkyl or aryl (other than methyl) groups	molecular_function	2	394	0.00507614	16	2594	0.00616808	1	murZ;hemC	1	1
														GO:0016301	kinase activity	molecular_function	14	394	0.035533	90	2594	0.0346955	0.883135	thiM;glk;thrB;NWMN_0518;rbsK;gntK;udk;NWMN_0519;mvaK1;treP;NWMN_1741;NWMN_2224;gmk;lacD	1	1
														GO:0030170	pyridoxal phosphate binding	molecular_function	5	394	0.0126904	34	2594	0.0131072	1	NWMN_0480;tmk;NWMN_0052;ilvA;NWMN_2238	1	1
														GO:0016646	oxidoreductase activity, acting on the CH-NH group of donors, NAD or NADP as acceptor	molecular_function	1	394	0.00253807	9	2594	0.00346955	1	NWMN_2558	1	1

## Sheet: GO_DRC+vsDRC-
Regulated gene selection threshold > 25 reads in on of the samples														Regulated gene selection threshold > 8 reads in on of the samples
Gene ontology term	ontology description	ontologies	target number	total target numbers	ratio of targets	background_number	total background numbers	ratio of background	pvalue	assoc_target_list	FDR	Bonferroni		Gene ontology term	ontology description	ontologies	target number	total target numbers	ratio of targets	background_number	total background numbers	ratio of background	pvalue	assoc_target_list	FDR	Bonferroni
GO:0004527	exonuclease activity	molecular_function	2	120	0.0166667	17	2594	0.00655359	0.204018	sbcC;pnpA	0.681577	1		GO:0045017	glycerolipid biosynthetic process	biological_process	1	392	0.00255102	4	2594	0.00154202	0.505483	cls	0.936044	1
GO:0022610	biological adhesion	biological_process	1	120	0.00833333	9	2594	0.00346955	0.364278	sdrD	0.681577	1		GO:0022610	biological adhesion	biological_process	3	392	0.00765306	9	2594	0.00346955	0.201505	sdrD;sdrC;NWMN_2306	0.936044	1
GO:0016987	sigma factor activity	molecular_function	1	120	0.00833333	6	2594	0.00231303	0.271608	sigA	0.681577	1		GO:0016731	oxidoreductase activity, acting on iron-sulfur proteins as donors, NAD or NADP as acceptor	molecular_function	1	392	0.00255102	1	2594	0.000385505	0.245363	NWMN_2274	0.936044	1
GO:0016859	cis-trans isomerase activity	molecular_function	1	120	0.00833333	3	2594	0.00115652	0.165558	prsA	0.681577	1		GO:0006827	high-affinity iron ion transport	biological_process	1	392	0.00255102	1	2594	0.000385505	0.245363	NWMN_0338	0.936044	1
GO:0046496	nicotinamide nucleotide metabolic process	biological_process	1	120	0.00833333	10	2594	0.00385505	0.39249	rpe	0.681577	1		GO:0046436	D-alanine metabolic process	biological_process	1	392	0.00255102	2	2594	0.00077101	0.344497	alr	0.936044	1
GO:0006007	glucose catabolic process	biological_process	1	120	0.00833333	7	2594	0.00269854	0.303897	rpe	0.681577	1		GO:0030554	adenyl nucleotide binding	molecular_function	33	392	0.0841837	262	2594	0.101002	0.319097	hisIE;coaD;NWMN_0653;sbcC;NWMN_2036;vraS;NWMN_0944;cmk;hisG;tdk;thrS;kdpB;NWMN_0519;purK;mutS2;opp1D;panC;murF;mvaK2;tagH;NWMN_0897;atpA;NWMN_0719;NWMN_1290;NWMN_1763;fruB;NWMN_1322;gatC;NWMN_0688;kdpD;NWMN_0863;mvaD;recG	0.936044	1
GO:0006551	leucine metabolic process	biological_process	1	120	0.00833333	5	2594	0.00192753	0.237834	leuC	0.681577	1		GO:0008289	lipid binding	molecular_function	1	392	0.00255102	3	2594	0.00115652	0.430638	NWMN_0718	0.936044	1
GO:0016052	carbohydrate catabolic process	biological_process	3	120	0.025	30	2594	0.0115652	0.176943	rpe;fbaA;treC	0.681577	1		GO:0046490	isopentenyl diphosphate metabolic process	biological_process	1	392	0.00255102	3	2594	0.00115652	0.430638	mvaD	0.936044	1
GO:0051540	metal cluster binding	molecular_function	3	120	0.025	32	2594	0.0123362	0.199646	gltD;NWMN_0807;leuC	0.681577	1		GO:0005313	L-glutamate transmembrane transporter activity	molecular_function	1	392	0.00255102	1	2594	0.000385505	0.245363	NWMN_2246	0.936044	1
GO:0019695	choline metabolic process	biological_process	1	120	0.00833333	2	2594	0.00077101	0.126912	NWMN_2510	0.681577	1		GO:0008320	protein transmembrane transporter activity	molecular_function	2	392	0.00510204	6	2594	0.00231303	0.283441	secG;tatA	0.936044	1
GO:0006435	threonyl-tRNA aminoacylation	biological_process	1	120	0.00833333	1	2594	0.000385505	0.086491	thrS	0.681577	1		GO:0030388	fructose 1,6-bisphosphate metabolic process	biological_process	1	392	0.00255102	1	2594	0.000385505	0.245363	fbaA	0.936044	1
GO:0017076	purine nucleotide binding	molecular_function	10	120	0.0833333	292	2594	0.112567	0.374708	thrS;tagH;NWMN_1322;mutS2;atpA;sbcC;opp1D;NWMN_2036;murF;mvaK2	0.681577	1		GO:0000018	regulation of DNA recombination	biological_process	1	392	0.00255102	1	2594	0.000385505	0.245363	mutS2	0.936044	1
GO:0008320	protein transmembrane transporter activity	molecular_function	1	120	0.00833333	6	2594	0.00231303	0.271608	secG	0.681577	1		GO:0016597	amino acid binding	molecular_function	4	392	0.0102041	11	2594	0.00424056	0.123231	thrA;pyrB;NWMN_1545;tyrA	0.936044	1
GO:0030388	fructose 1,6-bisphosphate metabolic process	biological_process	1	120	0.00833333	1	2594	0.000385505	0.086491	fbaA	0.681577	1		GO:0018130	heterocycle biosynthetic process	biological_process	28	392	0.0714286	227	2594	0.0875096	0.332158	NWMN_2281;gntR;NWMN_0667;hisIE;lacR;hemB;coaD;hemC;NWMN_0641;ccpA;folK;hisG;NWMN_0637;moaE;tdk;purK;sigA;bioB;NWMN_2524;lexA;nirR;atpA;NWMN_2452;purN;rpoE;NWMN_0638;pyrB;treR	0.936044	1
GO:0007155	cell adhesion	biological_process	1	120	0.00833333	9	2594	0.00346955	0.364278	sdrD	0.681577	1		GO:0046416	D-amino acid metabolic process	biological_process	2	392	0.00510204	4	2594	0.00154202	0.18034	NWMN_1643;alr	0.936044	1
GO:0016888	endodeoxyribonuclease activity, producing 5'-phosphomonoesters	molecular_function	1	120	0.00833333	3	2594	0.00115652	0.165558	NWMN_0454	0.681577	1		GO:0009002	serine-type D-Ala-D-Ala carboxypeptidase activity	molecular_function	1	392	0.00255102	1	2594	0.000385505	0.245363	pbp4	0.936044	1
GO:0018130	heterocycle biosynthetic process	biological_process	5	120	0.0416667	227	2594	0.0875096	0.0931086	lexA;atpA;ccpA;rpoE;sigA	0.681577	1		GO:0019637	organophosphate metabolic process	biological_process	14	392	0.0357143	132	2594	0.0508867	0.210954	rpe;moaE;fruB;coaD;fbaA;purN;purK;cls;atpA;NWMN_2405;pyrB;mvaD;cmk;NWMN_0088	0.936044	1
GO:0006733	oxidoreduction coenzyme metabolic process	biological_process	1	120	0.00833333	10	2594	0.00385505	0.39249	rpe	0.681577	1		GO:0047810	D-alanine:2-oxoglutarate aminotransferase activity	molecular_function	1	392	0.00255102	1	2594	0.000385505	0.245363	NWMN_1643	0.936044	1
GO:0009002	serine-type D-Ala-D-Ala carboxypeptidase activity	molecular_function	1	120	0.00833333	1	2594	0.000385505	0.086491	pbp4	0.681577	1		GO:0031455	glycine betaine metabolic process	biological_process	1	392	0.00255102	2	2594	0.00077101	0.344497	NWMN_2510	0.936044	1
GO:0019637	organophosphate metabolic process	biological_process	3	120	0.025	132	2594	0.0508867	0.280655	rpe;atpA;fbaA	0.681577	1		GO:0003735	structural constituent of ribosome	molecular_function	6	392	0.0153061	59	2594	0.0227448	0.457264	rpmF;rpmC;rplK;rpsN;rplE;rpsF	0.936044	1
GO:0031455	glycine betaine metabolic process	biological_process	1	120	0.00833333	2	2594	0.00077101	0.126912	NWMN_2510	0.681577	1		GO:0090407	organophosphate biosynthetic process	biological_process	8	392	0.0204082	93	2594	0.035852	0.133472	moaE;coaD;purN;cls;purK;atpA;pyrB;mvaD	0.936044	1
GO:0003735	structural constituent of ribosome	molecular_function	6	120	0.05	59	2594	0.0227448	0.0649541	rpmF;rpmC;rplK;rpsN;rplE;rpsF	0.681577	1		GO:0009089	lysine biosynthetic process via diaminopimelate	biological_process	2	392	0.00510204	7	2594	0.00269854	0.334994	thrA;asd	0.936044	1
GO:0090407	organophosphate biosynthetic process	biological_process	1	120	0.00833333	93	2594	0.035852	0.126235	atpA	0.681577	1		GO:0016875	ligase activity, forming carbon-oxygen bonds	molecular_function	1	392	0.00255102	23	2594	0.00886662	0.355541	thrS	0.936044	1
GO:0032991	macromolecular complex	cellular_component	9	120	0.075	112	2594	0.0431766	0.109254	tagH;rpmC;rpmF;rplK;rpsN;fumC;atpA;rplE;rpsF	0.681577	1		GO:0051707	response to other organism	biological_process	1	392	0.00255102	2	2594	0.00077101	0.344497	bsaA1	0.936044	1
GO:0015988	energy coupled proton transmembrane transport, against electrochemical gradient	biological_process	1	120	0.00833333	3	2594	0.00115652	0.165558	atpA	0.681577	1		GO:0016434	rRNA (cytosine) methyltransferase activity	molecular_function	1	392	0.00255102	3	2594	0.00115652	0.430638	mraW	0.936044	1
GO:1901265	nucleoside phosphate binding	molecular_function	12	120	0.1	364	2594	0.140324	0.278153	thrS;tagH;NWMN_1322;mutS2;cdr;atpA;sbcC;opp1D;NWMN_2036;murF;gltD;mvaK2	0.681577	1		GO:0006050	mannosamine metabolic process	biological_process	1	392	0.00255102	1	2594	0.000385505	0.245363	nanE	0.936044	1
GO:0010605	negative regulation of macromolecule metabolic process	biological_process	2	120	0.0166667	11	2594	0.00424056	0.110069	lexA;mutS2	0.681577	1		GO:0044267	cellular protein metabolic process	biological_process	12	392	0.0306122	101	2594	0.038936	0.480041	rpmF;rpmC;NWMN_0897;hemC;rplK;rpsN;gatC;prsA;NWMN_2559;pth;rplE;rpsF	0.936044	1
GO:0019285	glycine betaine biosynthetic process from choline	biological_process	1	120	0.00833333	2	2594	0.00077101	0.126912	NWMN_2510	0.681577	1		GO:0004163	diphosphomevalonate decarboxylase activity	molecular_function	1	392	0.00255102	1	2594	0.000385505	0.245363	mvaD	0.936044	1
GO:0015986	ATP synthesis coupled proton transport	biological_process	1	120	0.00833333	8	2594	0.00308404	0.334767	atpA	0.681577	1		GO:0043953	protein transport by the Tat complex	biological_process	1	392	0.00255102	2	2594	0.00077101	0.344497	tatA	0.936044	1
GO:0015162	teichoic acid transmembrane transporter activity	molecular_function	1	120	0.00833333	1	2594	0.000385505	0.086491	tagH	0.681577	1		GO:0044249	cellular biosynthetic process	biological_process	56	392	0.142857	457	2594	0.176176	0.113848	NWMN_2281;gntR;rpsF;NWMN_0667;panE;hisIE;lacR;hemB;coaD;hemC;sbcC;asd;NWMN_0641;pth;ccpA;argC;folK;hisG;NWMN_0637;moaE;tdk;NWMN_2510;ilvC;purK;NWMN_1623;sigA;panC;NWMN_1054;bioB;NWMN_2524;murF;lexA;nirR;rpmC;NWMN_1545;rpsN;atpA;fmhB;thrA;thrC;gltD;leuC;rpmF;NWMN_2452;tyrA;rplK;cls;purN;gatC;rpoE;NWMN_0638;pyrB;mvaD;rplE;alr;treR	0.936044	1
GO:0051186	cofactor metabolic process	biological_process	1	120	0.00833333	86	2594	0.0331534	0.18184	rpe	0.681577	1		GO:0005328	neurotransmitter:sodium symporter activity	molecular_function	1	392	0.00255102	1	2594	0.000385505	0.245363	NWMN_0423	0.936044	1
GO:0016774	phosphotransferase activity, carboxyl group as acceptor	molecular_function	1	120	0.00833333	6	2594	0.00231303	0.271608	arcC	0.681577	1		GO:0005326	neurotransmitter transporter activity	molecular_function	1	392	0.00255102	1	2594	0.000385505	0.245363	NWMN_0423	0.936044	1
GO:0019320	hexose catabolic process	biological_process	1	120	0.00833333	9	2594	0.00346955	0.364278	rpe	0.681577	1		GO:0006401	RNA catabolic process	biological_process	3	392	0.00765306	7	2594	0.00269854	0.133396	rnhB;NWMN_2307;pnpA	0.936044	1
GO:0006050	mannosamine metabolic process	biological_process	1	120	0.00833333	1	2594	0.000385505	0.086491	nanE	0.681577	1		GO:0015969	guanosine tetraphosphate metabolic process	biological_process	1	392	0.00255102	3	2594	0.00115652	0.430638	NWMN_2405	0.936044	1
GO:0044267	cellular protein metabolic process	biological_process	7	120	0.0583333	101	2594	0.038936	0.331827	rpmF;rpmC;rplK;rpsN;prsA;rplE;rpsF	0.681577	1		GO:0019287	isopentenyl diphosphate biosynthetic process, mevalonate pathway	biological_process	1	392	0.00255102	1	2594	0.000385505	0.245363	mvaD	0.936044	1
GO:0044106	cellular amine metabolic process	biological_process	1	120	0.00833333	7	2594	0.00269854	0.303897	NWMN_2510	0.681577	1		GO:0044238	primary metabolic process	biological_process	87	392	0.221939	693	2594	0.267155	0.0640872	NWMN_2281;NWMN_0667;lacR;prsA;ccpA;folK;NWMN_0288;NWMN_1747;mutS2;NWMN_2405;panC;rpmC;NWMN_0897;rbfA;rpsN;atpA;nanE;thrC;NWMN_2452;rplK;rnhB;NWMN_1643;rpoE;NWMN_0638;pdp;alr;treR;NWMN_2330;comEA;sbcC;asd;NWMN_0361;cmk;rpe;tdk;hutU;NWMN_0347;NWMN_2559;thrA;gltD;cls;pyrB;mvaD;rpsF;hslV;coaD;NWMN_1958;fumC;NWMN_0641;pth;NWMN_0088;hisG;NWMN_2510;fbaA;NWMN_0592;treC;NWMN_2524;lexA;hsdS;pnpA;leuC;rpmF;…	0.936044	1
GO:0044421	extracellular region part	cellular_component	1	120	0.00833333	2	2594	0.00077101	0.126912	NWMN_1066	0.681577	1		GO:0043232	intracellular non-membrane-bounded organelle	cellular_component	5	392	0.0127551	56	2594	0.0215883	0.336988	rpmC;rpsF;rplE;rplK;rpsN	0.936044	1
GO:0005328	neurotransmitter:sodium symporter activity	molecular_function	1	120	0.00833333	1	2594	0.000385505	0.086491	NWMN_0423	0.681577	1		GO:0019202	amino acid kinase activity	molecular_function	1	392	0.00255102	3	2594	0.00115652	0.430638	thrA	0.936044	1
GO:0006401	RNA catabolic process	biological_process	2	120	0.0166667	7	2594	0.00269854	0.0569428	rnhB;pnpA	0.681577	1		GO:0016854	racemase and epimerase activity	molecular_function	3	392	0.00765306	9	2594	0.00346955	0.201505	rpe;alr;nanE	0.936044	1
GO:0016668	oxidoreductase activity, acting on a sulfur group of donors, NAD(P) as acceptor	molecular_function	1	120	0.00833333	7	2594	0.00269854	0.303897	cdr	0.681577	1		GO:0006508	proteolysis	biological_process	1	392	0.00255102	1	2594	0.000385505	0.245363	hslV	0.936044	1
GO:0048872	homeostasis of number of cells	biological_process	1	120	0.00833333	2	2594	0.00077101	0.126912	luxS	0.681577	1		GO:0032550	purine ribonucleoside binding	molecular_function	34	392	0.0867347	290	2594	0.111796	0.162781	hisIE;coaD;NWMN_0653;sbcC;NWMN_2036;vraS;NWMN_0944;cmk;hisG;tdk;thrS;kdpB;NWMN_0519;purK;mutS2;opp1D;panC;murF;mvaK2;tagH;NWMN_0897;atpA;NWMN_0719;NWMN_1290;NWMN_1763;fruB;NWMN_1322;gatC;NWMN_0688;kdpD;NWMN_0863;mvaD;recG;ureG	0.936044	1
GO:0004553	hydrolase activity, hydrolyzing O-glycosyl compounds	molecular_function	1	120	0.00833333	5	2594	0.00192753	0.237834	treC	0.681577	1		GO:0016671	oxidoreductase activity, acting on a sulfur group of donors, disulfide as acceptor	molecular_function	1	392	0.00255102	3	2594	0.00115652	0.430638	NWMN_2559	0.936044	1
GO:0009451	RNA modification	biological_process	3	120	0.025	34	2594	0.0131072	0.223003	NWMN_1646;NWMN_1958;mraW	0.681577	1		GO:0009376	HslUV protease complex	cellular_component	1	392	0.00255102	2	2594	0.00077101	0.344497	hslV	0.936044	1
GO:0043232	intracellular non-membrane-bounded organelle	cellular_component	5	120	0.0416667	56	2594	0.0215883	0.191348	rpsN;rpsF;rplE;rplK;rpmC	0.681577	1		GO:0015162	teichoic acid transmembrane transporter activity	molecular_function	1	392	0.00255102	1	2594	0.000385505	0.245363	tagH	0.936044	1
GO:0016830	carbon-carbon lyase activity	molecular_function	2	120	0.0166667	27	2594	0.0104086	0.369583	trpE;fbaA	0.681577	1		GO:0003924	GTPase activity	molecular_function	1	392	0.00255102	18	2594	0.00693909	0.498561	ureG	0.936044	1
GO:0006206	pyrimidine nucleobase metabolic process	biological_process	1	120	0.00833333	6	2594	0.00231303	0.271608	pdp	0.681577	1		GO:0004638	phosphoribosylaminoimidazole carboxylase activity	molecular_function	1	392	0.00255102	1	2594	0.000385505	0.245363	purK	0.936044	1
GO:0030529	ribonucleoprotein complex	cellular_component	6	120	0.05	63	2594	0.0242868	0.12427	rpmF;rpmC;rplK;rpsN;rplE;rpsF	0.681577	1		GO:0000502	proteasome complex	cellular_component	1	392	0.00255102	2	2594	0.00077101	0.344497	hslV	0.936044	1
GO:0019262	N-acetylneuraminate catabolic process	biological_process	1	120	0.00833333	3	2594	0.00115652	0.165558	nanE	0.681577	1		GO:0003824	catalytic activity	molecular_function	156	392	0.397959	1079	2594	0.41596	0.509614	NWMN_2460;lacR;hemB;prsA;NWMN_2054;NWMN_2157;NWMN_2596;NWMN_1388;NWMN_1856;NWMN_0517;folK;pabC;NWMN_1747;NWMN_1623;mutS2;NWMN_0715;panC;NWMN_1832;porB;NWMN_0897;NWMN_2501;NWMN_0187;atpA;nanE;thrC;NWMN_0470;NWMN_1763;luxS;NWMN_1901;NWMN_2479;NWMN_0688;NWMN_1643;NWMN_1418;rpoE;rnhB;NWMN_0863;alr;pdp;NWMN_1642;int;narI;NWMN_0184;sbcC;asd;NWMN_1409;cmk;entB;NWMN_0944;rpe;tdk;NWMN_1288;NWMN_1871;NWMN_…	0.936044	1
GO:0009432	SOS response	biological_process	2	120	0.0166667	11	2594	0.00424056	0.110069	lexA;sbcC	0.681577	1		GO:0018065	protein-cofactor linkage	biological_process	2	392	0.00510204	7	2594	0.00269854	0.334994	NWMN_0897;hemC	0.936044	1
GO:0016854	racemase and epimerase activity	molecular_function	2	120	0.0166667	9	2594	0.00346955	0.0821526	rpe;nanE	0.681577	1		GO:0016153	urocanate hydratase activity	molecular_function	1	392	0.00255102	1	2594	0.000385505	0.245363	hutU	0.936044	1
GO:0048523	negative regulation of cellular process	biological_process	2	120	0.0166667	12	2594	0.00462606	0.124836	lexA;mutS2	0.681577	1		GO:0015927	trehalase activity	molecular_function	1	392	0.00255102	1	2594	0.000385505	0.245363	treC	0.936044	1
GO:0006537	glutamate biosynthetic process	biological_process	1	120	0.00833333	4	2594	0.00154202	0.202508	gltD	0.681577	1		GO:0072330	monocarboxylic acid biosynthetic process	biological_process	1	392	0.00255102	17	2594	0.00655359	0.497583	bioB	0.936044	1
GO:0019725	cellular homeostasis	biological_process	3	120	0.025	19	2594	0.0073246	0.0703659	cdr;NWMN_1637;NWMN_0779	0.681577	1		GO:0070526	threonylcarbamoyladenosine biosynthetic process	biological_process	1	392	0.00255102	4	2594	0.00154202	0.505483	NWMN_1958	0.936044	1
GO:0032550	purine ribonucleoside binding	molecular_function	10	120	0.0833333	290	2594	0.111796	0.375019	thrS;tagH;NWMN_1322;mutS2;atpA;sbcC;opp1D;NWMN_2036;murF;mvaK2	0.681577	1		GO:0009404	toxin metabolic process	biological_process	1	392	0.00255102	1	2594	0.000385505	0.245363	NWMN_1054	0.936044	1
GO:0000154	rRNA modification	biological_process	1	120	0.00833333	5	2594	0.00192753	0.237834	mraW	0.681577	1		GO:0006106	fumarate metabolic process	biological_process	1	392	0.00255102	1	2594	0.000385505	0.245363	fumC	0.936044	1
GO:0044364	disruption of cells of other organism	biological_process	1	120	0.00833333	9	2594	0.00346955	0.364278	lukS	0.681577	1		GO:0008324	cation transmembrane transporter activity	molecular_function	13	392	0.0331633	61	2594	0.0235158	0.292764	NWMN_0255;NWMN_0423;NWMN_1932;kdpB;NWMN_0954;NWMN_2338;NWMN_2595;NWMN_0374;NWMN_2246;atpA;NWMN_0883;NWMN_0338;NWMN_1950	0.936044	1
GO:0016891	endoribonuclease activity, producing 5'-phosphomonoesters	molecular_function	1	120	0.00833333	8	2594	0.00308404	0.334767	rnhB	0.681577	1		GO:0034755	iron ion transmembrane transport	biological_process	1	392	0.00255102	1	2594	0.000385505	0.245363	NWMN_0338	0.936044	1
GO:0019954	asexual reproduction	biological_process	1	120	0.00833333	5	2594	0.00192753	0.237834	ftsQ	0.681577	1		GO:0004324	ferredoxin-NADP+ reductase activity	molecular_function	1	392	0.00255102	1	2594	0.000385505	0.245363	NWMN_2274	0.936044	1
GO:1902495	transmembrane transporter complex	cellular_component	1	120	0.00833333	7	2594	0.00269854	0.303897	tagH	0.681577	1		GO:0009403	toxin biosynthetic process	biological_process	1	392	0.00255102	1	2594	0.000385505	0.245363	NWMN_1054	0.936044	1
GO:0009144	purine nucleoside triphosphate metabolic process	biological_process	1	120	0.00833333	9	2594	0.00346955	0.364278	atpA	0.681577	1		GO:0015501	glutamate:sodium symporter activity	molecular_function	1	392	0.00255102	1	2594	0.000385505	0.245363	NWMN_2246	0.936044	1
GO:0065008	regulation of biological quality	biological_process	6	120	0.05	54	2594	0.0208173	0.0469818	luxS;NWMN_1637;cdr;lukS;murF;NWMN_0779	0.681577	1		GO:0045239	tricarboxylic acid cycle enzyme complex	cellular_component	1	392	0.00255102	2	2594	0.00077101	0.344497	fumC	0.936044	1
GO:0004520	endodeoxyribonuclease activity	molecular_function	1	120	0.00833333	9	2594	0.00346955	0.364278	NWMN_0454	0.681577	1		GO:0009117	nucleotide metabolic process	biological_process	9	392	0.0229592	87	2594	0.0335389	0.355248	rpe;coaD;purN;purK;atpA;NWMN_2405;pyrB;cmk;NWMN_0088	0.936044	1
GO:0016758	transferase activity, transferring hexosyl groups	molecular_function	1	120	0.00833333	4	2594	0.00154202	0.202508	pdp	0.681577	1		GO:0030983	mismatched DNA binding	molecular_function	1	392	0.00255102	4	2594	0.00154202	0.505483	mutS2	0.936044	1
GO:0043190	ATP-binding cassette (ABC) transporter complex	cellular_component	1	120	0.00833333	7	2594	0.00269854	0.303897	tagH	0.681577	1		GO:0031597	cytosolic proteasome complex	cellular_component	1	392	0.00255102	2	2594	0.00077101	0.344497	hslV	0.936044	1
GO:0003824	catalytic activity	molecular_function	56	120	0.466667	1079	2594	0.41596	0.297907	NWMN_1642;NWMN_2269;NWMN_0184;NWMN_1958;fumC;mraW;trpE;sbcC;prsA;NWMN_1856;clpB;rpe;NWMN_2510;thrS;NWMN_1871;NWMN_1637;fbaA;mutS2;opp1D;NWMN_0715;treC;NWMN_0760;pbp4;murF;NWMN_0373;NWMN_1086;mvaK2;hipO;lexA;capN;NWMN_1515;NWMN_0178;tagH;NWMN_1085;NWMN_2238;NWMN_0187;NWMN_0872;NWMN_2354;atpA;fmhB;arcC;nanE;pnpA;thrC;gltD;NWMN_0470;NWMN_0454;leuC;luxS;NWMN_1322;NWMN_2479;cdr;rnhB;rpoE;NWMN_1646;pdp	0.681577	1		GO:0006259	DNA metabolic process	biological_process	10	392	0.0255102	100	2594	0.0385505	0.249102	lexA;hsdS;tdk;NWMN_0288;NWMN_0592;comEA;mutS2;sbcC;NWMN_0361;recG	0.936044	1
GO:0003677	DNA binding	molecular_function	6	120	0.05	211	2594	0.0813416	0.299038	lexA;mutS2;cspA;sigA;ccpA;NWMN_0995	0.681577	1		GO:0006415	translational termination	biological_process	1	392	0.00255102	1	2594	0.000385505	0.245363	frr	0.936044	1
GO:0042626	ATPase activity, coupled to transmembrane movement of substances	molecular_function	2	120	0.0166667	25	2594	0.00963763	0.336961	atpA;tagH	0.681577	1		GO:0004076	biotin synthase activity	molecular_function	1	392	0.00255102	1	2594	0.000385505	0.245363	bioB	0.936044	1
GO:0019362	pyridine nucleotide metabolic process	biological_process	1	120	0.00833333	10	2594	0.00385505	0.39249	rpe	0.681577	1		GO:0030151	molybdenum ion binding	molecular_function	1	392	0.00255102	3	2594	0.00115652	0.430638	NWMN_2238	0.936044	1
GO:0043093	cytokinesis by binary fission	biological_process	1	120	0.00833333	5	2594	0.00192753	0.237834	ftsQ	0.681577	1		GO:0004523	RNA-DNA hybrid ribonuclease activity	molecular_function	1	392	0.00255102	3	2594	0.00115652	0.430638	rnhB	0.936044	1
GO:0016838	carbon-oxygen lyase activity, acting on phosphates	molecular_function	1	120	0.00833333	3	2594	0.00115652	0.165558	thrC	0.681577	1		GO:0036361	racemase activity, acting on amino acids and derivatives	molecular_function	1	392	0.00255102	3	2594	0.00115652	0.430638	alr	0.936044	1
GO:0042777	plasma membrane ATP synthesis coupled proton transport	biological_process	1	120	0.00833333	7	2594	0.00269854	0.303897	atpA	0.681577	1		GO:0015101	organic cation transmembrane transporter activity	molecular_function	1	392	0.00255102	2	2594	0.00077101	0.344497	NWMN_1950	0.936044	1
GO:0009145	purine nucleoside triphosphate biosynthetic process	biological_process	1	120	0.00833333	9	2594	0.00346955	0.364278	atpA	0.681577	1		GO:0042455	ribonucleoside biosynthetic process	biological_process	3	392	0.00765306	42	2594	0.0161912	0.265639	pyrB;atpA;coaD	0.936044	1
GO:0009313	oligosaccharide catabolic process	biological_process	1	120	0.00833333	6	2594	0.00231303	0.271608	treC	0.681577	1		GO:0003723	RNA binding	molecular_function	8	392	0.0204082	104	2594	0.0400925	0.0625257	NWMN_1747;rplK;rpsN;rnhB;NWMN_1646;pnpA;rplE;rpsF	0.936044	1
GO:0047355	CDP-glycerol glycerophosphotransferase activity	molecular_function	2	120	0.0166667	5	2594	0.00192753	0.0351901	NWMN_2269;NWMN_0187	0.681577	1		GO:0008234	cysteine-type peptidase activity	molecular_function	1	392	0.00255102	2	2594	0.00077101	0.344497	sspB	0.936044	1
GO:0003690	double-stranded DNA binding	molecular_function	1	120	0.00833333	8	2594	0.00308404	0.334767	mutS2	0.681577	1		GO:0009165	nucleotide biosynthetic process	biological_process	5	392	0.0127551	59	2594	0.0227448	0.261285	pyrB;atpA;coaD;purN;purK	0.936044	1
GO:0000003	reproduction	biological_process	1	120	0.00833333	5	2594	0.00192753	0.237834	ftsQ	0.681577	1		GO:0015154	disaccharide transmembrane transporter activity	molecular_function	1	392	0.00255102	3	2594	0.00115652	0.430638	lacE	0.936044	1
GO:0006106	fumarate metabolic process	biological_process	1	120	0.00833333	1	2594	0.000385505	0.086491	fumC	0.681577	1		GO:0005415	nucleoside:sodium symporter activity	molecular_function	1	392	0.00255102	3	2594	0.00115652	0.430638	NWMN_0255	0.936044	1
GO:0004185	serine-type carboxypeptidase activity	molecular_function	1	120	0.00833333	1	2594	0.000385505	0.086491	pbp4	0.681577	1		GO:0006629	lipid metabolic process	biological_process	3	392	0.00765306	53	2594	0.0204318	0.106817	mvaD;cls;glpQ	0.936044	1
GO:0008324	cation transmembrane transporter activity	molecular_function	5	120	0.0416667	61	2594	0.0235158	0.213538	NWMN_0954;NWMN_0374;atpA;NWMN_0423;NWMN_2338	0.681577	1		GO:0043170	macromolecule metabolic process	biological_process	51	392	0.130102	413	2594	0.159214	0.155069	NWMN_2281;gntR;NWMN_0667;hslV;lacR;NWMN_2330;NWMN_1958;comEA;hemC;mraW;sbcC;prsA;NWMN_0361;NWMN_0641;ccpA;pth;NWMN_0637;tdk;NWMN_0288;thrS;NWMN_1747;NWMN_0592;NWMN_1623;mutS2;NWMN_0124;sigA;NWMN_2524;murF;lexA;hsdS;rpmC;NWMN_0897;rbfA;rpsN;fmhB;pnpA;NWMN_2559;NWMN_1534;NWMN_2307;rpmF;NWMN_2452;rplK;gatC;rpoE;NWMN_0638;rnhB;NWMN_1646;rplE;recG;rpsF;treR	0.936044	1
GO:0008289	lipid binding	molecular_function	1	120	0.00833333	3	2594	0.00115652	0.165558	NWMN_0718	0.681577	1		GO:0015166	polyol transmembrane transporter activity	molecular_function	1	392	0.00255102	3	2594	0.00115652	0.430638	NWMN_0182	0.936044	1
GO:0016639	oxidoreductase activity, acting on the CH-NH2 group of donors, NAD or NADP as acceptor	molecular_function	1	120	0.00833333	2	2594	0.00077101	0.126912	gltD	0.681577	1		GO:0071806	protein transmembrane transport	biological_process	3	392	0.00765306	8	2594	0.00308404	0.16642	tatA;NWMN_1446;secY	0.936044	1
GO:0044425	membrane part	cellular_component	10	120	0.0833333	293	2594	0.112953	0.374677	NWMN_0423;tagH;NWMN_2253;NWMN_2338;NWMN_0374;atpA;ftsQ;NWMN_0715;secG;NWMN_2166	0.681577	1		GO:0070180	LSU rRNA binding	molecular_function	1	392	0.00255102	2	2594	0.00077101	0.344497	rplK	0.936044	1
GO:1901360	organic cyclic compound metabolic process	biological_process	16	120	0.133333	452	2594	0.174248	0.268319	lexA;rpe;NWMN_0288;thrS;NWMN_1958;mutS2;mraW;rnhB;atpA;rpoE;sbcC;sigA;pnpA;NWMN_1646;ccpA;pdp	0.681577	1		GO:0046085	adenosine metabolic process	biological_process	1	392	0.00255102	4	2594	0.00154202	0.505483	NWMN_1958	0.936044	1
GO:0071554	cell wall organization or biogenesis	biological_process	2	120	0.0166667	20	2594	0.0077101	0.253807	murF;NWMN_0715	0.681577	1		GO:0032153	cell division site	cellular_component	1	392	0.00255102	4	2594	0.00154202	0.505483	ftsQ	0.936044	1
GO:0004332	fructose-bisphosphate aldolase activity	molecular_function	1	120	0.00833333	2	2594	0.00077101	0.126912	fbaA	0.681577	1		GO:0005975	carbohydrate metabolic process	biological_process	9	392	0.0229592	94	2594	0.0362375	0.233289	rpe;NWMN_1506;fruB;NWMN_2330;fbaA;murQ;treC;nanE;glpQ	0.936044	1
GO:0031324	negative regulation of cellular metabolic process	biological_process	2	120	0.0166667	12	2594	0.00462606	0.124836	lexA;mutS2	0.681577	1		GO:0009617	response to bacterium	biological_process	1	392	0.00255102	2	2594	0.00077101	0.344497	bsaA1	0.936044	1
GO:0016833	oxo-acid-lyase activity	molecular_function	1	120	0.00833333	4	2594	0.00154202	0.202508	trpE	0.681577	1		GO:0006753	nucleoside phosphate metabolic process	biological_process	9	392	0.0229592	87	2594	0.0335389	0.355248	rpe;coaD;purN;purK;atpA;NWMN_2405;pyrB;cmk;NWMN_0088	0.936044	1
GO:0030983	mismatched DNA binding	molecular_function	1	120	0.00833333	4	2594	0.00154202	0.202508	mutS2	0.681577	1		GO:0006139	nucleobase-containing compound metabolic process	biological_process	42	392	0.107143	368	2594	0.141866	0.0698293	NWMN_2281;gntR;NWMN_0667;lacR;coaD;NWMN_1958;comEA;mraW;sbcC;NWMN_0361;NWMN_0641;ccpA;cmk;NWMN_0088;rpe;NWMN_0637;tdk;NWMN_0288;thrS;NWMN_1747;NWMN_0592;purK;mutS2;NWMN_2405;sigA;NWMN_2524;lexA;hsdS;rbfA;atpA;pnpA;NWMN_2307;NWMN_2452;purN;rnhB;rpoE;NWMN_0638;NWMN_1646;pyrB;recG;pdp;treR	0.936044	1
GO:0065007	biological regulation	biological_process	10	120	0.0833333	137	2594	0.0528142	0.147867	lexA;luxS;NWMN_1637;mutS2;cdr;cspA;rpoE;lukS;murF;NWMN_0779	0.681577	1		GO:1901264	carbohydrate derivative transport	biological_process	1	392	0.00255102	1	2594	0.000385505	0.245363	tagH	0.936044	1
GO:0045892	negative regulation of transcription, DNA-templated	biological_process	1	120	0.00833333	9	2594	0.00346955	0.364278	lexA	0.681577	1		GO:0015099	nickel cation transmembrane transporter activity	molecular_function	1	392	0.00255102	1	2594	0.000385505	0.245363	NWMN_2595	0.936044	1
GO:0046873	metal ion transmembrane transporter activity	molecular_function	2	120	0.0166667	25	2594	0.00963763	0.336961	NWMN_0374;NWMN_0423	0.681577	1		GO:0030420	establishment of competence for transformation	biological_process	2	392	0.00510204	5	2594	0.00192753	0.231534	NWMN_1446;NWMN_1445	0.936044	1
GO:0000166	nucleotide binding	molecular_function	12	120	0.1	364	2594	0.140324	0.278153	thrS;tagH;NWMN_1322;mutS2;cdr;atpA;sbcC;opp1D;NWMN_2036;murF;gltD;mvaK2	0.681577	1		GO:0032940	secretion by cell	biological_process	3	392	0.00765306	4	2594	0.00154202	0.0523558	secG;tatA;NWMN_1446	0.936044	1
GO:0015934	large ribosomal subunit	cellular_component	1	120	0.00833333	7	2594	0.00269854	0.303897	rpmF	0.681577	1		GO:0015370	solute:sodium symporter activity	molecular_function	5	392	0.0127551	10	2594	0.00385505	0.0371298	NWMN_0374;NWMN_0255;NWMN_0423;NWMN_0883;NWMN_2246	0.936044	1
GO:0030151	molybdenum ion binding	molecular_function	1	120	0.00833333	3	2594	0.00115652	0.165558	NWMN_2238	0.681577	1		GO:1901265	nucleoside phosphate binding	molecular_function	43	392	0.109694	364	2594	0.140324	0.113847	hisIE;coaD;NWMN_0653;sbcC;NWMN_2036;asd;vraS;argC;NWMN_0944;cmk;NWMN_0088;NWMN_2422;hisG;tdk;thrS;kdpB;NWMN_0519;purK;mutS2;opp1D;panC;murF;mvaK2;NWMN_0030;tagH;NWMN_0897;atpA;NWMN_2274;NWMN_0719;gltD;NWMN_1290;NWMN_1763;fruB;NWMN_1322;cdr;gatC;NWMN_0688;kdpD;NWMN_0863;mvaD;recG;ureG;panE	0.936044	1
GO:0004523	RNA-DNA hybrid ribonuclease activity	molecular_function	1	120	0.00833333	3	2594	0.00115652	0.165558	rnhB	0.681577	1		GO:0016874	ligase activity	molecular_function	6	392	0.0153061	70	2594	0.0269854	0.226607	thrS;NWMN_0897;purK;gatC;panC;murF	0.936044	1
GO:0015985	energy coupled proton transport, down electrochemical gradient	biological_process	1	120	0.00833333	8	2594	0.00308404	0.334767	atpA	0.681577	1		GO:0044255	cellular lipid metabolic process	biological_process	2	392	0.00510204	47	2594	0.0181187	0.0559543	mvaD;cls	0.936044	1
GO:0015777	teichoic acid transport	biological_process	1	120	0.00833333	1	2594	0.000385505	0.086491	tagH	0.681577	1		GO:0004592	pantoate-beta-alanine ligase activity	molecular_function	1	392	0.00255102	1	2594	0.000385505	0.245363	panC	0.936044	1
GO:0006098	pentose-phosphate shunt	biological_process	1	120	0.00833333	5	2594	0.00192753	0.237834	rpe	0.681577	1		GO:0008940	nitrate reductase activity	molecular_function	1	392	0.00255102	3	2594	0.00115652	0.430638	narI	0.936044	1
GO:0006796	phosphate-containing compound metabolic process	biological_process	3	120	0.025	138	2594	0.0531997	0.209636	rpe;atpA;fbaA	0.681577	1		GO:0003756	protein disulfide isomerase activity	molecular_function	1	392	0.00255102	1	2594	0.000385505	0.245363	cdr	0.936044	1
GO:0042592	homeostatic process	biological_process	4	120	0.0333333	21	2594	0.00809561	0.0223716	cdr;luxS;NWMN_1637;NWMN_0779	0.681577	1		GO:0019439	aromatic compound catabolic process	biological_process	6	392	0.0153061	25	2594	0.00963763	0.285313	NWMN_0347;rnhB;pnpA;hutU;NWMN_2307;NWMN_0088	0.936044	1
GO:0003723	RNA binding	molecular_function	7	120	0.0583333	104	2594	0.0400925	0.338976	rplK;rpsN;rnhB;NWMN_1646;pnpA;rplE;rpsF	0.681577	1		GO:0004645	phosphorylase activity	molecular_function	1	392	0.00255102	1	2594	0.000385505	0.245363	pdp	0.936044	1
GO:0034062	RNA polymerase activity	molecular_function	1	120	0.00833333	5	2594	0.00192753	0.237834	rpoE	0.681577	1		GO:0006207	'de novo' pyrimidine nucleobase biosynthetic process	biological_process	1	392	0.00255102	4	2594	0.00154202	0.505483	pyrB	0.936044	1
GO:0031163	metallo-sulfur cluster assembly	biological_process	1	120	0.00833333	4	2594	0.00154202	0.202508	NWMN_0807	0.681577	1		GO:1901607	alpha-amino acid biosynthetic process	biological_process	13	392	0.0331633	70	2594	0.0269854	0.508183	folK;hisG;leuC;hisIE;NWMN_1545;tyrA;ilvC;asd;thrA;thrC;gltD;argC;alr	0.936044	1
GO:0015081	sodium ion transmembrane transporter activity	molecular_function	2	120	0.0166667	10	2594	0.00385505	0.0958153	NWMN_0374;NWMN_0423	0.681577	1		GO:0006575	cellular modified amino acid metabolic process	biological_process	5	392	0.0127551	20	2594	0.0077101	0.364156	NWMN_0347;folK;NWMN_2510;panC;panE	0.936044	1
GO:0006577	amino-acid betaine metabolic process	biological_process	1	120	0.00833333	2	2594	0.00077101	0.126912	NWMN_2510	0.681577	1		GO:0016846	carbon-sulfur lyase activity	molecular_function	1	392	0.00255102	1	2594	0.000385505	0.245363	luxS	0.936044	1
GO:0070526	threonylcarbamoyladenosine biosynthetic process	biological_process	1	120	0.00833333	4	2594	0.00154202	0.202508	NWMN_1958	0.681577	1		GO:0004654	polyribonucleotide nucleotidyltransferase activity	molecular_function	1	392	0.00255102	1	2594	0.000385505	0.245363	pnpA	0.936044	1
GO:0045261	proton-transporting ATP synthase complex, catalytic core F(1)	cellular_component	1	120	0.00833333	5	2594	0.00192753	0.237834	atpA	0.681577	1		GO:0044424	intracellular part	cellular_component	37	392	0.0943878	392	2594	0.151118	0.00250235	hisIE;hslV;coaD;fumC;mraW;asd;pth;argC;cmk;hisG;NWMN_0637;tdk;thrS;NWMN_1747;cspA;treC;sigA;panC;hutU;murF;mvaK2;rpmC;NWMN_0897;rbfA;rpsN;atpA;pnpA;rpmF;rplK;rnhB;NWMN_0638;frr;mvaD;rplE;ureG;rpsF;panE	0.936044	1
GO:0016853	isomerase activity	molecular_function	5	120	0.0416667	55	2594	0.0212028	0.187727	rpe;NWMN_1646;prsA;nanE;cdr	0.681577	1		GO:0042436	indole-containing compound catabolic process	biological_process	1	392	0.00255102	1	2594	0.000385505	0.245363	NWMN_0347	0.936044	1
GO:0005886	plasma membrane	cellular_component	4	120	0.0333333	171	2594	0.0659214	0.184533	NWMN_0044;atpA;prsA;NWMN_2253	0.681577	1		GO:0034654	nucleobase-containing compound biosynthetic process	biological_process	20	392	0.0510204	164	2594	0.0632228	0.429585	NWMN_2281;gntR;NWMN_0637;tdk;lexA;NWMN_0667;NWMN_2452;lacR;coaD;purN;purK;rpoE;NWMN_0638;atpA;sigA;NWMN_2524;NWMN_0641;pyrB;ccpA;treR	0.936044	1
GO:0009991	response to extracellular stimulus	biological_process	2	120	0.0166667	16	2594	0.00616808	0.187668	lexA;sbcC	0.681577	1		GO:0018904	ether metabolic process	biological_process	1	392	0.00255102	3	2594	0.00115652	0.430638	NWMN_1637	0.936044	1
GO:0070180	LSU rRNA binding	molecular_function	1	120	0.00833333	2	2594	0.00077101	0.126912	rplK	0.681577	1		GO:0008171	O-methyltransferase activity	molecular_function	1	392	0.00255102	3	2594	0.00115652	0.430638	NWMN_1515	0.936044	1
GO:0032153	cell division site	cellular_component	1	120	0.00833333	4	2594	0.00154202	0.202508	ftsQ	0.681577	1		GO:0044464	cell part	cellular_component	65	392	0.165816	620	2594	0.239013	0.00123657	panE;NWMN_0667;NWMN_0333;hisIE;hslV;lacR;coaD;narI;fumC;NWMN_1649;tcaA;ftsQ;mraW;prsA;asd;vraS;pth;argC;sdrD;cmk;hisG;NWMN_0637;tdk;thrS;NWMN_2253;NWMN_1747;kdpB;NWMN_1446;sdrC;cspA;treC;sigA;panC;hutU;murF;mvaK2;tagH;rpmC;NWMN_2076;NWMN_0897;rbfA;rpsN;atpA;pnpA;secY;NWMN_0084;lpl2nm;NWMN_1849;rpmF;NWMN_0044;lacE;tatA;rplK;cls;rnhB;NWMN_0638;NWMN_0338;NWMN_0703;frr;lpl6nm;rplE;mvaD;NWMN_2396;ureG…	0.936044	1
GO:0043226	organelle	cellular_component	5	120	0.0416667	56	2594	0.0215883	0.191348	rpsN;rpsF;rplE;rplK;rpmC	0.681577	1		GO:0051649	establishment of localization in cell	biological_process	4	392	0.0102041	11	2594	0.00424056	0.123231	secG;tatA;NWMN_1446;secY	0.936044	1
GO:0016043	cellular component organization	biological_process	4	120	0.0333333	46	2594	0.0177332	0.279664	murF;NWMN_0288;NWMN_0715;NWMN_0807	0.681577	1		GO:0016780	phosphotransferase activity, for other substituted phosphate groups	molecular_function	3	392	0.00765306	10	2594	0.00385505	0.2381	NWMN_2269;cls;NWMN_0187	0.936044	1
GO:0015036	disulfide oxidoreductase activity	molecular_function	1	120	0.00833333	5	2594	0.00192753	0.237834	NWMN_1637	0.681577	1		GO:0032553	ribonucleotide binding	molecular_function	34	392	0.0867347	300	2594	0.115652	0.101983	hisIE;coaD;NWMN_0653;sbcC;NWMN_2036;vraS;NWMN_0944;cmk;hisG;tdk;thrS;kdpB;NWMN_0519;purK;mutS2;opp1D;panC;murF;mvaK2;tagH;NWMN_0897;atpA;NWMN_0719;NWMN_1290;NWMN_1763;fruB;NWMN_1322;gatC;NWMN_0688;kdpD;NWMN_0863;mvaD;recG;ureG	0.936044	1
GO:0008565	protein transporter activity	molecular_function	1	120	0.00833333	7	2594	0.00269854	0.303897	secG	0.681577	1		GO:0016778	diphosphotransferase activity	molecular_function	1	392	0.00255102	3	2594	0.00115652	0.430638	folK	0.936044	1
GO:0032940	secretion by cell	biological_process	1	120	0.00833333	4	2594	0.00154202	0.202508	secG	0.681577	1		GO:0008152	metabolic process	biological_process	106	392	0.270408	856	2594	0.329992	0.0202756	NWMN_2281;NWMN_0667;NWMN_2460;lacR;hemB;prsA;ccpA;folK;moaE;NWMN_0288;NWMN_1747;NWMN_1623;mutS2;NWMN_2405;panC;rpmC;NWMN_0897;rbfA;rpsN;atpA;nanE;thrC;NWMN_0807;NWMN_2452;rplK;rnhB;NWMN_1643;rpoE;NWMN_0638;pdp;alr;treR;NWMN_2330;comEA;sbcC;asd;NWMN_0361;cmk;rpe;tdk;NWMN_1871;NWMN_0847;acuC;NWMN_1637;hutU;murF;NWMN_0347;NWMN_2559;thrA;gltD;NWMN_2331;cls;pyrB;mvaD;ureG;rpsF;hslV;coaD;NWMN_1958;fumC…	0.936044	1
GO:0015370	solute:sodium symporter activity	molecular_function	2	120	0.0166667	10	2594	0.00385505	0.0958153	NWMN_0374;NWMN_0423	0.681577	1		GO:0048874	homeostasis of number of cells in a free-living population	biological_process	1	392	0.00255102	2	2594	0.00077101	0.344497	luxS	0.936044	1
GO:0070008	serine-type exopeptidase activity	molecular_function	1	120	0.00833333	1	2594	0.000385505	0.086491	pbp4	0.681577	1		GO:0016703	oxidoreductase activity, acting on single donors with incorporation of molecular oxygen, incorporation of one atom of oxygen (internal monooxygenases or internal mixed function oxidases)	molecular_function	1	392	0.00255102	1	2594	0.000385505	0.245363	NWMN_0792	0.936044	1
GO:0019439	aromatic compound catabolic process	biological_process	2	120	0.0166667	25	2594	0.00963763	0.336961	rnhB;pnpA	0.681577	1		GO:0015438	teichoic-acid-transporting ATPase activity	molecular_function	1	392	0.00255102	1	2594	0.000385505	0.245363	tagH	0.936044	1
GO:1902679	negative regulation of RNA biosynthetic process	biological_process	1	120	0.00833333	9	2594	0.00346955	0.364278	lexA	0.681577	1		GO:0016154	pyrimidine-nucleoside phosphorylase activity	molecular_function	1	392	0.00255102	1	2594	0.000385505	0.245363	pdp	0.936044	1
GO:1901361	organic cyclic compound catabolic process	biological_process	2	120	0.0166667	28	2594	0.0107941	0.385665	rnhB;pnpA	0.681577	1		GO:0036094	small molecule binding	molecular_function	48	392	0.122449	388	2594	0.149576	0.167474	hisIE;coaD;NWMN_0653;sbcC;NWMN_2036;asd;vraS;argC;NWMN_0944;cmk;NWMN_0088;NWMN_2422;hisG;tdk;thrS;kdpB;NWMN_0519;purK;mutS2;opp1D;panC;murF;mvaK2;NWMN_0030;tagH;porB;NWMN_0897;NWMN_1545;atpA;NWMN_2274;NWMN_0719;thrA;gltD;NWMN_1290;NWMN_1763;fruB;NWMN_1322;tyrA;cdr;gatC;NWMN_0688;kdpD;NWMN_0863;pyrB;mvaD;recG;ureG;panE	0.936044	1
GO:0044769	ATPase activity, coupled to transmembrane movement of ions, rotational mechanism	molecular_function	1	120	0.00833333	7	2594	0.00269854	0.303897	atpA	0.681577	1		GO:0043038	amino acid activation	biological_process	1	392	0.00255102	21	2594	0.00809561	0.346749	thrS	0.936044	1
GO:0016846	carbon-sulfur lyase activity	molecular_function	1	120	0.00833333	1	2594	0.000385505	0.086491	luxS	0.681577	1		GO:0008236	serine-type peptidase activity	molecular_function	5	392	0.0127551	19	2594	0.0073246	0.232395	sspA;lexA;pbp4;spsA;ctpA	0.936044	1
GO:0004654	polyribonucleotide nucleotidyltransferase activity	molecular_function	1	120	0.00833333	1	2594	0.000385505	0.086491	pnpA	0.681577	1		GO:0005525	GTP binding	molecular_function	1	392	0.00255102	32	2594	0.0123362	0.115058	ureG	0.936044	1
GO:0033178	proton-transporting two-sector ATPase complex, catalytic domain	cellular_component	1	120	0.00833333	5	2594	0.00192753	0.237834	atpA	0.681577	1		GO:0016855	racemase and epimerase activity, acting on amino acids and derivatives	molecular_function	1	392	0.00255102	3	2594	0.00115652	0.430638	alr	0.936044	1
GO:0046483	heterocycle metabolic process	biological_process	16	120	0.133333	441	2594	0.170008	0.320898	lexA;rpe;NWMN_0288;thrS;NWMN_1958;mutS2;mraW;rnhB;atpA;rpoE;sbcC;sigA;pnpA;NWMN_1646;ccpA;pdp	0.681577	1		GO:0019206	nucleoside kinase activity	molecular_function	2	392	0.00510204	4	2594	0.00154202	0.18034	tdk;NWMN_0519	0.936044	1
GO:0009088	threonine biosynthetic process	biological_process	1	120	0.00833333	6	2594	0.00231303	0.271608	thrC	0.681577	1		GO:0004519	endonuclease activity	molecular_function	6	392	0.0153061	29	2594	0.0111796	0.450064	NWMN_1901;mutS2;rnhB;sbcC;NWMN_2307;NWMN_0454	0.936044	1
GO:0003755	peptidyl-prolyl cis-trans isomerase activity	molecular_function	1	120	0.00833333	3	2594	0.00115652	0.165558	prsA	0.681577	1		GO:0052803	imidazole-containing compound metabolic process	biological_process	3	392	0.00765306	14	2594	0.00539707	0.480757	hutU;hisG;hisIE	0.936044	1
GO:2000113	negative regulation of cellular macromolecule biosynthetic process	biological_process	1	120	0.00833333	10	2594	0.00385505	0.39249	lexA	0.681577	1		GO:0071496	cellular response to external stimulus	biological_process	4	392	0.0102041	16	2594	0.00616808	0.322156	lexA;sbcC;NWMN_1446;NWMN_1445	0.936044	1
GO:0000910	cytokinesis	biological_process	1	120	0.00833333	5	2594	0.00192753	0.237834	ftsQ	0.681577	1		GO:0004332	fructose-bisphosphate aldolase activity	molecular_function	1	392	0.00255102	2	2594	0.00077101	0.344497	fbaA	0.936044	1
GO:0043492	ATPase activity, coupled to movement of substances	molecular_function	2	120	0.0166667	25	2594	0.00963763	0.336961	atpA;tagH	0.681577	1		GO:0022857	transmembrane transporter activity	molecular_function	27	392	0.0688776	157	2594	0.0605243	0.499882	NWMN_0954;NWMN_2338;NWMN_2246;NWMN_0653;kdpB;NWMN_2516;NWMN_1347;NWMN_0182;NWMN_0374;NWMN_2539;secG;NWMN_0327;rbsU;NWMN_1932;tagH;NWMN_0179;atpA;NWMN_0883;NWMN_0084;NWMN_1950;NWMN_0255;NWMN_0423;NWMN_2500;lacE;tatA;NWMN_2595;NWMN_0338	0.936044	1
GO:0000270	peptidoglycan metabolic process	biological_process	2	120	0.0166667	25	2594	0.00963763	0.336961	murF;fmhB	0.681577	1		GO:0009085	lysine biosynthetic process	biological_process	2	392	0.00510204	7	2594	0.00269854	0.334994	thrA;asd	0.936044	1
GO:0018904	ether metabolic process	biological_process	1	120	0.00833333	3	2594	0.00115652	0.165558	NWMN_1637	0.681577	1		GO:0022884	macromolecule transmembrane transporter activity	molecular_function	3	392	0.00765306	7	2594	0.00269854	0.133396	secG;tatA;tagH	0.936044	1
GO:0008171	O-methyltransferase activity	molecular_function	1	120	0.00833333	3	2594	0.00115652	0.165558	NWMN_1515	0.681577	1		GO:0015155	lactose transmembrane transporter activity	molecular_function	1	392	0.00255102	1	2594	0.000385505	0.245363	lacE	0.936044	1
GO:0006740	NADPH regeneration	biological_process	1	120	0.00833333	5	2594	0.00192753	0.237834	rpe	0.681577	1		GO:0008662	1-phosphofructokinase activity	molecular_function	1	392	0.00255102	1	2594	0.000385505	0.245363	fruB	0.936044	1
GO:0004518	nuclease activity	molecular_function	6	120	0.05	48	2594	0.0185042	0.0299972	mutS2;rnhB;sbcC;pnpA;NWMN_0760;NWMN_0454	0.681577	1		GO:0006260	DNA replication	biological_process	2	392	0.00510204	29	2594	0.0111796	0.420178	lexA;sbcC	0.936044	1
GO:0015450	P-P-bond-hydrolysis-driven protein transmembrane transporter activity	molecular_function	1	120	0.00833333	4	2594	0.00154202	0.202508	secG	0.681577	1		GO:0098542	defense response to other organism	biological_process	1	392	0.00255102	2	2594	0.00077101	0.344497	bsaA1	0.936044	1
GO:0016780	phosphotransferase activity, for other substituted phosphate groups	molecular_function	2	120	0.0166667	10	2594	0.00385505	0.0958153	NWMN_2269;NWMN_0187	0.681577	1		GO:0009119	ribonucleoside metabolic process	biological_process	5	392	0.0127551	51	2594	0.0196608	0.428158	pyrB;atpA;coaD;NWMN_2405;NWMN_1958	0.936044	1
GO:0032553	ribonucleotide binding	molecular_function	10	120	0.0833333	300	2594	0.115652	0.376736	thrS;tagH;NWMN_1322;mutS2;atpA;sbcC;opp1D;NWMN_2036;murF;mvaK2	0.681577	1		GO:0016226	iron-sulfur cluster assembly	biological_process	1	392	0.00255102	4	2594	0.00154202	0.505483	NWMN_0807	0.936044	1
GO:0005618	cell wall	cellular_component	2	120	0.0166667	23	2594	0.00886662	0.303869	NWMN_1649;sdrD	0.681577	1		GO:0044711	single-organism biosynthetic process	biological_process	30	392	0.0765306	257	2594	0.0990748	0.16858	hisIE;coaD;NWMN_2330;asd;argC;folK;hisG;NWMN_2510;ilvC;purK;NWMN_1623;panC;NWMN_1054;bioB;murF;nirR;NWMN_1545;atpA;fmhB;thrA;thrC;gltD;leuC;tyrA;cls;purN;pyrB;mvaD;alr;panE	0.936044	1
GO:0009892	negative regulation of metabolic process	biological_process	2	120	0.0166667	12	2594	0.00462606	0.124836	lexA;mutS2	0.681577	1		GO:0009451	RNA modification	biological_process	3	392	0.00765306	34	2594	0.0131072	0.468694	NWMN_1646;NWMN_1958;mraW	0.936044	1
GO:0031668	cellular response to extracellular stimulus	biological_process	2	120	0.0166667	16	2594	0.00616808	0.187668	lexA;sbcC	0.681577	1		GO:1901137	carbohydrate derivative biosynthetic process	biological_process	8	392	0.0204082	87	2594	0.0335389	0.215268	coaD;purN;purK;NWMN_1623;atpA;fmhB;pyrB;murF	0.936044	1
GO:0022890	inorganic cation transmembrane transporter activity	molecular_function	4	120	0.0333333	44	2594	0.0169622	0.160144	NWMN_0374;atpA;NWMN_0423;NWMN_2338	0.681577	1		GO:0046218	indolalkylamine catabolic process	biological_process	1	392	0.00255102	1	2594	0.000385505	0.245363	NWMN_0347	0.936044	1
GO:0005737	cytoplasm	cellular_component	9	120	0.075	296	2594	0.114109	0.235573	thrS;mraW;cspA;rnhB;treC;pnpA;sigA;murF;mvaK2	0.681577	1		GO:0043207	response to external biotic stimulus	biological_process	1	392	0.00255102	3	2594	0.00115652	0.430638	bsaA1	0.936044	1
GO:0048874	homeostasis of number of cells in a free-living population	biological_process	1	120	0.00833333	2	2594	0.00077101	0.126912	luxS	0.681577	1		GO:0005488	binding	molecular_function	118	392	0.30102	862	2594	0.332305	0.226047	NWMN_2281;NWMN_0667;NWMN_2460;lacR;hemB;NWMN_1921;ccpA;NWMN_1747;NWMN_0994;NWMN_1739;NWMN_1598;mutS2;cspA;panC;NWMN_1832;NWMN_2404;porB;NWMN_0897;NWMN_2501;rpsN;atpA;NWMN_2306;thrC;NWMN_0807;NWMN_0470;NWMN_1763;NWMN_2452;luxS;NWMN_1901;rplK;NWMN_0688;NWMN_1643;NWMN_0638;rnhB;NWMN_0964;NWMN_0863;alr;treR;int;comEA;NWMN_0184;sbcC;asd;NWMN_0361;NWMN_0944;cmk;rpe;tdk;NWMN_1871;NWMN_0760;murF;capN;NWM…	0.936044	1
GO:0046085	adenosine metabolic process	biological_process	1	120	0.00833333	4	2594	0.00154202	0.202508	NWMN_1958	0.681577	1		GO:0051053	negative regulation of DNA metabolic process	biological_process	1	392	0.00255102	1	2594	0.000385505	0.245363	mutS2	0.936044	1
GO:0008804	carbamate kinase activity	molecular_function	1	120	0.00833333	1	2594	0.000385505	0.086491	arcC	0.681577	1		GO:0043169	cation binding	molecular_function	29	392	0.0739796	246	2594	0.0948342	0.222501	hslV;hemB;NWMN_0184;tcaA;NWMN_2036;NWMN_0706;NWMN_0088;rpe;tdk;NWMN_2510;thrS;kdpB;fbaA;purK;NWMN_0124;treC;bioB;porB;NWMN_2238;rpsN;NWMN_2306;pnpA;glpQ;NWMN_0807;leuC;luxS;NWMN_2595;rnhB;ureG	0.936044	1
GO:0005506	iron ion binding	molecular_function	2	120	0.0166667	20	2594	0.0077101	0.253807	luxS;NWMN_0807	0.681577	1		GO:0045910	negative regulation of DNA recombination	biological_process	1	392	0.00255102	1	2594	0.000385505	0.245363	mutS2	0.936044	1
GO:0016772	transferase activity, transferring phosphorus-containing groups	molecular_function	9	120	0.075	144	2594	0.0555127	0.316109	NWMN_1642;NWMN_2269;NWMN_0187;NWMN_0872;rpoE;arcC;NWMN_0715;pnpA;mvaK2	0.681577	1		GO:0000160	phosphorelay signal transduction system	biological_process	1	392	0.00255102	17	2594	0.00655359	0.497583	NWMN_2524	0.936044	1
GO:0016154	pyrimidine-nucleoside phosphorylase activity	molecular_function	1	120	0.00833333	1	2594	0.000385505	0.086491	pdp	0.681577	1		GO:0009253	peptidoglycan catabolic process	biological_process	1	392	0.00255102	4	2594	0.00154202	0.505483	NWMN_1534	0.936044	1
GO:0036094	small molecule binding	molecular_function	12	120	0.1	388	2594	0.149576	0.148162	thrS;tagH;NWMN_1322;mutS2;cdr;atpA;sbcC;opp1D;NWMN_2036;murF;gltD;mvaK2	0.681577	1		GO:0006450	regulation of translational fidelity	biological_process	1	392	0.00255102	1	2594	0.000385505	0.245363	gatC	0.936044	1
GO:0003899	DNA-directed RNA polymerase activity	molecular_function	1	120	0.00833333	5	2594	0.00192753	0.237834	rpoE	0.681577	1		GO:0008113	peptide-methionine (S)-S-oxide reductase activity	molecular_function	1	392	0.00255102	2	2594	0.00077101	0.344497	NWMN_2559	0.936044	1
GO:0051052	regulation of DNA metabolic process	biological_process	1	120	0.00833333	3	2594	0.00115652	0.165558	mutS2	0.681577	1		GO:0004029	aldehyde dehydrogenase (NAD) activity	molecular_function	1	392	0.00255102	2	2594	0.00077101	0.344497	NWMN_2510	0.936044	1
GO:0008236	serine-type peptidase activity	molecular_function	2	120	0.0166667	19	2594	0.0073246	0.23713	pbp4;lexA	0.681577	1		GO:1902223	erythrose 4-phosphate/phosphoenolpyruvate family amino acid biosynthetic process	biological_process	1	392	0.00255102	2	2594	0.00077101	0.344497	NWMN_1545	0.936044	1
GO:0050451	CoA-disulfide reductase activity	molecular_function	1	120	0.00833333	1	2594	0.000385505	0.086491	cdr	0.681577	1		GO:0006402	mRNA catabolic process	biological_process	1	392	0.00255102	3	2594	0.00115652	0.430638	pnpA	0.936044	1
GO:0008170	N-methyltransferase activity	molecular_function	1	120	0.00833333	8	2594	0.00308404	0.334767	mraW	0.681577	1		GO:0004797	thymidine kinase activity	molecular_function	1	392	0.00255102	1	2594	0.000385505	0.245363	tdk	0.936044	1
GO:0004519	endonuclease activity	molecular_function	4	120	0.0333333	29	2594	0.0111796	0.0552732	rnhB;sbcC;NWMN_0454;mutS2	0.681577	1		GO:0022411	cellular component disassembly	biological_process	1	392	0.00255102	1	2594	0.000385505	0.245363	frr	0.936044	1
GO:0004333	fumarate hydratase activity	molecular_function	1	120	0.00833333	1	2594	0.000385505	0.086491	fumC	0.681577	1		GO:0017171	serine hydrolase activity	molecular_function	5	392	0.0127551	19	2594	0.0073246	0.232395	sspA;lexA;pbp4;spsA;ctpA	0.936044	1
GO:0045239	tricarboxylic acid cycle enzyme complex	cellular_component	1	120	0.00833333	2	2594	0.00077101	0.126912	fumC	0.681577	1		GO:0047465	N-acylglucosamine-6-phosphate 2-epimerase activity	molecular_function	1	392	0.00255102	1	2594	0.000385505	0.245363	nanE	0.936044	1
GO:0009057	macromolecule catabolic process	biological_process	2	120	0.0166667	13	2594	0.00501157	0.140044	rnhB;pnpA	0.681577	1		GO:0000287	magnesium ion binding	molecular_function	3	392	0.00765306	58	2594	0.0223593	0.055066	NWMN_0124;pnpA;kdpB	0.936044	1
GO:0071496	cellular response to external stimulus	biological_process	2	120	0.0166667	16	2594	0.00616808	0.187668	lexA;sbcC	0.681577	1		GO:0019438	aromatic compound biosynthetic process	biological_process	28	392	0.0714286	214	2594	0.0824981	0.488638	NWMN_2281;gntR;NWMN_0667;hisIE;lacR;hemB;coaD;hemC;NWMN_0641;ccpA;folK;hisG;NWMN_0637;tdk;purK;sigA;NWMN_2524;lexA;nirR;NWMN_1545;atpA;NWMN_2452;tyrA;purN;rpoE;NWMN_0638;pyrB;treR	0.936044	1
GO:0006662	glycerol ether metabolic process	biological_process	1	120	0.00833333	3	2594	0.00115652	0.165558	NWMN_1637	0.681577	1		GO:0034035	purine ribonucleoside bisphosphate metabolic process	biological_process	1	392	0.00255102	3	2594	0.00115652	0.430638	NWMN_2405	0.936044	1
GO:0098533	ATPase dependent transmembrane transport complex	cellular_component	1	120	0.00833333	7	2594	0.00269854	0.303897	tagH	0.681577	1		GO:0043624	cellular protein complex disassembly	biological_process	1	392	0.00255102	1	2594	0.000385505	0.245363	frr	0.936044	1
GO:1902600	hydrogen ion transmembrane transport	biological_process	1	120	0.00833333	8	2594	0.00308404	0.334767	atpA	0.681577	1		GO:0032549	ribonucleoside binding	molecular_function	34	392	0.0867347	291	2594	0.112182	0.139558	hisIE;coaD;NWMN_0653;sbcC;NWMN_2036;vraS;NWMN_0944;cmk;hisG;tdk;thrS;kdpB;NWMN_0519;purK;mutS2;opp1D;panC;murF;mvaK2;tagH;NWMN_0897;atpA;NWMN_0719;NWMN_1290;NWMN_1763;fruB;NWMN_1322;gatC;NWMN_0688;kdpD;NWMN_0863;mvaD;recG;ureG	0.936044	1
GO:0006099	tricarboxylic acid cycle	biological_process	1	120	0.00833333	8	2594	0.00308404	0.334767	fumC	0.681577	1		GO:0016628	oxidoreductase activity, acting on the CH-CH group of donors, NAD or NADP as acceptor	molecular_function	1	392	0.00255102	4	2594	0.00154202	0.505483	tyrA	0.936044	1
GO:0015078	hydrogen ion transmembrane transporter activity	molecular_function	2	120	0.0166667	18	2594	0.00693909	0.22052	atpA;NWMN_2338	0.681577	1		GO:0006054	N-acetylneuraminate metabolic process	biological_process	1	392	0.00255102	3	2594	0.00115652	0.430638	nanE	0.936044	1
GO:0044036	cell wall macromolecule metabolic process	biological_process	2	120	0.0166667	25	2594	0.00963763	0.336961	murF;fmhB	0.681577	1		GO:0009079	pyruvate family amino acid biosynthetic process	biological_process	1	392	0.00255102	3	2594	0.00115652	0.430638	alr	0.936044	1
GO:0009308	amine metabolic process	biological_process	1	120	0.00833333	7	2594	0.00269854	0.303897	NWMN_2510	0.681577	1		GO:0007049	cell cycle	biological_process	1	392	0.00255102	20	2594	0.0077101	0.51006	murF	0.936044	1
GO:0001883	purine nucleoside binding	molecular_function	10	120	0.0833333	290	2594	0.111796	0.375019	thrS;tagH;NWMN_1322;mutS2;atpA;sbcC;opp1D;NWMN_2036;murF;mvaK2	0.681577	1		GO:0009240	isopentenyl diphosphate biosynthetic process	biological_process	1	392	0.00255102	3	2594	0.00115652	0.430638	mvaD	0.936044	1
GO:0070525	threonylcarbamoyladenosine metabolic process	biological_process	1	120	0.00833333	4	2594	0.00154202	0.202508	NWMN_1958	0.681577	1		GO:1901659	glycosyl compound biosynthetic process	biological_process	3	392	0.00765306	42	2594	0.0161912	0.265639	pyrB;atpA;coaD	0.936044	1
GO:0032549	ribonucleoside binding	molecular_function	10	120	0.0833333	291	2594	0.112182	0.374822	thrS;tagH;NWMN_1322;mutS2;atpA;sbcC;opp1D;NWMN_2036;murF;mvaK2	0.681577	1		GO:0071897	DNA biosynthetic process	biological_process	1	392	0.00255102	1	2594	0.000385505	0.245363	tdk	0.936044	1
GO:0000988	protein binding transcription factor activity	molecular_function	1	120	0.00833333	7	2594	0.00269854	0.303897	sigA	0.681577	1		GO:0004750	ribulose-phosphate 3-epimerase activity	molecular_function	1	392	0.00255102	1	2594	0.000385505	0.245363	rpe	0.936044	1
GO:0005310	dicarboxylic acid transmembrane transporter activity	molecular_function	1	120	0.00833333	4	2594	0.00154202	0.202508	NWMN_0374	0.681577	1		GO:0008443	phosphofructokinase activity	molecular_function	1	392	0.00255102	2	2594	0.00077101	0.344497	fruB	0.936044	1
GO:0001123	transcription initiation from bacterial-type RNA polymerase promoter	biological_process	1	120	0.00833333	1	2594	0.000385505	0.086491	sigA	0.681577	1		GO:0034470	ncRNA processing	biological_process	3	392	0.00765306	42	2594	0.0161912	0.265639	NWMN_1958;rbfA;mraW	0.936044	1
GO:0046348	amino sugar catabolic process	biological_process	1	120	0.00833333	4	2594	0.00154202	0.202508	nanE	0.681577	1		GO:0003861	3-isopropylmalate dehydratase activity	molecular_function	1	392	0.00255102	2	2594	0.00077101	0.344497	leuC	0.936044	1
GO:0016226	iron-sulfur cluster assembly	biological_process	1	120	0.00833333	4	2594	0.00154202	0.202508	NWMN_0807	0.681577	1		GO:0016896	exoribonuclease activity, producing 5'-phosphomonoesters	molecular_function	1	392	0.00255102	2	2594	0.00077101	0.344497	pnpA	0.936044	1
GO:0032505	reproduction of a single-celled organism	biological_process	1	120	0.00833333	5	2594	0.00192753	0.237834	ftsQ	0.681577	1		GO:0072528	pyrimidine-containing compound biosynthetic process	biological_process	1	392	0.00255102	20	2594	0.0077101	0.51006	pyrB	0.936044	1
GO:0043414	macromolecule methylation	biological_process	1	120	0.00833333	7	2594	0.00269854	0.303897	mraW	0.681577	1		GO:0044237	cellular metabolic process	biological_process	95	392	0.242347	771	2594	0.297224	0.027063	NWMN_2281;NWMN_0667;lacR;hemB;prsA;ccpA;folK;moaE;NWMN_0288;NWMN_1747;NWMN_1623;mutS2;NWMN_2405;panC;rpmC;NWMN_0897;rbfA;rpsN;atpA;nanE;thrC;NWMN_2452;rplK;rnhB;NWMN_1643;rpoE;NWMN_0638;pdp;alr;treR;comEA;sbcC;asd;NWMN_0361;cmk;rpe;tdk;NWMN_0847;acuC;hutU;murF;NWMN_0347;NWMN_2559;thrA;gltD;NWMN_2331;cls;pyrB;mvaD;rpsF;coaD;NWMN_1958;fumC;NWMN_0641;pth;NWMN_0088;hisG;NWMN_2510;fbaA;NWMN_0592;treC;…	0.936044	1
GO:0046914	transition metal ion binding	molecular_function	7	120	0.0583333	96	2594	0.0370085	0.219383	luxS;fbaA;NWMN_2238;NWMN_0184;rpsN;rnhB;NWMN_0807	0.681577	1		GO:0006523	alanine biosynthetic process	biological_process	1	392	0.00255102	3	2594	0.00115652	0.430638	alr	0.936044	1
GO:0004536	deoxyribonuclease activity	molecular_function	1	120	0.00833333	10	2594	0.00385505	0.39249	NWMN_0454	0.681577	1		GO:0006571	tyrosine biosynthetic process	biological_process	1	392	0.00255102	1	2594	0.000385505	0.245363	tyrA	0.936044	1
GO:0000018	regulation of DNA recombination	biological_process	1	120	0.00833333	1	2594	0.000385505	0.086491	mutS2	0.681577	1		GO:0015077	monovalent inorganic cation transmembrane transporter activity	molecular_function	9	392	0.0229592	33	2594	0.0127217	0.109504	NWMN_0255;NWMN_0423;kdpB;NWMN_2338;NWMN_0374;NWMN_2246;atpA;NWMN_0883;NWMN_1950	0.936044	1
GO:0006536	glutamate metabolic process	biological_process	1	120	0.00833333	9	2594	0.00346955	0.364278	gltD	0.681577	1		GO:0016876	ligase activity, forming aminoacyl-tRNA and related compounds	molecular_function	1	392	0.00255102	23	2594	0.00886662	0.355541	thrS	0.936044	1
GO:0071424	rRNA (cytosine-N4-)-methyltransferase activity	molecular_function	1	120	0.00833333	2	2594	0.00077101	0.126912	mraW	0.681577	1		GO:0097159	organic cyclic compound binding	molecular_function	92	392	0.234694	696	2594	0.268311	0.176122	NWMN_2281;NWMN_0667;NWMN_2460;lacR;NWMN_1921;ccpA;NWMN_1747;NWMN_0994;NWMN_1739;NWMN_1598;mutS2;cspA;panC;NWMN_1832;NWMN_2404;porB;NWMN_0897;NWMN_2501;rpsN;atpA;thrC;NWMN_0470;NWMN_1763;NWMN_2452;NWMN_1901;rplK;NWMN_0688;NWMN_1643;NWMN_0638;rnhB;NWMN_0964;NWMN_0863;alr;treR;int;comEA;sbcC;asd;NWMN_0361;NWMN_0944;cmk;tdk;NWMN_1871;NWMN_0760;murF;NWMN_2238;gltD;kdpD;mvaD;ureG;rpsF;coaD;NWMN_0653;NW…	0.936044	1
GO:0016071	mRNA metabolic process	biological_process	1	120	0.00833333	4	2594	0.00154202	0.202508	pnpA	0.681577	1		GO:0043039	tRNA aminoacylation	biological_process	1	392	0.00255102	21	2594	0.00809561	0.346749	thrS	0.936044	1
GO:0055085	transmembrane transport	biological_process	4	120	0.0333333	50	2594	0.0192753	0.299188	NWMN_2253;atpA;NWMN_2166;NWMN_0354	0.681577	1		GO:0006826	iron ion transport	biological_process	1	392	0.00255102	3	2594	0.00115652	0.430638	NWMN_0338	0.936044	1
GO:0044275	cellular carbohydrate catabolic process	biological_process	1	120	0.00833333	7	2594	0.00269854	0.303897	treC	0.681577	1		GO:0009163	nucleoside biosynthetic process	biological_process	3	392	0.00765306	42	2594	0.0161912	0.265639	pyrB;atpA;coaD	0.936044	1
GO:0051053	negative regulation of DNA metabolic process	biological_process	1	120	0.00833333	1	2594	0.000385505	0.086491	mutS2	0.681577	1		GO:0044763	single-organism cellular process	biological_process	74	392	0.188776	554	2594	0.21357	0.287423	pdp;panE;hisIE;coaD;NWMN_1958;comEA;fumC;ftsQ;sbcC;asd;argC;cmk;NWMN_0088;NWMN_0779;folK;hisG;rpe;NWMN_2510;thrS;NWMN_2253;NWMN_0847;acuC;NWMN_1637;ilvC;purK;mutS2;NWMN_1623;fbaA;NWMN_1446;NWMN_2405;treC;panC;NWMN_1054;bioB;hutU;murF;secG;NWMN_0256;NWMN_2166;NWMN_1228;lexA;nirR;NWMN_0347;NWMN_1545;murQ;NWMN_0354;atpA;fmhB;arcC;nanE;secY;glpQ;thrA;thrC;gltD;NWMN_0081;NWMN_2592;leuC;fruB;tatA;tyrA;…	0.936044	1
GO:0044038	cell wall macromolecule biosynthetic process	biological_process	2	120	0.0166667	25	2594	0.00963763	0.336961	murF;fmhB	0.681577	1		GO:0006566	threonine metabolic process	biological_process	3	392	0.00765306	7	2594	0.00269854	0.133396	thrA;thrC;asd	0.936044	1
GO:0000175	3'-5'-exoribonuclease activity	molecular_function	1	120	0.00833333	1	2594	0.000385505	0.086491	pnpA	0.681577	1		GO:0046903	secretion	biological_process	3	392	0.00765306	4	2594	0.00154202	0.0523558	secG;tatA;NWMN_1446	0.936044	1
GO:0004029	aldehyde dehydrogenase (NAD) activity	molecular_function	1	120	0.00833333	2	2594	0.00077101	0.126912	NWMN_2510	0.681577	1		GO:0043229	intracellular organelle	cellular_component	5	392	0.0127551	56	2594	0.0215883	0.336988	rpmC;rpsF;rplE;rplK;rpsN	0.936044	1
GO:0071840	cellular component organization or biogenesis	biological_process	4	120	0.0333333	52	2594	0.0200463	0.310807	murF;NWMN_0288;NWMN_0715;NWMN_0807	0.681577	1		GO:0046961	proton-transporting ATPase activity, rotational mechanism	molecular_function	1	392	0.00255102	3	2594	0.00115652	0.430638	atpA	0.936044	1
GO:0005993	trehalose catabolic process	biological_process	1	120	0.00833333	1	2594	0.000385505	0.086491	treC	0.681577	1		GO:0043228	non-membrane-bounded organelle	cellular_component	5	392	0.0127551	56	2594	0.0215883	0.336988	rpmC;rpsF;rplE;rplK;rpsN	0.936044	1
GO:0006051	N-acetylmannosamine metabolic process	biological_process	1	120	0.00833333	1	2594	0.000385505	0.086491	nanE	0.681577	1		GO:0015988	energy coupled proton transmembrane transport, against electrochemical gradient	biological_process	1	392	0.00255102	3	2594	0.00115652	0.430638	atpA	0.936044	1
GO:0006024	glycosaminoglycan biosynthetic process	biological_process	2	120	0.0166667	21	2594	0.00809561	0.270511	murF;fmhB	0.681577	1		GO:0016864	intramolecular oxidoreductase activity, transposing S-S bonds	molecular_function	1	392	0.00255102	1	2594	0.000385505	0.245363	cdr	0.936044	1
GO:0044444	cytoplasmic part	cellular_component	7	120	0.0583333	79	2594	0.0304549	0.102335	rpmF;rpmC;rplK;rpsN;fumC;rplE;rpsF	0.681577	1		GO:0051052	regulation of DNA metabolic process	biological_process	1	392	0.00255102	3	2594	0.00115652	0.430638	mutS2	0.936044	1
GO:0034655	nucleobase-containing compound catabolic process	biological_process	2	120	0.0166667	18	2594	0.00693909	0.22052	rnhB;pnpA	0.681577	1		GO:0009094	L-phenylalanine biosynthetic process	biological_process	1	392	0.00255102	2	2594	0.00077101	0.344497	NWMN_1545	0.936044	1
GO:0015035	protein disulfide oxidoreductase activity	molecular_function	1	120	0.00833333	5	2594	0.00192753	0.237834	NWMN_1637	0.681577	1		GO:0046145	D-alanine family amino acid biosynthetic process	biological_process	1	392	0.00255102	2	2594	0.00077101	0.344497	alr	0.936044	1
GO:0016881	acid-amino acid ligase activity	molecular_function	1	120	0.00833333	9	2594	0.00346955	0.364278	murF	0.681577	1		GO:0015031	protein transport	biological_process	6	392	0.0153061	17	2594	0.00655359	0.10948	NWMN_2551;tatA;NWMN_1446;secY;secG;NWMN_2550	0.936044	1
GO:0008766	UDP-N-acetylmuramoylalanyl-D-glutamyl-2,6-diaminopimelate-D-alanyl-D-alanine ligase activity	molecular_function	1	120	0.00833333	1	2594	0.000385505	0.086491	murF	0.681577	1		GO:0006448	regulation of translational elongation	biological_process	1	392	0.00255102	1	2594	0.000385505	0.245363	gatC	0.936044	1
GO:0006402	mRNA catabolic process	biological_process	1	120	0.00833333	3	2594	0.00115652	0.165558	pnpA	0.681577	1		GO:0008745	N-acetylmuramoyl-L-alanine amidase activity	molecular_function	1	392	0.00255102	4	2594	0.00154202	0.505483	NWMN_1534	0.936044	1
GO:0017171	serine hydrolase activity	molecular_function	2	120	0.0166667	19	2594	0.0073246	0.23713	pbp4;lexA	0.681577	1		GO:0016051	carbohydrate biosynthetic process	biological_process	1	392	0.00255102	20	2594	0.0077101	0.51006	NWMN_2330	0.936044	1
GO:0006578	amino-acid betaine biosynthetic process	biological_process	1	120	0.00833333	2	2594	0.00077101	0.126912	NWMN_2510	0.681577	1		GO:0016701	oxidoreductase activity, acting on single donors with incorporation of molecular oxygen	molecular_function	1	392	0.00255102	1	2594	0.000385505	0.245363	NWMN_0792	0.936044	1
GO:0000996	core DNA-dependent RNA polymerase binding promoter specificity activity	molecular_function	1	120	0.00833333	6	2594	0.00231303	0.271608	sigA	0.681577	1		GO:1901361	organic cyclic compound catabolic process	biological_process	6	392	0.0153061	28	2594	0.0107941	0.439961	NWMN_0347;rnhB;pnpA;hutU;NWMN_2307;NWMN_0088	0.936044	1
GO:0047465	N-acylglucosamine-6-phosphate 2-epimerase activity	molecular_function	1	120	0.00833333	1	2594	0.000385505	0.086491	nanE	0.681577	1		GO:0019285	glycine betaine biosynthetic process from choline	biological_process	1	392	0.00255102	2	2594	0.00077101	0.344497	NWMN_2510	0.936044	1
GO:0009605	response to external stimulus	biological_process	2	120	0.0166667	19	2594	0.0073246	0.23713	lexA;sbcC	0.681577	1		GO:0046451	diaminopimelate metabolic process	biological_process	2	392	0.00510204	7	2594	0.00269854	0.334994	thrA;asd	0.936044	1
GO:0019438	aromatic compound biosynthetic process	biological_process	5	120	0.0416667	214	2594	0.0824981	0.122893	lexA;atpA;ccpA;rpoE;sigA	0.681577	1		GO:0042537	benzene-containing compound metabolic process	biological_process	1	392	0.00255102	1	2594	0.000385505	0.245363	NWMN_0347	0.936044	1
GO:0045454	cell redox homeostasis	biological_process	3	120	0.025	12	2594	0.00462606	0.0259845	cdr;NWMN_1637;NWMN_0779	0.681577	1		GO:0016818	hydrolase activity, acting on acid anhydrides, in phosphorus-containing anhydrides	molecular_function	15	392	0.0382653	127	2594	0.0489591	0.444122	NWMN_1290;NWMN_1763;tagH;kdpB;hisIE;NWMN_1322;mutS2;NWMN_0688;atpA;NWMN_0653;opp1D;NWMN_0863;recG;ureG;NWMN_0944	0.936044	1
GO:0009206	purine ribonucleoside triphosphate biosynthetic process	biological_process	1	120	0.00833333	9	2594	0.00346955	0.364278	atpA	0.681577	1		GO:0043768	S-ribosylhomocysteine lyase activity	molecular_function	1	392	0.00255102	1	2594	0.000385505	0.245363	luxS	0.936044	1
GO:0019843	rRNA binding	molecular_function	4	120	0.0333333	41	2594	0.0158057	0.135253	rpsF;rplE;rplK;rpsN	0.681577	1		GO:0005996	monosaccharide metabolic process	biological_process	1	392	0.00255102	21	2594	0.00809561	0.346749	rpe	0.936044	1
GO:0006054	N-acetylneuraminate metabolic process	biological_process	1	120	0.00833333	3	2594	0.00115652	0.165558	nanE	0.681577	1		GO:0016835	carbon-oxygen lyase activity	molecular_function	7	392	0.0178571	28	2594	0.0107941	0.211192	leuC;hemB;trpA;murQ;fumC;hutU;thrC	0.936044	1
GO:0032555	purine ribonucleotide binding	molecular_function	10	120	0.0833333	291	2594	0.112182	0.374822	thrS;tagH;NWMN_1322;mutS2;atpA;sbcC;opp1D;NWMN_2036;murF;mvaK2	0.681577	1		GO:0015604	organic phosphonate transmembrane transporter activity	molecular_function	1	392	0.00255102	3	2594	0.00115652	0.430638	NWMN_0084	0.936044	1
GO:0031456	glycine betaine biosynthetic process	biological_process	1	120	0.00833333	2	2594	0.00077101	0.126912	NWMN_2510	0.681577	1		GO:0090484	drug transporter activity	molecular_function	1	392	0.00255102	2	2594	0.00077101	0.344497	NWMN_0327	0.936044	1
GO:0044724	single-organism carbohydrate catabolic process	biological_process	3	120	0.025	28	2594	0.0107941	0.155039	rpe;fbaA;treC	0.681577	1		GO:0004045	aminoacyl-tRNA hydrolase activity	molecular_function	1	392	0.00255102	1	2594	0.000385505	0.245363	pth	0.936044	1
GO:0015438	teichoic-acid-transporting ATPase activity	molecular_function	1	120	0.00833333	1	2594	0.000385505	0.086491	tagH	0.681577	1		GO:0017150	tRNA dihydrouridine synthase activity	molecular_function	1	392	0.00255102	2	2594	0.00077101	0.344497	NWMN_0030	0.936044	1
GO:0004180	carboxypeptidase activity	molecular_function	1	120	0.00833333	1	2594	0.000385505	0.086491	pbp4	0.681577	1		GO:0055086	nucleobase-containing small molecule metabolic process	biological_process	11	392	0.0280612	109	2594	0.04202	0.215502	NWMN_0088;rpe;coaD;purN;NWMN_1958;purK;atpA;NWMN_2405;pyrB;cmk;pdp	0.936044	1
GO:0051253	negative regulation of RNA metabolic process	biological_process	1	120	0.00833333	9	2594	0.00346955	0.364278	lexA	0.681577	1		GO:0015238	drug transmembrane transporter activity	molecular_function	1	392	0.00255102	2	2594	0.00077101	0.344497	NWMN_0327	0.936044	1
GO:0008788	alpha,alpha-phosphotrehalase activity	molecular_function	1	120	0.00833333	1	2594	0.000385505	0.086491	treC	0.681577	1		GO:0000049	tRNA binding	molecular_function	1	392	0.00255102	20	2594	0.0077101	0.51006	rplE	0.936044	1
GO:0046700	heterocycle catabolic process	biological_process	2	120	0.0166667	28	2594	0.0107941	0.385665	rnhB;pnpA	0.681577	1		GO:0016071	mRNA metabolic process	biological_process	1	392	0.00255102	4	2594	0.00154202	0.505483	pnpA	0.936044	1
GO:0045934	negative regulation of nucleobase-containing compound metabolic process	biological_process	2	120	0.0166667	10	2594	0.00385505	0.0958153	lexA;mutS2	0.681577	1		GO:0009058	biosynthetic process	biological_process	62	392	0.158163	496	2594	0.19121	0.126245	NWMN_2281;gntR;rpsF;NWMN_0667;panE;hisIE;NWMN_2460;lacR;hemB;coaD;NWMN_2330;hemC;trpE;sbcC;asd;NWMN_0641;pth;ccpA;argC;folK;hisG;NWMN_0637;moaE;tdk;NWMN_2510;NWMN_1871;ilvC;purK;NWMN_1623;NWMN_0124;sigA;panC;NWMN_1054;bioB;NWMN_2524;murF;lexA;nirR;rpmC;NWMN_1545;rpsN;atpA;fmhB;thrA;thrC;gltD;NWMN_0807;leuC;rpmF;NWMN_2452;tyrA;rplK;cls;purN;gatC;rpoE;NWMN_0638;pyrB;mvaD;rplE;alr;treR	0.936044	1
GO:0004795	threonine synthase activity	molecular_function	1	120	0.00833333	1	2594	0.000385505	0.086491	thrC	0.681577	1		GO:0015665	alcohol transmembrane transporter activity	molecular_function	1	392	0.00255102	3	2594	0.00115652	0.430638	NWMN_0182	0.936044	1
GO:0016829	lyase activity	molecular_function	6	120	0.05	74	2594	0.0285274	0.165205	leuC;luxS;fbaA;fumC;trpE;thrC	0.681577	1		GO:0005215	transporter activity	molecular_function	36	392	0.0918367	207	2594	0.0797995	0.427564	NWMN_0954;NWMN_2338;NWMN_2246;NWMN_0653;NWMN_0247;kdpB;NWMN_2516;NWMN_1347;NWMN_1446;NWMN_0182;NWMN_0374;NWMN_2539;secG;NWMN_0256;rbsU;NWMN_0327;NWMN_1932;NWMN_0324;tagH;NWMN_2303;NWMN_2076;NWMN_0179;atpA;NWMN_0883;NWMN_0084;NWMN_1950;NWMN_0255;NWMN_0423;NWMN_2500;NWMN_2592;lacE;tatA;NWMN_2595;NWMN_0338;NWMN_0703;NWMN_0863	0.936044	1
GO:0009081	branched-chain amino acid metabolic process	biological_process	1	120	0.00833333	10	2594	0.00385505	0.39249	leuC	0.681577	1		GO:0006586	indolalkylamine metabolic process	biological_process	1	392	0.00255102	4	2594	0.00154202	0.505483	NWMN_0347	0.936044	1
GO:0003861	3-isopropylmalate dehydratase activity	molecular_function	1	120	0.00833333	2	2594	0.00077101	0.126912	leuC	0.681577	1		GO:0006558	L-phenylalanine metabolic process	biological_process	1	392	0.00255102	2	2594	0.00077101	0.344497	NWMN_1545	0.936044	1
GO:0016896	exoribonuclease activity, producing 5'-phosphomonoesters	molecular_function	1	120	0.00833333	2	2594	0.00077101	0.126912	pnpA	0.681577	1		GO:0051301	cell division	biological_process	1	392	0.00255102	22	2594	0.00848111	0.349641	murF	0.936044	1
GO:0017153	sodium:dicarboxylate symporter activity	molecular_function	1	120	0.00833333	2	2594	0.00077101	0.126912	NWMN_0374	0.681577	1		GO:0016836	hydro-lyase activity	molecular_function	5	392	0.0127551	18	2594	0.00693909	0.213686	hutU;hemB;trpA;leuC;fumC	0.936044	1
GO:0003674	molecular_function	molecular_function	76	120	0.633333	1527	2594	0.588666	0.344009	NWMN_1642;NWMN_0954;NWMN_2338;NWMN_2269;NWMN_0184;NWMN_1958;fumC;mraW;trpE;sbcC;prsA;NWMN_2036;ccpA;NWMN_1856;clpB;rpe;NWMN_2510;NWMN_0247;thrS;NWMN_1871;NWMN_1637;fbaA;NWMN_1598;NWMN_0374;cspA;mutS2;opp1D;NWMN_0715;treC;NWMN_0718;NWMN_0760;pbp4;murF;NWMN_0373;sigA;secG;NWMN_1086;hipO;lexA;mvaK2;capN;NWMN_1515;NWMN_0178;rpmC;tagH;NWMN_1085;NWMN_2238;NWMN_0187;rpsN;NWMN_0872;NWMN_2354;atpA;fmhB;ar…	0.681577	1		GO:0015142	tricarboxylic acid transmembrane transporter activity	molecular_function	1	392	0.00255102	1	2594	0.000385505	0.245363	NWMN_2516	0.936044	1
GO:0015077	monovalent inorganic cation transmembrane transporter activity	molecular_function	4	120	0.0333333	33	2594	0.0127217	0.0780689	NWMN_0374;atpA;NWMN_0423;NWMN_2338	0.681577	1		GO:0001882	nucleoside binding	molecular_function	34	392	0.0867347	294	2594	0.113338	0.119593	hisIE;coaD;NWMN_0653;sbcC;NWMN_2036;vraS;NWMN_0944;cmk;hisG;tdk;thrS;kdpB;NWMN_0519;purK;mutS2;opp1D;panC;murF;mvaK2;tagH;NWMN_0897;atpA;NWMN_0719;NWMN_1290;NWMN_1763;fruB;NWMN_1322;gatC;NWMN_0688;kdpD;NWMN_0863;mvaD;recG;ureG	0.936044	1
GO:0009405	pathogenesis	biological_process	1	120	0.00833333	69	2594	0.0265998	0.370206	lukS	0.681577	1		GO:0044445	cytosolic part	cellular_component	1	392	0.00255102	4	2594	0.00154202	0.505483	hslV	0.936044	1
GO:0006022	aminoglycan metabolic process	biological_process	2	120	0.0166667	25	2594	0.00963763	0.336961	murF;fmhB	0.681577	1		GO:0004812	aminoacyl-tRNA ligase activity	molecular_function	1	392	0.00255102	21	2594	0.00809561	0.346749	thrS	0.936044	1
GO:0016820	hydrolase activity, acting on acid anhydrides, catalyzing transmembrane movement of substances	molecular_function	2	120	0.0166667	27	2594	0.0104086	0.369583	atpA;tagH	0.681577	1		GO:1901362	organic cyclic compound biosynthetic process	biological_process	30	392	0.0765306	238	2594	0.0917502	0.393063	NWMN_2281;gntR;NWMN_0667;hisIE;lacR;hemB;coaD;hemC;NWMN_0641;ccpA;folK;hisG;NWMN_0637;moaE;tdk;purK;sigA;bioB;NWMN_2524;lexA;nirR;NWMN_1545;atpA;NWMN_2452;tyrA;purN;rpoE;NWMN_0638;pyrB;treR	0.936044	1
GO:0010629	negative regulation of gene expression	biological_process	1	120	0.00833333	9	2594	0.00346955	0.364278	lexA	0.681577	1		GO:0015662	ATPase activity, coupled to transmembrane movement of ions, phosphorylative mechanism	molecular_function	1	392	0.00255102	3	2594	0.00115652	0.430638	kdpB	0.936044	1
GO:0044459	plasma membrane part	cellular_component	2	120	0.0166667	23	2594	0.00886662	0.303869	ftsQ;tagH	0.681577	1		GO:0070011	peptidase activity, acting on L-amino acid peptides	molecular_function	9	392	0.0229592	44	2594	0.0169622	0.409498	sspB;lexA;ctpA;hslV;NWMN_2354;NWMN_1418;sspA;pbp4;spsA	0.936044	1
GO:1990351	transporter complex	cellular_component	1	120	0.00833333	7	2594	0.00269854	0.303897	tagH	0.681577	1		GO:0070525	threonylcarbamoyladenosine metabolic process	biological_process	1	392	0.00255102	4	2594	0.00154202	0.505483	NWMN_1958	0.936044	1
GO:0008802	betaine-aldehyde dehydrogenase activity	molecular_function	1	120	0.00833333	2	2594	0.00077101	0.126912	NWMN_2510	0.681577	1		GO:0015991	ATP hydrolysis coupled proton transport	biological_process	1	392	0.00255102	3	2594	0.00115652	0.430638	atpA	0.936044	1
GO:0006566	threonine metabolic process	biological_process	1	120	0.00833333	7	2594	0.00269854	0.303897	thrC	0.681577	1		GO:0015296	anion:cation symporter activity	molecular_function	3	392	0.00765306	6	2594	0.00231303	0.103004	NWMN_0374;NWMN_2246;NWMN_0883	0.936044	1
GO:0006352	DNA-templated transcription, initiation	biological_process	1	120	0.00833333	6	2594	0.00231303	0.271608	sigA	0.681577	1		GO:0044260	cellular macromolecule metabolic process	biological_process	47	392	0.119898	399	2594	0.153816	0.0806993	NWMN_2281;gntR;NWMN_0667;lacR;NWMN_1958;comEA;hemC;mraW;sbcC;prsA;NWMN_0361;NWMN_0641;ccpA;pth;NWMN_0637;tdk;NWMN_0288;thrS;NWMN_1747;NWMN_0592;NWMN_1623;mutS2;sigA;NWMN_2524;murF;lexA;hsdS;rpmC;NWMN_0897;rbfA;rpsN;fmhB;pnpA;NWMN_2559;NWMN_2307;rpmF;NWMN_2452;rplK;gatC;rpoE;NWMN_0638;rnhB;NWMN_1646;rplE;recG;rpsF;treR	0.936044	1
GO:0046903	secretion	biological_process	1	120	0.00833333	4	2594	0.00154202	0.202508	secG	0.681577	1		GO:0022869	protein-N(PI)-phosphohistidine-lactose phosphotransferase system transporter activity	molecular_function	1	392	0.00255102	1	2594	0.000385505	0.245363	lacE	0.936044	1
GO:0043229	intracellular organelle	cellular_component	5	120	0.0416667	56	2594	0.0215883	0.191348	rpsN;rpsF;rplE;rplK;rpmC	0.681577	1		GO:0008889	glycerophosphodiester phosphodiesterase activity	molecular_function	1	392	0.00255102	4	2594	0.00154202	0.505483	glpQ	0.936044	1
GO:0016638	oxidoreductase activity, acting on the CH-NH2 group of donors	molecular_function	1	120	0.00833333	8	2594	0.00308404	0.334767	gltD	0.681577	1		GO:0009095	aromatic amino acid family biosynthetic process, prephenate pathway	biological_process	2	392	0.00510204	3	2594	0.00115652	0.131255	NWMN_1545;tyrA	0.936044	1
GO:0046961	proton-transporting ATPase activity, rotational mechanism	molecular_function	1	120	0.00833333	3	2594	0.00115652	0.165558	atpA	0.681577	1		GO:0046437	D-amino acid biosynthetic process	biological_process	1	392	0.00255102	2	2594	0.00077101	0.344497	alr	0.936044	1
GO:0051172	negative regulation of nitrogen compound metabolic process	biological_process	2	120	0.0166667	10	2594	0.00385505	0.0958153	lexA;mutS2	0.681577	1		GO:0008519	ammonium transmembrane transporter activity	molecular_function	1	392	0.00255102	1	2594	0.000385505	0.245363	NWMN_1950	0.936044	1
GO:0009306	protein secretion	biological_process	1	120	0.00833333	4	2594	0.00154202	0.202508	secG	0.681577	1		GO:0004072	aspartate kinase activity	molecular_function	1	392	0.00255102	2	2594	0.00077101	0.344497	thrA	0.936044	1
GO:0008649	rRNA methyltransferase activity	molecular_function	1	120	0.00833333	9	2594	0.00346955	0.364278	mraW	0.681577	1		GO:0004635	phosphoribosyl-AMP cyclohydrolase activity	molecular_function	1	392	0.00255102	2	2594	0.00077101	0.344497	hisIE	0.936044	1
GO:0045229	external encapsulating structure organization	biological_process	2	120	0.0166667	20	2594	0.0077101	0.253807	murF;NWMN_0715	0.681577	1		GO:0009235	cobalamin metabolic process	biological_process	1	392	0.00255102	2	2594	0.00077101	0.344497	nirR	0.936044	1
GO:0048519	negative regulation of biological process	biological_process	2	120	0.0166667	12	2594	0.00462606	0.124836	lexA;mutS2	0.681577	1		GO:0016639	oxidoreductase activity, acting on the CH-NH2 group of donors, NAD or NADP as acceptor	molecular_function	1	392	0.00255102	2	2594	0.00077101	0.344497	gltD	0.936044	1
GO:0006412	translation	biological_process	6	120	0.05	66	2594	0.0254433	0.132937	rpmF;rpmC;rplK;rpsN;rplE;rpsF	0.681577	1		GO:0006637	acyl-CoA metabolic process	biological_process	1	392	0.00255102	3	2594	0.00115652	0.430638	mvaD	0.936044	1
GO:0004829	threonine-tRNA ligase activity	molecular_function	1	120	0.00833333	1	2594	0.000385505	0.086491	thrS	0.681577	1		GO:0005310	dicarboxylic acid transmembrane transporter activity	molecular_function	2	392	0.00510204	4	2594	0.00154202	0.18034	NWMN_0374;NWMN_2246	0.936044	1
GO:1901575	organic substance catabolic process	biological_process	6	120	0.05	91	2594	0.035081	0.321327	rpe;fbaA;rnhB;treC;nanE;pnpA	0.681577	1		GO:0022891	substrate-specific transmembrane transporter activity	molecular_function	24	392	0.0612245	128	2594	0.0493446	0.323581	NWMN_0954;NWMN_2338;NWMN_2246;kdpB;NWMN_2516;NWMN_1347;NWMN_0182;NWMN_0374;NWMN_2539;secG;rbsU;NWMN_1932;tagH;NWMN_0179;atpA;NWMN_0883;NWMN_1950;NWMN_0255;NWMN_0423;NWMN_2500;lacE;tatA;NWMN_2595;NWMN_0338	0.936044	1
GO:0006739	NADP metabolic process	biological_process	1	120	0.00833333	6	2594	0.00231303	0.271608	rpe	0.681577	1		GO:0030632	D-alanine biosynthetic process	biological_process	1	392	0.00255102	2	2594	0.00077101	0.344497	alr	0.936044	1
GO:0006323	DNA packaging	biological_process	1	120	0.00833333	8	2594	0.00308404	0.334767	NWMN_0288	0.681577	1		GO:0047661	amino-acid racemase activity	molecular_function	1	392	0.00255102	3	2594	0.00115652	0.430638	alr	0.936044	1
GO:0042439	ethanolamine-containing compound metabolic process	biological_process	1	120	0.00833333	2	2594	0.00077101	0.126912	NWMN_2510	0.681577	1		GO:1901576	organic substance biosynthetic process	biological_process	57	392	0.145408	470	2594	0.181187	0.0880712	NWMN_2281;gntR;rpsF;NWMN_0667;panE;hisIE;lacR;hemB;coaD;NWMN_2330;hemC;sbcC;asd;NWMN_0641;pth;ccpA;argC;folK;hisG;NWMN_0637;moaE;tdk;NWMN_2510;ilvC;purK;NWMN_1623;NWMN_0124;sigA;panC;bioB;NWMN_2524;murF;lexA;nirR;rpmC;NWMN_1545;rpsN;atpA;fmhB;thrA;thrC;gltD;leuC;rpmF;NWMN_2452;tyrA;rplK;cls;purN;gatC;rpoE;NWMN_0638;pyrB;mvaD;rplE;alr;treR	0.936044	1
GO:0016893	endonuclease activity, active with either ribo- or deoxyribonucleic acids and producing 5'-phosphomonoesters	molecular_function	2	120	0.0166667	11	2594	0.00424056	0.110069	rnhB;NWMN_0454	0.681577	1		GO:0016857	racemase and epimerase activity, acting on carbohydrates and derivatives	molecular_function	2	392	0.00510204	6	2594	0.00231303	0.283441	rpe;nanE	0.936044	1
GO:0004540	ribonuclease activity	molecular_function	2	120	0.0166667	13	2594	0.00501157	0.140044	rnhB;pnpA	0.681577	1		GO:0008808	cardiolipin synthase activity	molecular_function	1	392	0.00255102	2	2594	0.00077101	0.344497	cls	0.936044	1
GO:0016832	aldehyde-lyase activity	molecular_function	1	120	0.00833333	8	2594	0.00308404	0.334767	fbaA	0.681577	1		GO:0043565	sequence-specific DNA binding	molecular_function	5	392	0.0127551	18	2594	0.00693909	0.213686	NWMN_2281;NWMN_0964;NWMN_1921;NWMN_0994;NWMN_1739	0.936044	1
GO:0009982	pseudouridine synthase activity	molecular_function	1	120	0.00833333	7	2594	0.00269854	0.303897	NWMN_1646	0.681577	1		GO:0036442	hydrogen-exporting ATPase activity	molecular_function	1	392	0.00255102	3	2594	0.00115652	0.430638	atpA	0.936044	1
GO:0015927	trehalase activity	molecular_function	1	120	0.00833333	1	2594	0.000385505	0.086491	treC	0.681577	1		GO:0044421	extracellular region part	cellular_component	1	392	0.00255102	2	2594	0.00077101	0.344497	NWMN_1066	0.936044	1
GO:0071555	cell wall organization	biological_process	2	120	0.0166667	20	2594	0.0077101	0.253807	murF;NWMN_0715	0.681577	1		GO:0015450	P-P-bond-hydrolysis-driven protein transmembrane transporter activity	molecular_function	1	392	0.00255102	4	2594	0.00154202	0.505483	secG	0.936044	1
GO:0003756	protein disulfide isomerase activity	molecular_function	1	120	0.00833333	1	2594	0.000385505	0.086491	cdr	0.681577	1		GO:0008168	methyltransferase activity	molecular_function	3	392	0.00765306	38	2594	0.0146492	0.354374	NWMN_1747;NWMN_1515;mraW	0.936044	1
GO:0006023	aminoglycan biosynthetic process	biological_process	2	120	0.0166667	21	2594	0.00809561	0.270511	murF;fmhB	0.681577	1		GO:0004418	hydroxymethylbilane synthase activity	molecular_function	1	392	0.00255102	1	2594	0.000385505	0.245363	hemC	0.936044	1
GO:0005984	disaccharide metabolic process	biological_process	1	120	0.00833333	7	2594	0.00269854	0.303897	treC	0.681577	1		GO:0006793	phosphorus metabolic process	biological_process	15	392	0.0382653	140	2594	0.0539707	0.22197	rpe;moaE;fruB;coaD;fbaA;purN;purK;cls;NWMN_2331;atpA;NWMN_2405;pyrB;mvaD;cmk;NWMN_0088	0.936044	1
GO:1901505	carbohydrate derivative transporter activity	molecular_function	1	120	0.00833333	6	2594	0.00231303	0.271608	tagH	0.681577	1		GO:0008233	peptidase activity	molecular_function	11	392	0.0280612	52	2594	0.0200463	0.342627	sspB;lexA;ctpA;hslV;NWMN_1958;NWMN_1513;NWMN_2354;NWMN_1418;sspA;pbp4;spsA	0.936044	1
GO:0044270	cellular nitrogen compound catabolic process	biological_process	2	120	0.0166667	28	2594	0.0107941	0.385665	rnhB;pnpA	0.681577	1		GO:0004455	ketol-acid reductoisomerase activity	molecular_function	1	392	0.00255102	1	2594	0.000385505	0.245363	ilvC	0.936044	1
GO:0009098	leucine biosynthetic process	biological_process	1	120	0.00833333	5	2594	0.00192753	0.237834	leuC	0.681577	1		GO:0006576	cellular biogenic amine metabolic process	biological_process	2	392	0.00510204	7	2594	0.00269854	0.334994	NWMN_0347;NWMN_2510	0.936044	1
GO:0035821	modification of morphology or physiology of other organism	biological_process	1	120	0.00833333	9	2594	0.00346955	0.364278	lukS	0.681577	1		GO:0019556	histidine catabolic process to glutamate and formamide	biological_process	1	392	0.00255102	4	2594	0.00154202	0.505483	hutU	0.936044	1
GO:0043768	S-ribosylhomocysteine lyase activity	molecular_function	1	120	0.00833333	1	2594	0.000385505	0.086491	luxS	0.681577	1		GO:0005283	sodium:amino acid symporter activity	molecular_function	2	392	0.00510204	4	2594	0.00154202	0.18034	NWMN_2246;NWMN_0883	0.936044	1
GO:0016864	intramolecular oxidoreductase activity, transposing S-S bonds	molecular_function	1	120	0.00833333	1	2594	0.000385505	0.086491	cdr	0.681577	1		GO:0009306	protein secretion	biological_process	3	392	0.00765306	4	2594	0.00154202	0.0523558	secG;tatA;NWMN_1446	0.936044	1
GO:0050794	regulation of cellular process	biological_process	8	120	0.0666667	116	2594	0.0447186	0.259282	lexA;NWMN_1637;mutS2;cdr;cspA;rpoE;murF;NWMN_0779	0.681577	1		GO:0044723	single-organism carbohydrate metabolic process	biological_process	6	392	0.0153061	64	2594	0.0246723	0.367999	rpe;fruB;NWMN_2330;fbaA;treC;glpQ	0.936044	1
GO:0045910	negative regulation of DNA recombination	biological_process	1	120	0.00833333	1	2594	0.000385505	0.086491	mutS2	0.681577	1		GO:0045184	establishment of protein localization	biological_process	6	392	0.0153061	17	2594	0.00655359	0.10948	NWMN_2551;tatA;NWMN_1446;secY;secG;NWMN_2550	0.936044	1
GO:0016835	carbon-oxygen lyase activity	molecular_function	3	120	0.025	28	2594	0.0107941	0.155039	thrC;leuC;fumC	0.681577	1		GO:0044712	single-organism catabolic process	biological_process	8	392	0.0204082	76	2594	0.0292984	0.412058	rpe;NWMN_0347;fbaA;murQ;treC;nanE;hutU;NWMN_0088	0.936044	1
GO:0006813	potassium ion transport	biological_process	1	120	0.00833333	2	2594	0.00077101	0.126912	NWMN_0954	0.681577	1		GO:0097367	carbohydrate derivative binding	molecular_function	34	392	0.0867347	304	2594	0.117194	0.0867056	hisIE;coaD;NWMN_0653;sbcC;NWMN_2036;vraS;NWMN_0944;cmk;hisG;tdk;thrS;kdpB;NWMN_0519;purK;mutS2;opp1D;panC;murF;mvaK2;tagH;NWMN_0897;atpA;NWMN_0719;NWMN_1290;NWMN_1763;fruB;NWMN_1322;gatC;NWMN_0688;kdpD;NWMN_0863;mvaD;recG;ureG	0.936044	1
GO:0044271	cellular nitrogen compound biosynthetic process	biological_process	6	120	0.05	219	2594	0.0844256	0.234317	lexA;NWMN_2510;atpA;rpoE;sigA;ccpA	0.681577	1		GO:0015172	acidic amino acid transmembrane transporter activity	molecular_function	1	392	0.00255102	1	2594	0.000385505	0.245363	NWMN_2246	0.936044	1
GO:0009890	negative regulation of biosynthetic process	biological_process	1	120	0.00833333	10	2594	0.00385505	0.39249	lexA	0.681577	1		GO:0044710	single-organism metabolic process	biological_process	58	392	0.147959	491	2594	0.189283	0.0501812	panE;hisIE;coaD;NWMN_2330;NWMN_1958;comEA;fumC;sbcC;asd;argC;cmk;NWMN_0088;folK;hisG;rpe;NWMN_2510;thrS;NWMN_0847;acuC;NWMN_1637;ilvC;purK;mutS2;NWMN_1623;fbaA;NWMN_2405;treC;panC;NWMN_1054;bioB;hutU;murF;NWMN_1228;lexA;nirR;NWMN_0347;NWMN_1545;murQ;atpA;fmhB;arcC;nanE;glpQ;thrA;thrC;gltD;leuC;fruB;NWMN_2331;tyrA;cls;purN;NWMN_1643;pyrB;mvaD;recG;alr;pdp	0.936044	1
GO:0044764	multi-organism cellular process	biological_process	2	120	0.0166667	12	2594	0.00462606	0.124836	lukS;luxS	0.681577	1		GO:0016462	pyrophosphatase activity	molecular_function	15	392	0.0382653	126	2594	0.0485736	0.443346	NWMN_1290;NWMN_1763;tagH;kdpB;hisIE;NWMN_1322;mutS2;NWMN_0688;atpA;NWMN_0653;opp1D;NWMN_0863;recG;ureG;NWMN_0944	0.936044	1
GO:0004750	ribulose-phosphate 3-epimerase activity	molecular_function	1	120	0.00833333	1	2594	0.000385505	0.086491	rpe	0.681577	1		GO:0016817	hydrolase activity, acting on acid anhydrides	molecular_function	15	392	0.0382653	127	2594	0.0489591	0.444122	NWMN_1290;NWMN_1763;tagH;kdpB;hisIE;NWMN_1322;mutS2;NWMN_0688;atpA;NWMN_0653;opp1D;NWMN_0863;recG;ureG;NWMN_0944	0.936044	1
GO:0031327	negative regulation of cellular biosynthetic process	biological_process	1	120	0.00833333	10	2594	0.00385505	0.39249	lexA	0.681577	1		GO:0033281	TAT protein transport complex	cellular_component	1	392	0.00255102	2	2594	0.00077101	0.344497	tatA	0.936044	1
GO:0001522	pseudouridine synthesis	biological_process	1	120	0.00833333	7	2594	0.00269854	0.303897	NWMN_1646	0.681577	1		GO:0006790	sulfur compound metabolic process	biological_process	2	392	0.00510204	27	2594	0.0104086	0.417528	bioB;asd	0.936044	1
GO:0001510	RNA methylation	biological_process	1	120	0.00833333	5	2594	0.00192753	0.237834	mraW	0.681577	1		GO:0017111	nucleoside-triphosphatase activity	molecular_function	14	392	0.0357143	121	2594	0.0466461	0.432813	NWMN_1290;NWMN_1763;tagH;kdpB;NWMN_1322;mutS2;NWMN_0688;atpA;NWMN_0653;opp1D;NWMN_0863;recG;ureG;NWMN_0944	0.936044	1
GO:0043228	non-membrane-bounded organelle	cellular_component	5	120	0.0416667	56	2594	0.0215883	0.191348	rpsN;rpsF;rplE;rplK;rpmC	0.681577	1		GO:0016859	cis-trans isomerase activity	molecular_function	1	392	0.00255102	3	2594	0.00115652	0.430638	prsA	0.936044	1
GO:0001906	cell killing	biological_process	1	120	0.00833333	9	2594	0.00346955	0.364278	lukS	0.681577	1		GO:0004665	prephenate dehydrogenase (NADP+) activity	molecular_function	1	392	0.00255102	1	2594	0.000385505	0.245363	tyrA	0.936044	1
GO:0005326	neurotransmitter transporter activity	molecular_function	1	120	0.00833333	1	2594	0.000385505	0.086491	NWMN_0423	0.681577	1		GO:0015627	type II protein secretion system complex	cellular_component	1	392	0.00255102	1	2594	0.000385505	0.245363	NWMN_1446	0.936044	1
GO:0046034	ATP metabolic process	biological_process	1	120	0.00833333	8	2594	0.00308404	0.334767	atpA	0.681577	1		GO:0008977	prephenate dehydrogenase activity	molecular_function	1	392	0.00255102	1	2594	0.000385505	0.245363	tyrA	0.936044	1
GO:0007154	cell communication	biological_process	2	120	0.0166667	16	2594	0.00616808	0.187668	lexA;sbcC	0.681577	1		GO:0006537	glutamate biosynthetic process	biological_process	1	392	0.00255102	4	2594	0.00154202	0.505483	gltD	0.936044	1
GO:0000990	core RNA polymerase binding transcription factor activity	molecular_function	1	120	0.00833333	6	2594	0.00231303	0.271608	sigA	0.681577	1		GO:0006950	response to stress	biological_process	7	392	0.0178571	67	2594	0.0258288	0.483835	lexA;comEA;mutS2;sbcC;NWMN_2559;bsaA1;recG	0.936044	1
GO:0006754	ATP biosynthetic process	biological_process	1	120	0.00833333	8	2594	0.00308404	0.334767	atpA	0.681577	1		GO:0019695	choline metabolic process	biological_process	1	392	0.00255102	2	2594	0.00077101	0.344497	NWMN_2510	0.936044	1
GO:0015293	symporter activity	molecular_function	2	120	0.0166667	14	2594	0.00539707	0.155626	NWMN_0374;NWMN_0423	0.681577	1		GO:0006435	threonyl-tRNA aminoacylation	biological_process	1	392	0.00255102	1	2594	0.000385505	0.245363	thrS	0.936044	1
GO:0004532	exoribonuclease activity	molecular_function	1	120	0.00833333	2	2594	0.00077101	0.126912	pnpA	0.681577	1		GO:0017076	purine nucleotide binding	molecular_function	34	392	0.0867347	292	2594	0.112567	0.139546	hisIE;coaD;NWMN_0653;sbcC;NWMN_2036;vraS;NWMN_0944;cmk;hisG;tdk;thrS;kdpB;NWMN_0519;purK;mutS2;opp1D;panC;murF;mvaK2;tagH;NWMN_0897;atpA;NWMN_0719;NWMN_1290;NWMN_1763;fruB;NWMN_1322;gatC;NWMN_0688;kdpD;NWMN_0863;mvaD;recG;ureG	0.936044	1
GO:0004645	phosphorylase activity	molecular_function	1	120	0.00833333	1	2594	0.000385505	0.086491	pdp	0.681577	1		GO:0005337	nucleoside transmembrane transporter activity	molecular_function	1	392	0.00255102	3	2594	0.00115652	0.430638	NWMN_0255	0.936044	1
GO:0001882	nucleoside binding	molecular_function	10	120	0.0833333	294	2594	0.113338	0.374728	thrS;tagH;NWMN_1322;mutS2;atpA;sbcC;opp1D;NWMN_2036;murF;mvaK2	0.681577	1		GO:0071704	organic substance metabolic process	biological_process	100	392	0.255102	802	2594	0.309175	0.0334961	NWMN_2281;NWMN_0667;lacR;hemB;prsA;ccpA;folK;moaE;NWMN_0288;NWMN_1747;NWMN_1623;mutS2;NWMN_2405;panC;rpmC;NWMN_0897;rbfA;rpsN;atpA;nanE;thrC;NWMN_2452;rplK;rnhB;NWMN_1643;rpoE;NWMN_0638;pdp;alr;treR;NWMN_2330;comEA;sbcC;asd;NWMN_0361;cmk;rpe;tdk;NWMN_0847;acuC;NWMN_1637;hutU;murF;NWMN_0347;NWMN_2559;thrA;gltD;NWMN_2331;cls;pyrB;mvaD;rpsF;hslV;coaD;NWMN_1958;fumC;NWMN_0641;pth;NWMN_0088;hisG;NWMN_…	0.936044	1
GO:0008408	3'-5' exonuclease activity	molecular_function	1	120	0.00833333	9	2594	0.00346955	0.364278	pnpA	0.681577	1		GO:0007155	cell adhesion	biological_process	3	392	0.00765306	9	2594	0.00346955	0.201505	sdrD;sdrC;NWMN_2306	0.936044	1
GO:1901362	organic cyclic compound biosynthetic process	biological_process	5	120	0.0416667	238	2594	0.0917502	0.0699867	lexA;atpA;ccpA;rpoE;sigA	0.681577	1		GO:0044699	single-organism process	biological_process	82	392	0.209184	640	2594	0.246723	0.113616	pdp;panE;hisIE;NWMN_0954;coaD;NWMN_2330;NWMN_1958;comEA;fumC;ftsQ;sbcC;asd;argC;cmk;NWMN_0088;NWMN_0779;folK;hisG;rpe;NWMN_2510;thrS;NWMN_1446;NWMN_2253;NWMN_0847;acuC;NWMN_1637;ilvC;NWMN_0182;mutS2;purK;NWMN_1623;NWMN_2539;fbaA;NWMN_2405;treC;panC;NWMN_1054;bioB;hutU;murF;secG;NWMN_0256;NWMN_2166;NWMN_1228;lexA;nirR;tagH;NWMN_0347;NWMN_1545;murQ;NWMN_0354;NWMN_0179;atpA;fmhB;arcC;NWMN_2306;nanE;…	0.936044	1
GO:0032259	methylation	biological_process	1	120	0.00833333	7	2594	0.00269854	0.303897	mraW	0.681577	1		GO:0009987	cellular process	biological_process	117	392	0.298469	877	2594	0.338088	0.134824	NWMN_2281;NWMN_0667;lacR;hemB;prsA;ccpA;folK;moaE;NWMN_0288;NWMN_1747;NWMN_1623;mutS2;NWMN_2405;NWMN_0715;panC;rpmC;NWMN_0897;rbfA;rpsN;atpA;nanE;secY;thrC;NWMN_0081;NWMN_2452;luxS;tatA;rplK;rnhB;NWMN_1643;rpoE;NWMN_0338;NWMN_0638;alr;treR;pdp;comEA;sbcC;asd;NWMN_0361;cmk;rpe;tdk;NWMN_0847;acuC;NWMN_1637;hutU;murF;NWMN_0347;NWMN_0354;NWMN_2559;thrA;gltD;NWMN_0208;NWMN_2331;cls;frr;pyrB;mvaD;NWMN_…	0.936044	1
GO:0044265	cellular macromolecule catabolic process	biological_process	2	120	0.0166667	8	2594	0.00308404	0.069165	rnhB;pnpA	0.681577	1		GO:0034660	ncRNA metabolic process	biological_process	4	392	0.0102041	62	2594	0.0239013	0.096662	mraW;thrS;rbfA;NWMN_1958	0.936044	1
GO:0016836	hydro-lyase activity	molecular_function	2	120	0.0166667	18	2594	0.00693909	0.22052	leuC;fumC	0.681577	1		GO:0006304	DNA modification	biological_process	1	392	0.00255102	4	2594	0.00154202	0.505483	hsdS	0.936044	1
GO:0005991	trehalose metabolic process	biological_process	1	120	0.00833333	1	2594	0.000385505	0.086491	treC	0.681577	1		GO:0009078	pyruvate family amino acid metabolic process	biological_process	1	392	0.00255102	4	2594	0.00154202	0.505483	alr	0.936044	1
GO:0034220	ion transmembrane transport	biological_process	1	120	0.00833333	10	2594	0.00385505	0.39249	atpA	0.681577	1		GO:0043606	formamide metabolic process	biological_process	1	392	0.00255102	4	2594	0.00154202	0.505483	hutU	0.936044	1
GO:0015991	ATP hydrolysis coupled proton transport	biological_process	1	120	0.00833333	3	2594	0.00115652	0.165558	atpA	0.681577	1		GO:1902221	erythrose 4-phosphate/phosphoenolpyruvate family amino acid metabolic process	biological_process	1	392	0.00255102	2	2594	0.00077101	0.344497	NWMN_1545	0.936044	1
GO:0015405	P-P-bond-hydrolysis-driven transmembrane transporter activity	molecular_function	3	120	0.025	29	2594	0.0111796	0.165882	secG;atpA;tagH	0.681577	1		GO:0052805	imidazole-containing compound catabolic process	biological_process	1	392	0.00255102	4	2594	0.00154202	0.505483	hutU	0.936044	1
GO:0015296	anion:cation symporter activity	molecular_function	1	120	0.00833333	6	2594	0.00231303	0.271608	NWMN_0374	0.681577	1		GO:2001059	D-tagatose 6-phosphate catabolic process	biological_process	1	392	0.00255102	3	2594	0.00115652	0.430638	fruB	0.936044	1
GO:0016667	oxidoreductase activity, acting on a sulfur group of donors	molecular_function	2	120	0.0166667	14	2594	0.00539707	0.155626	NWMN_1637;cdr	0.681577	1		GO:0003879	ATP phosphoribosyltransferase activity	molecular_function	1	392	0.00255102	1	2594	0.000385505	0.245363	hisG	0.936044	1
GO:0044260	cellular macromolecule metabolic process	biological_process	22	120	0.183333	399	2594	0.153816	0.367881	NWMN_1958;mraW;sbcC;prsA;ccpA;NWMN_0288;thrS;mutS2;sigA;murF;lexA;rpmC;rpsN;fmhB;pnpA;rpmF;rplK;rnhB;rpoE;NWMN_1646;rplE;rpsF	0.681577	1		GO:1902494	catalytic complex	cellular_component	2	392	0.00510204	30	2594	0.0115652	0.424837	narI;tagH	0.936044	1
GO:0050660	flavin adenine dinucleotide binding	molecular_function	2	120	0.0166667	24	2594	0.00925212	0.320462	gltD;cdr	0.681577	1		GO:0022858	alanine transmembrane transporter activity	molecular_function	1	392	0.00255102	2	2594	0.00077101	0.344497	NWMN_0883	0.936044	1
GO:0016755	transferase activity, transferring amino-acyl groups	molecular_function	1	120	0.00833333	6	2594	0.00231303	0.271608	fmhB	0.681577	1		GO:0006662	glycerol ether metabolic process	biological_process	1	392	0.00255102	3	2594	0.00115652	0.430638	NWMN_1637	0.936044	1
GO:1901264	carbohydrate derivative transport	biological_process	1	120	0.00833333	1	2594	0.000385505	0.086491	tagH	0.681577	1		GO:0044106	cellular amine metabolic process	biological_process	2	392	0.00510204	7	2594	0.00269854	0.334994	NWMN_0347;NWMN_2510	0.936044	1
GO:0015298	solute:cation antiporter activity	molecular_function	1	120	0.00833333	8	2594	0.00308404	0.334767	NWMN_2338	0.681577	1		GO:2001058	D-tagatose 6-phosphate metabolic process	biological_process	1	392	0.00255102	3	2594	0.00115652	0.430638	fruB	0.936044	1
GO:0006298	mismatch repair	biological_process	1	120	0.00833333	4	2594	0.00154202	0.202508	mutS2	0.681577	1		GO:0008802	betaine-aldehyde dehydrogenase activity	molecular_function	1	392	0.00255102	2	2594	0.00077101	0.344497	NWMN_2510	0.936044	1
GO:0004177	aminopeptidase activity	molecular_function	1	120	0.00833333	7	2594	0.00269854	0.303897	NWMN_2354	0.681577	1		GO:0009116	nucleoside metabolic process	biological_process	6	392	0.0153061	58	2594	0.0223593	0.456507	coaD;NWMN_1958;atpA;NWMN_2405;pyrB;pdp	0.936044	1
GO:0051715	cytolysis in other organism	biological_process	1	120	0.00833333	9	2594	0.00346955	0.364278	lukS	0.681577	1		GO:0004636	phosphoribosyl-ATP diphosphatase activity	molecular_function	1	392	0.00255102	2	2594	0.00077101	0.344497	hisIE	0.936044	1
GO:0005198	structural molecule activity	molecular_function	6	120	0.05	59	2594	0.0227448	0.0649541	rpmF;rpmC;rplK;rpsN;rplE;rpsF	0.681577	1		GO:0034641	cellular nitrogen compound metabolic process	biological_process	54	392	0.137755	444	2594	0.171164	0.109552	NWMN_2281;gntR;panE;NWMN_0667;hisIE;lacR;hemB;coaD;NWMN_1958;comEA;hemC;mraW;sbcC;NWMN_0361;NWMN_0641;ccpA;cmk;NWMN_0088;folK;hisG;NWMN_0637;rpe;thrS;tdk;NWMN_0288;NWMN_1747;NWMN_2510;NWMN_0592;purK;mutS2;NWMN_2405;sigA;panC;bioB;hutU;NWMN_2524;lexA;hsdS;nirR;NWMN_0347;rbfA;atpA;pnpA;NWMN_2307;NWMN_2452;purN;rnhB;rpoE;NWMN_0638;NWMN_1646;pyrB;recG;pdp;treR	0.936044	1
GO:0015294	solute:cation symporter activity	molecular_function	2	120	0.0166667	13	2594	0.00501157	0.140044	NWMN_0374;NWMN_0423	0.681577	1		GO:1901293	nucleoside phosphate biosynthetic process	biological_process	5	392	0.0127551	59	2594	0.0227448	0.261285	pyrB;atpA;coaD;purN;purK	0.936044	1
GO:0016799	hydrolase activity, hydrolyzing N-glycosyl compounds	molecular_function	1	120	0.00833333	8	2594	0.00308404	0.334767	NWMN_0178	0.681577	1		GO:0048872	homeostasis of number of cells	biological_process	1	392	0.00255102	2	2594	0.00077101	0.344497	luxS	0.936044	1
GO:0070475	rRNA base methylation	biological_process	1	120	0.00833333	3	2594	0.00115652	0.165558	mraW	0.681577	1		GO:0015297	antiporter activity	molecular_function	2	392	0.00510204	27	2594	0.0104086	0.417528	NWMN_2338;NWMN_0327	0.936044	1
GO:0009205	purine ribonucleoside triphosphate metabolic process	biological_process	1	120	0.00833333	9	2594	0.00346955	0.364278	atpA	0.681577	1		GO:0046943	carboxylic acid transmembrane transporter activity	molecular_function	6	392	0.0153061	26	2594	0.0100231	0.299967	NWMN_2500;NWMN_2516;NWMN_1347;NWMN_0374;NWMN_2246;NWMN_0883	0.936044	1
GO:0035639	purine ribonucleoside triphosphate binding	molecular_function	10	120	0.0833333	290	2594	0.111796	0.375019	thrS;tagH;NWMN_1322;mutS2;atpA;sbcC;opp1D;NWMN_2036;murF;mvaK2	0.681577	1		GO:0016620	oxidoreductase activity, acting on the aldehyde or oxo group of donors, NAD or NADP as acceptor	molecular_function	3	392	0.00765306	12	2594	0.00462606	0.434276	NWMN_2510;argC;asd	0.936044	1
GO:0031167	rRNA methylation	biological_process	1	120	0.00833333	5	2594	0.00192753	0.237834	mraW	0.681577	1		GO:0044265	cellular macromolecule catabolic process	biological_process	3	392	0.00765306	8	2594	0.00308404	0.16642	rnhB;NWMN_2307;pnpA	0.936044	1
GO:0044464	cell part	cellular_component	24	120	0.2	620	2594	0.239013	0.380035	mraW;fumC;NWMN_1649;ftsQ;prsA;sdrD;thrS;NWMN_2253;cspA;treC;sigA;murF;mvaK2;tagH;rpmC;rpsN;atpA;pnpA;rpmF;NWMN_0044;rplK;rnhB;rplE;rpsF	0.681577	1		GO:0006206	pyrimidine nucleobase metabolic process	biological_process	2	392	0.00510204	6	2594	0.00231303	0.283441	pyrB;pdp	0.936044	1
GO:0016857	racemase and epimerase activity, acting on carbohydrates and derivatives	molecular_function	2	120	0.0166667	6	2594	0.00231303	0.0455831	rpe;nanE	0.681577	1		GO:0008784	alanine racemase activity	molecular_function	1	392	0.00255102	2	2594	0.00077101	0.344497	alr	0.936044	1
GO:0009082	branched-chain amino acid biosynthetic process	biological_process	1	120	0.00833333	10	2594	0.00385505	0.39249	leuC	0.681577	1		GO:0007165	signal transduction	biological_process	1	392	0.00255102	22	2594	0.00848111	0.349641	NWMN_2524	0.936044	1
GO:0005615	extracellular space	cellular_component	1	120	0.00833333	2	2594	0.00077101	0.126912	NWMN_1066	0.681577	1		GO:0030529	ribonucleoprotein complex	cellular_component	6	392	0.0153061	63	2594	0.0242868	0.365721	rpmF;rpmC;rplK;rpsN;rplE;rpsF	0.936044	1
GO:0036442	hydrogen-exporting ATPase activity	molecular_function	1	120	0.00833333	3	2594	0.00115652	0.165558	atpA	0.681577	1		GO:0019262	N-acetylneuraminate catabolic process	biological_process	1	392	0.00255102	3	2594	0.00115652	0.430638	nanE	0.936044	1
GO:0009311	oligosaccharide metabolic process	biological_process	1	120	0.00833333	10	2594	0.00385505	0.39249	treC	0.681577	1		GO:0004073	aspartate-semialdehyde dehydrogenase activity	molecular_function	1	392	0.00255102	1	2594	0.000385505	0.245363	asd	0.936044	1
GO:0046933	proton-transporting ATP synthase activity, rotational mechanism	molecular_function	1	120	0.00833333	7	2594	0.00269854	0.303897	atpA	0.681577	1		GO:0018193	peptidyl-amino acid modification	biological_process	1	392	0.00255102	1	2594	0.000385505	0.245363	hemC	0.936044	1
GO:0050789	regulation of biological process	biological_process	8	120	0.0666667	120	2594	0.0462606	0.272037	lexA;NWMN_1637;mutS2;cdr;cspA;rpoE;murF;NWMN_0779	0.681577	1		GO:0015074	DNA integration	biological_process	2	392	0.00510204	5	2594	0.00192753	0.231534	NWMN_0361;NWMN_0592	0.936044	1
GO:0016788	hydrolase activity, acting on ester bonds	molecular_function	6	120	0.05	77	2594	0.0296839	0.18035	mutS2;rnhB;sbcC;pnpA;NWMN_0760;NWMN_0454	0.681577	1		GO:0009059	macromolecule biosynthetic process	biological_process	29	392	0.0739796	227	2594	0.0875096	0.438453	NWMN_2281;gntR;NWMN_0667;lacR;NWMN_2330;sbcC;NWMN_0641;pth;ccpA;NWMN_0637;tdk;NWMN_1623;NWMN_0124;sigA;NWMN_2524;murF;lexA;rpmC;rpsN;fmhB;rpmF;NWMN_2452;rplK;gatC;rpoE;NWMN_0638;rplE;rpsF;treR	0.936044	1
GO:0022884	macromolecule transmembrane transporter activity	molecular_function	2	120	0.0166667	7	2594	0.00269854	0.0569428	secG;tagH	0.681577	1		GO:0022892	substrate-specific transporter activity	molecular_function	26	392	0.0663265	134	2594	0.0516577	0.229061	NWMN_0954;NWMN_2338;NWMN_2246;kdpB;NWMN_2516;NWMN_1347;NWMN_1446;NWMN_0182;NWMN_0374;NWMN_2539;secG;rbsU;NWMN_1932;tagH;NWMN_0179;atpA;NWMN_0883;NWMN_1950;NWMN_0255;NWMN_0423;NWMN_2500;lacE;tatA;NWMN_2595;NWMN_0338;NWMN_0863	0.936044	1
GO:0046352	disaccharide catabolic process	biological_process	1	120	0.00833333	6	2594	0.00231303	0.271608	treC	0.681577	1		GO:0046474	glycerophospholipid biosynthetic process	biological_process	1	392	0.00255102	4	2594	0.00154202	0.505483	cls	0.936044	1
GO:0006793	phosphorus metabolic process	biological_process	3	120	0.025	140	2594	0.0539707	0.209706	rpe;atpA;fbaA	0.681577	1		GO:0004644	phosphoribosylglycinamide formyltransferase activity	molecular_function	1	392	0.00255102	1	2594	0.000385505	0.245363	purN	0.936044	1
GO:0008233	peptidase activity	molecular_function	4	120	0.0333333	52	2594	0.0200463	0.310807	pbp4;lexA;NWMN_1958;NWMN_2354	0.681577	1		GO:0009310	amine catabolic process	biological_process	1	392	0.00255102	1	2594	0.000385505	0.245363	NWMN_0347	0.936044	1
GO:0008238	exopeptidase activity	molecular_function	2	120	0.0166667	11	2594	0.00424056	0.110069	pbp4;NWMN_2354	0.681577	1		GO:0006400	tRNA modification	biological_process	1	392	0.00255102	23	2594	0.00886662	0.355541	NWMN_1958	0.936044	1
GO:0016798	hydrolase activity, acting on glycosyl bonds	molecular_function	2	120	0.0166667	18	2594	0.00693909	0.22052	treC;NWMN_0178	0.681577	1		GO:0008514	organic anion transmembrane transporter activity	molecular_function	6	392	0.0153061	28	2594	0.0107941	0.439961	NWMN_2500;NWMN_2516;NWMN_1347;NWMN_0374;NWMN_2246;NWMN_0883	0.936044	1
GO:0015672	monovalent inorganic cation transport	biological_process	2	120	0.0166667	20	2594	0.0077101	0.253807	NWMN_0954;atpA	0.681577	1		GO:0016866	intramolecular transferase activity	molecular_function	1	392	0.00255102	18	2594	0.00693909	0.498561	NWMN_1646	0.936044	1
GO:0006576	cellular biogenic amine metabolic process	biological_process	1	120	0.00833333	7	2594	0.00269854	0.303897	NWMN_2510	0.681577	1		GO:0008677	2-dehydropantoate 2-reductase activity	molecular_function	1	392	0.00255102	2	2594	0.00077101	0.344497	panE	0.936044	1
GO:0019538	protein metabolic process	biological_process	7	120	0.0583333	104	2594	0.0400925	0.338976	rpmF;rpmC;rplK;rpsN;prsA;rplE;rpsF	0.681577	1		GO:0015137	citrate transmembrane transporter activity	molecular_function	1	392	0.00255102	1	2594	0.000385505	0.245363	NWMN_2516	0.936044	1
GO:0043648	dicarboxylic acid metabolic process	biological_process	2	120	0.0166667	26	2594	0.0100231	0.353342	gltD;fumC	0.681577	1		GO:0047355	CDP-glycerol glycerophosphotransferase activity	molecular_function	2	392	0.00510204	5	2594	0.00192753	0.231534	NWMN_2269;NWMN_0187	0.936044	1
GO:0070589	cellular component macromolecule biosynthetic process	biological_process	2	120	0.0166667	25	2594	0.00963763	0.336961	murF;fmhB	0.681577	1		GO:0006573	valine metabolic process	biological_process	1	392	0.00255102	4	2594	0.00154202	0.505483	ilvC	0.936044	1
GO:0051536	iron-sulfur cluster binding	molecular_function	3	120	0.025	32	2594	0.0123362	0.199646	gltD;NWMN_0807;leuC	0.681577	1		GO:0004185	serine-type carboxypeptidase activity	molecular_function	1	392	0.00255102	1	2594	0.000385505	0.245363	pbp4	0.936044	1
GO:0005343	organic acid:sodium symporter activity	molecular_function	1	120	0.00833333	6	2594	0.00231303	0.271608	NWMN_0374	0.681577	1		GO:0005615	extracellular space	cellular_component	1	392	0.00255102	2	2594	0.00077101	0.344497	NWMN_1066	0.936044	1
GO:0016434	rRNA (cytosine) methyltransferase activity	molecular_function	1	120	0.00833333	3	2594	0.00115652	0.165558	mraW	0.681577	1		GO:0044422	organelle part	cellular_component	1	392	0.00255102	17	2594	0.00655359	0.497583	rpmF	0.936044	1
GO:0015399	primary active transmembrane transporter activity	molecular_function	3	120	0.025	29	2594	0.0111796	0.165882	secG;atpA;tagH	0.681577	1		GO:1901360	organic cyclic compound metabolic process	biological_process	54	392	0.137755	452	2594	0.174248	0.0827045	NWMN_2281;gntR;NWMN_0667;hisIE;lacR;hemB;coaD;NWMN_1958;comEA;hemC;mraW;sbcC;NWMN_0361;NWMN_0641;ccpA;cmk;NWMN_0088;folK;hisG;NWMN_0637;rpe;thrS;moaE;tdk;NWMN_1747;NWMN_0288;NWMN_0592;purK;mutS2;NWMN_2405;sigA;bioB;hutU;NWMN_2524;lexA;hsdS;nirR;NWMN_0347;NWMN_1545;rbfA;atpA;pnpA;NWMN_2307;NWMN_2452;tyrA;purN;rnhB;rpoE;NWMN_0638;NWMN_1646;pyrB;recG;pdp;treR	0.936044	1
GO:0044711	single-organism biosynthetic process	biological_process	7	120	0.0583333	257	2594	0.0990748	0.157578	NWMN_2510;leuC;atpA;fmhB;thrC;murF;gltD	0.681577	1		GO:0043241	protein complex disassembly	biological_process	1	392	0.00255102	1	2594	0.000385505	0.245363	frr	0.936044	1
GO:0010558	negative regulation of macromolecule biosynthetic process	biological_process	1	120	0.00833333	10	2594	0.00385505	0.39249	lexA	0.681577	1		GO:0016838	carbon-oxygen lyase activity, acting on phosphates	molecular_function	1	392	0.00255102	3	2594	0.00115652	0.430638	thrC	0.936044	1
GO:0009252	peptidoglycan biosynthetic process	biological_process	2	120	0.0166667	21	2594	0.00809561	0.270511	murF;fmhB	0.681577	1		GO:0016833	oxo-acid-lyase activity	molecular_function	1	392	0.00255102	4	2594	0.00154202	0.505483	trpE	0.936044	1
GO:0047480	UDP-N-acetylmuramoyl-tripeptide-D-alanyl-D-alanine ligase activity	molecular_function	1	120	0.00833333	1	2594	0.000385505	0.086491	murF	0.681577	1		GO:0070003	threonine-type peptidase activity	molecular_function	1	392	0.00255102	1	2594	0.000385505	0.245363	hslV	0.936044	1
GO:0097367	carbohydrate derivative binding	molecular_function	10	120	0.0833333	304	2594	0.117194	0.307418	thrS;tagH;NWMN_1322;mutS2;atpA;sbcC;opp1D;NWMN_2036;murF;mvaK2	0.681577	1		GO:0035639	purine ribonucleoside triphosphate binding	molecular_function	34	392	0.0867347	290	2594	0.111796	0.162781	hisIE;coaD;NWMN_0653;sbcC;NWMN_2036;vraS;NWMN_0944;cmk;hisG;tdk;thrS;kdpB;NWMN_0519;purK;mutS2;opp1D;panC;murF;mvaK2;tagH;NWMN_0897;atpA;NWMN_0719;NWMN_1290;NWMN_1763;fruB;NWMN_1322;gatC;NWMN_0688;kdpD;NWMN_0863;mvaD;recG;ureG	0.936044	1
GO:0030203	glycosaminoglycan metabolic process	biological_process	2	120	0.0166667	25	2594	0.00963763	0.336961	murF;fmhB	0.681577	1		GO:0015577	galactitol transmembrane transporter activity	molecular_function	1	392	0.00255102	1	2594	0.000385505	0.245363	NWMN_0182	0.936044	1
GO:0015299	solute:proton antiporter activity	molecular_function	1	120	0.00833333	7	2594	0.00269854	0.303897	NWMN_2338	0.681577	1		GO:0004127	cytidylate kinase activity	molecular_function	1	392	0.00255102	1	2594	0.000385505	0.245363	cmk	0.936044	1
GO:0009372	quorum sensing	biological_process	1	120	0.00833333	2	2594	0.00077101	0.126912	luxS	0.681577	1		GO:0006091	generation of precursor metabolites and energy	biological_process	1	392	0.00255102	28	2594	0.0107941	0.165727	fbaA	0.936044	1
GO:0030170	pyridoxal phosphate binding	molecular_function	3	120	0.025	34	2594	0.0131072	0.223003	thrC;NWMN_2238;NWMN_1871	0.681577	1		GO:0046873	metal ion transmembrane transporter activity	molecular_function	8	392	0.0204082	25	2594	0.00963763	0.0677898	NWMN_0255;NWMN_0423;kdpB;NWMN_2595;NWMN_0374;NWMN_2246;NWMN_0883;NWMN_0338	0.936044	1
GO:0016796	exonuclease activity, active with either ribo- or deoxyribonucleic acids and producing 5'-phosphomonoesters	molecular_function	1	120	0.00833333	3	2594	0.00115652	0.165558	pnpA	0.681577	1		GO:0000166	nucleotide binding	molecular_function	43	392	0.109694	364	2594	0.140324	0.113847	hisIE;coaD;NWMN_0653;sbcC;NWMN_2036;asd;vraS;argC;NWMN_0944;cmk;NWMN_0088;NWMN_2422;hisG;tdk;thrS;kdpB;NWMN_0519;purK;mutS2;opp1D;panC;murF;mvaK2;NWMN_0030;tagH;NWMN_0897;atpA;NWMN_2274;NWMN_0719;gltD;NWMN_1290;NWMN_1763;fruB;NWMN_1322;cdr;gatC;NWMN_0688;kdpD;NWMN_0863;mvaD;recG;ureG;panE	0.936044	1
GO:0031640	killing of cells of other organism	biological_process	1	120	0.00833333	9	2594	0.00346955	0.364278	lukS	0.681577	1		GO:0006547	histidine metabolic process	biological_process	3	392	0.00765306	14	2594	0.00539707	0.480757	hutU;hisG;hisIE	0.936044	1
GO:0005840	ribosome	cellular_component	5	120	0.0416667	48	2594	0.0185042	0.0823652	rpsN;rpsF;rplE;rplK;rpmC	0.681577	1		GO:0006796	phosphate-containing compound metabolic process	biological_process	15	392	0.0382653	138	2594	0.0531997	0.267571	rpe;moaE;fruB;coaD;fbaA;purN;purK;cls;NWMN_2331;atpA;NWMN_2405;pyrB;mvaD;cmk;NWMN_0088	0.936044	1
GO:0030312	external encapsulating structure	cellular_component	2	120	0.0166667	23	2594	0.00886662	0.303869	NWMN_1649;sdrD	0.681577	1		GO:0071266	'de novo' L-methionine biosynthetic process	biological_process	1	392	0.00255102	1	2594	0.000385505	0.245363	asd	0.936044	1
GO:0016021	integral component of membrane	cellular_component	8	120	0.0666667	278	2594	0.10717	0.173438	NWMN_0423;NWMN_2253;NWMN_2338;NWMN_0374;ftsQ;NWMN_0715;secG;NWMN_2166	0.681577	1		GO:0008556	potassium-transporting ATPase activity	molecular_function	1	392	0.00255102	3	2594	0.00115652	0.430638	kdpB	0.936044	1
GO:0034645	cellular macromolecule biosynthetic process	biological_process	12	120	0.1	209	2594	0.0805705	0.396815	lexA;rpmC;rpmF;rplK;rpsN;rpoE;sbcC;fmhB;murF;ccpA;rplE;rpsF	0.68714	1		GO:0031163	metallo-sulfur cluster assembly	biological_process	1	392	0.00255102	4	2594	0.00154202	0.505483	NWMN_0807	0.936044	1
GO:0009059	macromolecule biosynthetic process	biological_process	13	120	0.108333	227	2594	0.0875096	0.410996	lexA;rpmC;rpmF;rplK;rpsN;rpoE;sbcC;fmhB;sigA;murF;ccpA;rplE;rpsF	0.709691	1		GO:0015081	sodium ion transmembrane transporter activity	molecular_function	5	392	0.0127551	10	2594	0.00385505	0.0371298	NWMN_0374;NWMN_0255;NWMN_0423;NWMN_0883;NWMN_2246	0.936044	1
GO:0022402	cell cycle process	biological_process	1	120	0.00833333	11	2594	0.00424056	0.419461	ftsQ	0.714249	1		GO:0051537	2 iron, 2 sulfur cluster binding	molecular_function	1	392	0.00255102	2	2594	0.00077101	0.344497	bioB	0.936044	1
GO:0009112	nucleobase metabolic process	biological_process	1	120	0.00833333	11	2594	0.00424056	0.419461	pdp	0.714249	1		GO:0046144	D-alanine family amino acid metabolic process	biological_process	1	392	0.00255102	2	2594	0.00077101	0.344497	alr	0.936044	1
GO:0046365	monosaccharide catabolic process	biological_process	1	120	0.00833333	11	2594	0.00424056	0.419461	rpe	0.714249	1		GO:0019856	pyrimidine nucleobase biosynthetic process	biological_process	1	392	0.00255102	4	2594	0.00154202	0.505483	pyrB	0.936044	1
GO:0051649	establishment of localization in cell	biological_process	1	120	0.00833333	11	2594	0.00424056	0.419461	secG	0.714249	1		GO:0016888	endodeoxyribonuclease activity, producing 5'-phosphomonoesters	molecular_function	1	392	0.00255102	3	2594	0.00115652	0.430638	NWMN_0454	0.936044	1
GO:0004521	endoribonuclease activity	molecular_function	1	120	0.00833333	11	2594	0.00424056	0.419461	rnhB	0.714249	1		GO:0015939	pantothenate metabolic process	biological_process	2	392	0.00510204	6	2594	0.00231303	0.283441	panC;panE	0.936044	1
GO:0043169	cation binding	molecular_function	14	120	0.116667	246	2594	0.0948342	0.426441	rpe;NWMN_2510;leuC;thrS;luxS;fbaA;NWMN_2238;NWMN_0184;rpsN;rnhB;treC;pnpA;NWMN_2036;NWMN_0807	0.724123	1		GO:0005886	plasma membrane	cellular_component	16	392	0.0408163	171	2594	0.0659214	0.0571691	NWMN_0333;NWMN_1849;NWMN_2253;kdpB;NWMN_2076;NWMN_0044;lacE;cls;tcaA;atpA;prsA;NWMN_0703;secY;lpl6nm;lpl2nm;vraS	0.936044	1
GO:0009987	cellular process	biological_process	45	120	0.375	877	2594	0.338088	0.430514	NWMN_1958;fumC;mraW;ftsQ;sbcC;prsA;ccpA;NWMN_0779;rpe;NWMN_2510;NWMN_0288;thrS;NWMN_2253;NWMN_1637;fbaA;mutS2;NWMN_0715;treC;sigA;secG;murF;NWMN_2166;lexA;rpmC;rpsN;NWMN_0354;atpA;fmhB;arcC;nanE;pnpA;thrC;gltD;leuC;rpmF;luxS;rplK;cdr;rnhB;rpoE;NWMN_1646;lukS;rplE;pdp;rpsF	0.72902	1		GO:0009991	response to extracellular stimulus	biological_process	4	392	0.0102041	16	2594	0.00616808	0.322156	lexA;sbcC;NWMN_1446;NWMN_1445	0.936044	1
GO:0009117	nucleotide metabolic process	biological_process	2	120	0.0166667	87	2594	0.0335389	0.434493	rpe;atpA	0.731716	1		GO:0008150	biological_process	biological_process	144	392	0.367347	1149	2594	0.442945	0.00524725	NWMN_2281;NWMN_0667;NWMN_2460;NWMN_0954;lacR;hemB;prsA;ccpA;folK;moaE;NWMN_0288;NWMN_1747;sdrC;mutS2;NWMN_1623;cspA;NWMN_2405;NWMN_0715;panC;NWMN_2404;NWMN_2551;rpmC;NWMN_0897;rbfA;rpsN;atpA;NWMN_2306;nanE;secY;thrC;NWMN_2550;NWMN_0807;NWMN_0081;NWMN_2452;luxS;tatA;rplK;rnhB;NWMN_1643;rpoE;NWMN_0338;NWMN_0638;alr;treR;pdp;NWMN_2330;comEA;sbcC;asd;NWMN_0361;cmk;rpe;tdk;NWMN_1871;NWMN_0847;acuC;NWM…	0.936044	1
GO:0006753	nucleoside phosphate metabolic process	biological_process	2	120	0.0166667	87	2594	0.0335389	0.434493	rpe;atpA	0.731716	1		GO:0009072	aromatic amino acid family metabolic process	biological_process	3	392	0.00765306	14	2594	0.00539707	0.480757	NWMN_0347;NWMN_1545;tyrA	0.936044	1
GO:0072524	pyridine-containing compound metabolic process	biological_process	1	120	0.00833333	12	2594	0.00462606	0.445243	rpe	0.734687	1		GO:0047480	UDP-N-acetylmuramoyl-tripeptide-D-alanyl-D-alanine ligase activity	molecular_function	1	392	0.00255102	1	2594	0.000385505	0.245363	murF	0.936044	1
GO:0016860	intramolecular oxidoreductase activity	molecular_function	1	120	0.00833333	12	2594	0.00462606	0.445243	cdr	0.734687	1		GO:0043226	organelle	cellular_component	5	392	0.0127551	56	2594	0.0215883	0.336988	rpmC;rpsF;rplE;rplK;rpsN	0.936044	1
GO:0043170	macromolecule metabolic process	biological_process	22	120	0.183333	413	2594	0.159214	0.447663	NWMN_1958;mraW;sbcC;prsA;ccpA;NWMN_0288;thrS;mutS2;sigA;murF;lexA;rpmC;rpsN;fmhB;pnpA;rpmF;rplK;rnhB;rpoE;NWMN_1646;rplE;rpsF	0.734687	1		GO:0005198	structural molecule activity	molecular_function	6	392	0.0153061	59	2594	0.0227448	0.457264	rpmF;rpmC;rplK;rpsN;rplE;rpsF	0.936044	1
GO:0009199	ribonucleoside triphosphate metabolic process	biological_process	1	120	0.00833333	12	2594	0.00462606	0.445243	atpA	0.734687	1		GO:0004298	threonine-type endopeptidase activity	molecular_function	1	392	0.00255102	1	2594	0.000385505	0.245363	hslV	0.936044	1
GO:0006725	cellular aromatic compound metabolic process	biological_process	16	120	0.133333	428	2594	0.164996	0.448243	lexA;rpe;NWMN_0288;thrS;NWMN_1958;mutS2;mraW;rnhB;atpA;rpoE;sbcC;sigA;pnpA;NWMN_1646;ccpA;pdp	0.734687	1		GO:0008565	protein transporter activity	molecular_function	3	392	0.00765306	7	2594	0.00269854	0.133396	secG;tatA;NWMN_1446	0.936044	1
GO:0009056	catabolic process	biological_process	6	120	0.05	93	2594	0.035852	0.447898	rpe;fbaA;rnhB;treC;nanE;pnpA	0.734687	1		GO:0003848	2-amino-4-hydroxy-6-hydroxymethyldihydropteridine diphosphokinase activity	molecular_function	1	392	0.00255102	1	2594	0.000385505	0.245363	folK	0.936044	1
GO:0034654	nucleobase-containing compound biosynthetic process	biological_process	5	120	0.0416667	164	2594	0.0632228	0.440142	lexA;atpA;ccpA;rpoE;sigA	0.734687	1		GO:0034028	5-(carboxyamino)imidazole ribonucleotide synthase activity	molecular_function	1	392	0.00255102	1	2594	0.000385505	0.245363	purK	0.936044	1
GO:0009201	ribonucleoside triphosphate biosynthetic process	biological_process	1	120	0.00833333	12	2594	0.00462606	0.445243	atpA	0.734687	1		GO:0070008	serine-type exopeptidase activity	molecular_function	1	392	0.00255102	1	2594	0.000385505	0.245363	pbp4	0.936044	1
GO:0019829	cation-transporting ATPase activity	molecular_function	1	120	0.00833333	12	2594	0.00462606	0.445243	atpA	0.734687	1		GO:1901135	carbohydrate derivative metabolic process	biological_process	16	392	0.0408163	131	2594	0.0505012	0.454568	fruB;coaD;fbaA;NWMN_1958;purK;murQ;NWMN_1623;purN;atpA;fmhB;NWMN_2405;nanE;pyrB;murF;NWMN_1534;pdp	0.936044	1
GO:0016620	oxidoreductase activity, acting on the aldehyde or oxo group of donors, NAD or NADP as acceptor	molecular_function	1	120	0.00833333	12	2594	0.00462606	0.445243	NWMN_2510	0.734687	1		GO:1901657	glycosyl compound metabolic process	biological_process	6	392	0.0153061	58	2594	0.0223593	0.456507	coaD;NWMN_1958;atpA;NWMN_2405;pyrB;pdp	0.936044	1
GO:0034641	cellular nitrogen compound metabolic process	biological_process	17	120	0.141667	444	2594	0.171164	0.456756	lexA;rpe;NWMN_2510;NWMN_0288;thrS;NWMN_1958;mutS2;mraW;rnhB;atpA;rpoE;sbcC;sigA;pnpA;NWMN_1646;ccpA;pdp	0.736682	1		GO:0050567	glutaminyl-tRNA synthase (glutamine-hydrolyzing) activity	molecular_function	1	392	0.00255102	3	2594	0.00115652	0.430638	gatC	0.936044	1
GO:0015291	secondary active transmembrane transporter activity	molecular_function	3	120	0.025	45	2594	0.0173477	0.469194	NWMN_0374;NWMN_0423;NWMN_2338	0.736682	1		GO:0005575	cellular_component	cellular_component	109	392	0.278061	874	2594	0.336931	0.0210856	NWMN_0667;lacR;prsA;NWMN_2516;NWMN_1747;sdrC;NWMN_1623;NWMN_0374;cspA;NWMN_0715;panC;rpmC;NWMN_0897;rbfA;rpsN;NWMN_0187;atpA;secY;lpl2nm;NWMN_0081;NWMN_1950;NWMN_0255;NWMN_0423;tatA;rplK;rnhB;NWMN_0638;NWMN_0338;NWMN_0863;NWMN_2396;NWMN_2330;narI;asd;cmk;tdk;hutU;murF;NWMN_2303;NWMN_0354;spsA;potB;NWMN_0044;lacE;NWMN_0208;cls;NWMN_2595;NWMN_0703;kdpD;frr;mvaD;ureG;rpsF;fmtB;NWMN_0333;hslV;NWMN_13…	0.936044	1
GO:0043566	structure-specific DNA binding	molecular_function	1	120	0.00833333	13	2594	0.00501157	0.46989	mutS2	0.736682	1		GO:0051188	cofactor biosynthetic process	biological_process	7	392	0.0178571	68	2594	0.0262143	0.389229	folK;moaE;hemB;coaD;hemC;panC;panE	0.936044	1
GO:0004252	serine-type endopeptidase activity	molecular_function	1	120	0.00833333	13	2594	0.00501157	0.46989	lexA	0.736682	1		GO:0016651	oxidoreductase activity, acting on NAD(P)H	molecular_function	1	392	0.00255102	19	2594	0.0073246	0.502851	cdr	0.936044	1
GO:0009142	nucleoside triphosphate biosynthetic process	biological_process	1	120	0.00833333	13	2594	0.00501157	0.46989	atpA	0.736682	1		GO:0051603	proteolysis involved in cellular protein catabolic process	biological_process	1	392	0.00255102	1	2594	0.000385505	0.245363	hslV	0.936044	1
GO:0016070	RNA metabolic process	biological_process	10	120	0.0833333	172	2594	0.0663069	0.453421	lexA;thrS;NWMN_1958;mraW;rnhB;rpoE;NWMN_1646;sigA;pnpA;ccpA	0.736682	1		GO:0034645	cellular macromolecule biosynthetic process	biological_process	26	392	0.0663265	209	2594	0.0805705	0.36585	NWMN_2281;gntR;NWMN_0667;lacR;sbcC;NWMN_0641;pth;ccpA;NWMN_0637;tdk;NWMN_1623;NWMN_2524;murF;lexA;rpmC;rpsN;fmhB;rpmF;NWMN_2452;rplK;gatC;rpoE;NWMN_0638;rplE;rpsF;treR	0.936044	1
GO:0006281	DNA repair	biological_process	3	120	0.025	44	2594	0.0169622	0.462144	lexA;sbcC;mutS2	0.736682	1		GO:0046483	heterocycle metabolic process	biological_process	52	392	0.132653	441	2594	0.170008	0.0679224	NWMN_2281;gntR;NWMN_0667;hisIE;lacR;hemB;coaD;NWMN_1958;comEA;hemC;mraW;sbcC;NWMN_0361;NWMN_0641;ccpA;cmk;NWMN_0088;folK;hisG;NWMN_0637;rpe;thrS;moaE;tdk;NWMN_1747;NWMN_0288;NWMN_0592;purK;mutS2;NWMN_2405;sigA;bioB;hutU;NWMN_2524;lexA;hsdS;nirR;NWMN_0347;rbfA;atpA;pnpA;NWMN_2307;NWMN_2452;purN;rnhB;rpoE;NWMN_0638;NWMN_1646;pyrB;recG;pdp;treR	0.936044	1
GO:0006364	rRNA processing	biological_process	1	120	0.00833333	13	2594	0.00501157	0.46989	mraW	0.736682	1		GO:0009088	threonine biosynthetic process	biological_process	3	392	0.00765306	6	2594	0.00231303	0.103004	thrA;thrC;asd	0.936044	1
GO:0006040	amino sugar metabolic process	biological_process	1	120	0.00833333	13	2594	0.00501157	0.46989	nanE	0.736682	1		GO:0004834	tryptophan synthase activity	molecular_function	1	392	0.00255102	2	2594	0.00077101	0.344497	trpA	0.936044	1
GO:0022804	active transmembrane transporter activity	molecular_function	6	120	0.05	95	2594	0.036623	0.453053	NWMN_0423;tagH;NWMN_2338;NWMN_0374;atpA;secG	0.736682	1		GO:0003755	peptidyl-prolyl cis-trans isomerase activity	molecular_function	1	392	0.00255102	3	2594	0.00115652	0.430638	prsA	0.936044	1
GO:0015992	proton transport	biological_process	1	120	0.00833333	13	2594	0.00501157	0.46989	atpA	0.736682	1		GO:0006548	histidine catabolic process	biological_process	1	392	0.00255102	4	2594	0.00154202	0.505483	hutU	0.936044	1
GO:0006974	cellular response to DNA damage stimulus	biological_process	3	120	0.025	44	2594	0.0169622	0.462144	lexA;sbcC;mutS2	0.736682	1		GO:0042398	cellular modified amino acid biosynthetic process	biological_process	4	392	0.0102041	14	2594	0.00539707	0.281853	folK;NWMN_2510;panC;panE	0.936044	1
GO:0070011	peptidase activity, acting on L-amino acid peptides	molecular_function	3	120	0.025	44	2594	0.0169622	0.462144	pbp4;lexA;NWMN_2354	0.736682	1		GO:0015079	potassium ion transmembrane transporter activity	molecular_function	1	392	0.00255102	4	2594	0.00154202	0.505483	kdpB	0.936044	1
GO:0006818	hydrogen transport	biological_process	1	120	0.00833333	13	2594	0.00501157	0.46989	atpA	0.736682	1		GO:0009236	cobalamin biosynthetic process	biological_process	1	392	0.00255102	2	2594	0.00077101	0.344497	nirR	0.936044	1
GO:0016072	rRNA metabolic process	biological_process	1	120	0.00833333	13	2594	0.00501157	0.46989	mraW	0.736682	1		GO:0009057	macromolecule catabolic process	biological_process	4	392	0.0102041	13	2594	0.00501157	0.265655	rnhB;NWMN_1534;NWMN_2307;pnpA	0.936044	1
GO:1901576	organic substance biosynthetic process	biological_process	18	120	0.15	470	2594	0.181187	0.465436	lexA;NWMN_2510;leuC;rpmC;rpmF;rplK;rpsN;atpA;rpoE;sbcC;fmhB;sigA;thrC;ccpA;murF;gltD;rpsF;rplE	0.736682	1		GO:0005416	cation:amino acid symporter activity	molecular_function	2	392	0.00510204	4	2594	0.00154202	0.18034	NWMN_2246;NWMN_0883	0.936044	1
GO:0005887	integral component of plasma membrane	cellular_component	1	120	0.00833333	13	2594	0.00501157	0.46989	ftsQ	0.736682	1		GO:0031668	cellular response to extracellular stimulus	biological_process	4	392	0.0102041	16	2594	0.00616808	0.322156	lexA;sbcC;NWMN_1446;NWMN_1445	0.936044	1
GO:0033554	cellular response to stress	biological_process	3	120	0.025	46	2594	0.0177332	0.47645	lexA;sbcC;mutS2	0.745061	1		GO:0004595	pantetheine-phosphate adenylyltransferase activity	molecular_function	1	392	0.00255102	1	2594	0.000385505	0.245363	coaD	0.936044	1
GO:0006006	glucose metabolic process	biological_process	1	120	0.00833333	14	2594	0.00539707	0.493451	rpe	0.746877	1		GO:0022890	inorganic cation transmembrane transporter activity	molecular_function	11	392	0.0280612	44	2594	0.0169622	0.154088	NWMN_0255;NWMN_0423;kdpB;NWMN_2338;NWMN_2595;NWMN_0374;NWMN_2246;atpA;NWMN_0883;NWMN_0338;NWMN_1950	0.936044	1
GO:0030145	manganese ion binding	molecular_function	1	120	0.00833333	14	2594	0.00539707	0.493451	rnhB	0.746877	1		GO:0005737	cytoplasm	cellular_component	27	392	0.0688776	296	2594	0.114109	0.00664444	hisIE;coaD;mraW;asd;pth;argC;cmk;hisG;NWMN_0637;tdk;thrS;NWMN_1747;cspA;treC;sigA;panC;hutU;murF;mvaK2;NWMN_0897;rbfA;pnpA;rnhB;NWMN_0638;frr;ureG;panE	0.936044	1
GO:0043234	protein complex	cellular_component	3	120	0.025	48	2594	0.0185042	0.491498	atpA;tagH;fumC	0.746877	1		GO:0006655	phosphatidylglycerol biosynthetic process	biological_process	1	392	0.00255102	2	2594	0.00077101	0.344497	cls	0.936044	1
GO:0042398	cellular modified amino acid biosynthetic process	biological_process	1	120	0.00833333	14	2594	0.00539707	0.493451	NWMN_2510	0.746877	1		GO:0032561	guanyl ribonucleotide binding	molecular_function	1	392	0.00255102	32	2594	0.0123362	0.115058	ureG	0.936044	1
GO:0008270	zinc ion binding	molecular_function	3	120	0.025	47	2594	0.0181187	0.483892	fbaA;NWMN_0184;rpsN	0.746877	1		GO:0008804	carbamate kinase activity	molecular_function	1	392	0.00255102	1	2594	0.000385505	0.245363	arcC	0.936044	1
GO:0050896	response to stimulus	biological_process	3	120	0.025	107	2594	0.041249	0.483697	lexA;sbcC;mutS2	0.746877	1		GO:0000150	recombinase activity	molecular_function	1	392	0.00255102	2	2594	0.00077101	0.344497	int	0.936044	1
GO:1901566	organonitrogen compound biosynthetic process	biological_process	7	120	0.0583333	209	2594	0.0805705	0.489685	NWMN_2510;leuC;atpA;fmhB;thrC;murF;gltD	0.746877	1		GO:0005839	proteasome core complex	cellular_component	1	392	0.00255102	1	2594	0.000385505	0.245363	hslV	0.936044	1
GO:0006396	RNA processing	biological_process	3	120	0.025	47	2594	0.0181187	0.483892	NWMN_1958;pnpA;mraW	0.746877	1		GO:0015157	oligosaccharide transmembrane transporter activity	molecular_function	1	392	0.00255102	3	2594	0.00115652	0.430638	lacE	0.936044	1
GO:0044391	ribosomal subunit	cellular_component	1	120	0.00833333	14	2594	0.00539707	0.493451	rpmF	0.746877	1		GO:0018160	peptidyl-pyrromethane cofactor linkage	biological_process	1	392	0.00255102	1	2594	0.000385505	0.245363	hemC	0.936044	1
GO:0006213	pyrimidine nucleoside metabolic process	biological_process	1	120	0.00833333	14	2594	0.00539707	0.493451	pdp	0.746877	1		GO:0050896	response to stimulus	biological_process	11	392	0.0280612	107	2594	0.041249	0.2649	lexA;NWMN_1446;comEA;mutS2;tcaA;sbcC;NWMN_2559;NWMN_2524;bsaA1;recG;NWMN_1445	0.936044	1
GO:0009067	aspartate family amino acid biosynthetic process	biological_process	1	120	0.00833333	14	2594	0.00539707	0.493451	thrC	0.746877	1		GO:0032555	purine ribonucleotide binding	molecular_function	34	392	0.0867347	291	2594	0.112182	0.139558	hisIE;coaD;NWMN_0653;sbcC;NWMN_2036;vraS;NWMN_0944;cmk;hisG;tdk;thrS;kdpB;NWMN_0519;purK;mutS2;opp1D;panC;murF;mvaK2;tagH;NWMN_0897;atpA;NWMN_0719;NWMN_1290;NWMN_1763;fruB;NWMN_1322;gatC;NWMN_0688;kdpD;NWMN_0863;mvaD;recG;ureG	0.936044	1
GO:0006457	protein folding	biological_process	1	120	0.00833333	14	2594	0.00539707	0.493451	prsA	0.746877	1		GO:0004333	fumarate hydratase activity	molecular_function	1	392	0.00255102	1	2594	0.000385505	0.245363	fumC	0.936044	1
GO:0006066	alcohol metabolic process	biological_process	1	120	0.00833333	14	2594	0.00539707	0.493451	NWMN_2510	0.746877	1		GO:0044281	small molecule metabolic process	biological_process	43	392	0.109694	321	2594	0.123747	0.45699	panE;hisIE;coaD;NWMN_1958;fumC;asd;argC;cmk;NWMN_0088;folK;hisG;rpe;NWMN_2510;thrS;NWMN_0847;acuC;NWMN_1637;ilvC;purK;NWMN_2405;panC;bioB;hutU;NWMN_1228;nirR;NWMN_0347;NWMN_1545;murQ;atpA;arcC;nanE;glpQ;thrA;thrC;gltD;leuC;NWMN_2331;tyrA;purN;NWMN_1643;pyrB;alr;pdp	0.936044	1
GO:0016787	hydrolase activity	molecular_function	19	120	0.158333	352	2594	0.135698	0.495966	lexA;NWMN_0178;tagH;NWMN_1085;NWMN_1322;NWMN_1958;NWMN_2479;mutS2;NWMN_2354;rnhB;atpA;sbcC;opp1D;treC;pnpA;NWMN_0760;pbp4;NWMN_0454;hipO	0.748835	1		GO:0016743	carboxyl- or carbamoyltransferase activity	molecular_function	1	392	0.00255102	3	2594	0.00115652	0.430638	pyrB	0.936044	1
GO:0071103	DNA conformation change	biological_process	1	120	0.00833333	15	2594	0.00578258	0.515972	NWMN_0288	0.769564	1		GO:0006807	nitrogen compound metabolic process	biological_process	73	392	0.186224	557	2594	0.214726	0.207452	NWMN_2281;gntR;pdp;NWMN_0667;panE;hisIE;lacR;hemB;coaD;NWMN_1958;comEA;hemC;mraW;sbcC;asd;NWMN_0361;NWMN_0641;ccpA;argC;cmk;NWMN_0088;folK;hisG;NWMN_0637;rpe;thrS;moaE;tdk;NWMN_1747;NWMN_0288;NWMN_2510;NWMN_0592;ilvC;purK;mutS2;NWMN_1623;NWMN_2405;sigA;panC;bioB;hutU;murF;NWMN_2524;NWMN_1228;lexA;hsdS;nirR;NWMN_0347;NWMN_1545;rbfA;atpA;fmhB;arcC;pnpA;thrA;thrC;gltD;NWMN_1534;NWMN_2307;leuC;NWMN_2…	0.936044	1
GO:0009141	nucleoside triphosphate metabolic process	biological_process	1	120	0.00833333	15	2594	0.00578258	0.515972	atpA	0.769564	1		GO:0019441	tryptophan catabolic process to kynurenine	biological_process	1	392	0.00255102	1	2594	0.000385505	0.245363	NWMN_0347	0.936044	1
GO:0042625	ATPase activity, coupled to transmembrane movement of ions	molecular_function	1	120	0.00833333	15	2594	0.00578258	0.515972	atpA	0.769564	1		GO:0004386	helicase activity	molecular_function	1	392	0.00255102	19	2594	0.0073246	0.502851	recG	0.936044	1
GO:0043650	dicarboxylic acid biosynthetic process	biological_process	1	120	0.00833333	15	2594	0.00578258	0.515972	gltD	0.769564	1		GO:0005294	neutral L-amino acid secondary active transmembrane transporter activity	molecular_function	1	392	0.00255102	2	2594	0.00077101	0.344497	NWMN_0883	0.936044	1
GO:0006096	glycolytic process	biological_process	1	120	0.00833333	15	2594	0.00578258	0.515972	fbaA	0.769564	1		GO:0006569	tryptophan catabolic process	biological_process	1	392	0.00255102	1	2594	0.000385505	0.245363	NWMN_0347	0.936044	1
GO:1901293	nucleoside phosphate biosynthetic process	biological_process	1	120	0.00833333	59	2594	0.0227448	0.519762	atpA	0.769599	1		GO:0001883	purine nucleoside binding	molecular_function	34	392	0.0867347	290	2594	0.111796	0.162781	hisIE;coaD;NWMN_0653;sbcC;NWMN_2036;vraS;NWMN_0944;cmk;hisG;tdk;thrS;kdpB;NWMN_0519;purK;mutS2;opp1D;panC;murF;mvaK2;tagH;NWMN_0897;atpA;NWMN_0719;NWMN_1290;NWMN_1763;fruB;NWMN_1322;gatC;NWMN_0688;kdpD;NWMN_0863;mvaD;recG;ureG	0.936044	1
GO:0009165	nucleotide biosynthetic process	biological_process	1	120	0.00833333	59	2594	0.0227448	0.519762	atpA	0.769599	1		GO:0070189	kynurenine metabolic process	biological_process	1	392	0.00255102	1	2594	0.000385505	0.245363	NWMN_0347	0.936044	1
GO:0000287	magnesium ion binding	molecular_function	1	120	0.00833333	58	2594	0.0223593	0.518233	pnpA	0.769599	1		GO:0009308	amine metabolic process	biological_process	2	392	0.00510204	7	2594	0.00269854	0.334994	NWMN_0347;NWMN_2510	0.936044	1
GO:0006732	coenzyme metabolic process	biological_process	1	120	0.00833333	60	2594	0.0231303	0.521596	rpe	0.770453	1		GO:0016852	sirohydrochlorin cobaltochelatase activity	molecular_function	1	392	0.00255102	1	2594	0.000385505	0.245363	nirR	0.936044	1
GO:0046872	metal ion binding	molecular_function	13	120	0.108333	241	2594	0.0929067	0.523077	rpe;NWMN_2510;leuC;thrS;luxS;fbaA;NWMN_2238;NWMN_0184;rpsN;rnhB;NWMN_2036;pnpA;NWMN_0807	0.770784	1		GO:0019557	histidine catabolic process to glutamate and formate	biological_process	1	392	0.00255102	4	2594	0.00154202	0.505483	hutU	0.936044	1
GO:0019318	hexose metabolic process	biological_process	1	120	0.00833333	16	2594	0.00616808	0.537501	rpe	0.782631	1		GO:0046348	amino sugar catabolic process	biological_process	2	392	0.00510204	4	2594	0.00154202	0.18034	nanE;murQ	0.936044	1
GO:0044446	intracellular organelle part	cellular_component	1	120	0.00833333	16	2594	0.00616808	0.537501	rpmF	0.782631	1		GO:0015940	pantothenate biosynthetic process	biological_process	2	392	0.00510204	5	2594	0.00192753	0.231534	panC;panE	0.936044	1
GO:0016763	transferase activity, transferring pentosyl groups	molecular_function	1	120	0.00833333	16	2594	0.00616808	0.537501	pdp	0.782631	1		GO:0006768	biotin metabolic process	biological_process	1	392	0.00255102	4	2594	0.00154202	0.505483	bioB	0.936044	1
GO:0016903	oxidoreductase activity, acting on the aldehyde or oxo group of donors	molecular_function	1	120	0.00833333	16	2594	0.00616808	0.537501	NWMN_2510	0.782631	1		GO:0005524	ATP binding	molecular_function	33	392	0.0841837	260	2594	0.100231	0.3624	hisIE;coaD;NWMN_0653;sbcC;NWMN_2036;vraS;NWMN_0944;cmk;hisG;tdk;thrS;kdpB;NWMN_0519;purK;mutS2;opp1D;panC;murF;mvaK2;tagH;NWMN_0897;atpA;NWMN_0719;NWMN_1290;NWMN_1763;fruB;NWMN_1322;gatC;NWMN_0688;kdpD;NWMN_0863;mvaD;recG	0.936044	1
GO:0022607	cellular component assembly	biological_process	1	120	0.00833333	16	2594	0.00616808	0.537501	NWMN_0807	0.782631	1		GO:0071424	rRNA (cytosine-N4-)-methyltransferase activity	molecular_function	1	392	0.00255102	2	2594	0.00077101	0.344497	mraW	0.936044	1
GO:0044249	cellular biosynthetic process	biological_process	18	120	0.15	457	2594	0.176176	0.539243	lexA;NWMN_2510;leuC;rpmC;rpmF;rplK;rpsN;atpA;rpoE;sbcC;fmhB;sigA;thrC;ccpA;murF;gltD;rpsF;rplE	0.783308	1		GO:0019001	guanyl nucleotide binding	molecular_function	1	392	0.00255102	32	2594	0.0123362	0.115058	ureG	0.936044	1
GO:0019219	regulation of nucleobase-containing compound metabolic process	biological_process	4	120	0.0333333	64	2594	0.0246723	0.541881	lexA;cspA;rpoE;mutS2	0.783427	1		GO:0055085	transmembrane transport	biological_process	12	392	0.0306122	50	2594	0.0192753	0.179472	NWMN_2592;NWMN_2253;tatA;NWMN_0208;NWMN_1446;NWMN_0354;atpA;NWMN_0338;secY;NWMN_0256;NWMN_2166;NWMN_0081	0.936044	1
GO:0051171	regulation of nitrogen compound metabolic process	biological_process	4	120	0.0333333	64	2594	0.0246723	0.541881	lexA;cspA;rpoE;mutS2	0.783427	1		GO:0006522	alanine metabolic process	biological_process	1	392	0.00255102	4	2594	0.00154202	0.505483	alr	0.936044	1
GO:0044422	organelle part	cellular_component	1	120	0.00833333	17	2594	0.00655359	0.558079	rpmF	0.790075	1		GO:0006418	tRNA aminoacylation for protein translation	biological_process	1	392	0.00255102	21	2594	0.00809561	0.346749	thrS	0.936044	1
[truncated: 577 more rows]

## Sheet: GO_BRC+vsDRC+
Regulated gene selection threshold > 25 reads in on of the samples														Regulated gene selection threshold > 8 reads in on of the samples
[truncated: 1,196 more rows]

## Sheet: aureowiki_fxn_BRC+vsBRC-
Regulated gene selection threshold > 25 reads in on of the samples														Regulated gene selection threshold > 8 reads in on of the samples
Total genes														Total genes
[truncated: 427 more rows]

## Sheet: aureowiki_fxn_DRC+vsDRC-
Regulated gene selection threshold > 25 reads in on of the samples														Regulated gene selection threshold > 8 reads in on of the samples
[truncated: 430 more rows]

[truncated: 1 more sheets: aureowiki_fxn_BRC+vsDRC+]
