# Supplementary material for: Cell differentiation defines acute and chronic infection cell types in Staphylococcus aureus
Source: eLife. 2017 Sep 12;6:e28023. doi: 10.7554/eLife.28023 (PMC5595439; doi:10.7554/eLife.28023)
Supplement: Figure 6—source data 4. — Hypergeometric analysis probability and hypergeometric analysis heatmap comparison. [file elife-28023-fig6-data4.xlsx]

## Sheet: Description
Garcia-Betancur et al. 2017
Additional datasets
Hypergeometric probability for RNAseq
Sheet	Name	Short description
Sheet 2	Hypergeometric_DRC+_vs_BRC+	Unsupervised hierarchical clustering of commonly expressed genes differentially regulated for BRcells+ vs DRcells+.
Sheet 3	Hypergeometric_probability	Unsupervised hierarchical clustering. Hypergeometric analysis probability calculation from the total genes selected by from DESeq analysis.
Sheet 4	Hypergeo_heatmap_for_comparison	Unsupervised hierarchical clustering. Hypergeometric analysis and heatmap for comparison.

## Sheet: Hypergeometric_DRC+_vs_BRC+
Common genes selected from the samples with threshold of > 25 reads in one of the samples								Total regulated genes in at least one of the samples: BRC and DRC samples								Commonly regulated genes (Up-, down- and opposite-regulated)
Feature	Start	End	Strand	Gene_name	log2FC_BRC-_vs_BRC+	log2FC_DRC-_vs_DRC+		Feature	Start	End	Strand	Gene_name	log2FC_BRC-_vs_BRC+	log2FC_DRC-_vs_DRC+		Feature	Start	End	Strand	Gene_name	log2FC_BRC-_vs_BRC+	log2FC_DRC-_vs_DRC+
coding_gene	2627840	2632445	-	NWMN_2392	-4.98112	1.10692		coding_gene	1944753	1946238	-	fumC	0.806128	-5.08746		coding_gene	1188657	1189552	+	NWMN_1085	1.39318	-2.71272
coding_gene	337916	338577	+	NWMN_0288	-4.42653	1.80735		coding_gene	1680057	1680795	-	NWMN_1515	-0.27453	-4.80735		coding_gene	1825386	1825797	-	NWMN_1637	1.70323	-1.58496
coding_gene	691818	693213	-	pbp4	-2.80504	1.85798		coding_gene	1829332	1830223	-	NWMN_1642	0.531239	-4.16993		coding_gene	511002	512128	+	holB	1.04622	-1.45066
coding_gene	749155	751313	+	fruA	-2.69243	-0.669851		coding_gene	868776	869371	+	NWMN_0778	-1.20675	-4.12928		coding_gene	1436583	1437988	+	lysC	1.45425	-1.38306
coding_gene	425867	426645	+	NWMN_0378	-2.55582	1.78427		coding_gene	2701953	2702344	+	NWMN_2456	-0.0306045	-3.70044		coding_gene	2687440	2688817	-	mvaA	1.63956	-1.37851
coding_gene	1642685	1643774	-	NWMN_1476	-2.40229	0.514573		coding_gene	946558	947192	+	NWMN_0851	-0.734655	-3.22239		coding_gene	1353687	1355395	+	NWMN_1230	1.37048	-1.04731
coding_gene	1928800	1929640	-	NWMN_1728	-2.3471	0.237039		coding_gene	2249664	2250294	-	rpoE	0.116609	-2.9386		coding_gene	1063404	1064055	-	def	-1.45038	1
coding_gene	2388162	2389527	-	fmhB	-2.10461	-1.61891		coding_gene	2443673	2444403	+	NWMN_2223	-1.54992	-2.90689		coding_gene	569216	570162	+	NWMN_0494	-1.10461	1.05063
coding_gene	116315	119124	+	adhE	-2.04252	0.660514		coding_gene	1834293	1835088	-	NWMN_1646	0.0391304	-2.848		coding_gene	1010843	1012716	+	memD	-1.27156	1.074
coding_gene	395404	396785	+	NWMN_0346	-1.86263	1.18763		coding_gene	968524	969430	-	NWMN_0872	0.756331	-2.80735		coding_gene	1618090	1619176	-	glk	-1.79577	1.08092
coding_gene	2018015	2018861	-	NWMN_1811	-1.84503	-1.32193		coding_gene	1170189	1170718	+	NWMN_1066	-0.885965	-2.80735		coding_gene	2627840	2632445	-	NWMN_2392	-4.98112	1.10692
coding_gene	1236119	1237413	+	NWMN_1128	-1.79999	-0.906891		coding_gene	1202791	1203782	+	NWMN_1097	-0.899286	-2.80735		coding_gene	741408	742981	+	NWMN_0660	-1.37139	1.14684
coding_gene	1618090	1619176	-	glk	-1.79577	1.08092		coding_gene	1375014	1375737	-	lexA	0.206928	-2.76553		coding_gene	1590648	1591185	-	NWMN_1420	-1.33342	1.16993
coding_gene	2257267	2258668	-	pdp	-1.76043	-1.926		coding_gene	1188657	1189552	+	NWMN_1085	1.39318	-2.71272		coding_gene	2690307	2690928	-	NWMN_2447	-1.0115	1.16993
coding_gene	1057287	1058848	+	cydA	-1.75531	0.025091		coding_gene	638771	640047	+	mvaK2	0.495464	-2.52356		coding_gene	395404	396785	+	NWMN_0346	-1.86263	1.18763
coding_gene	2244285	2245644	-	murZ	-1.71931	-1		coding_gene	1102414	1103402	+	NWMN_0995	-0.555117	-2.36923		coding_gene	594201	595366	+	capD	-1.56404	1.28011
coding_gene	966056	968064	+	NWMN_0870	-1.70664	0.473931		coding_gene	1709135	1709495	-	NWMN_1540	-0.341644	-2.23704		coding_gene	2648604	2650596	-	NWMN_2407	-1.09937	1.51457
coding_gene	281156	285795	+	NWMN_0223	-1.61918	1.926		coding_gene	795514	796034	+	NWMN_0710	0.152003	-2.19265		coding_gene	425867	426645	+	NWMN_0378	-2.55582	1.78427
coding_gene	594201	595366	+	capD	-1.56404	1.28011		coding_gene	2006199	2006739	-	NWMN_1794	-0.267835	-2.152		coding_gene	337916	338577	+	NWMN_0288	-4.42653	1.80735
coding_gene	2443673	2444403	+	NWMN_2223	-1.54992	-2.90689		coding_gene	1931898	1933060	+	prsA	-0.326997	-2.14684		coding_gene	691818	693213	-	pbp4	-2.80504	1.85798
coding_gene	1970884	1971526	-	NWMN_1759	-1.53345	2.4021		coding_gene	732235	733210	-	bacA	0.647467	-2.11548		coding_gene	1241058	1241902	+	rpe	-1.23389	1.89308
coding_gene	1855927	1857208	-	ribA	-1.52963	-0.295456		coding_gene	534460	535061	+	NWMN_0470	-0.799087	-2.04439		coding_gene	281156	285795	+	NWMN_0223	-1.61918	1.926
coding_gene	1639489	1639993	-	NWMN_1471	-1.51964	0.830075		coding_gene	2784347	2785415	-	arcC	-1.06074	-2.03562		coding_gene	1970884	1971526	-	NWMN_1759	-1.53345	2.4021
tRNA	2185718	2185891	-	NWMN_tRNA49	-1.48042	0.440593		coding_gene	2725625	2726835	+	NWMN_2479	0.342141	-2		coding_gene	474285	475825	+	NWMN_0423	-1.11685	2.63227
coding_gene	921444	922975	+	pgi	-1.4567	-0.552541		coding_gene	2305522	2306095	-	NWMN_2069	0.406148	-1.97575		coding_gene	2388162	2389527	-	fmhB	-2.10461	-1.61891
coding_gene	1063404	1064055	-	def	-1.45038	1		coding_gene	2207863	2209321	-	murF	-0.28713	-1.96347		coding_gene	2018015	2018861	-	NWMN_1811	-1.84503	-1.32193
coding_gene	654069	654805	+	NWMN_0573	-1.43308	-0.748461		coding_gene	1631297	1632503	-	sigA	-0.419154	-1.9542		coding_gene	2257267	2258668	-	pdp	-1.76043	-1.926
coding_gene	2787869	2789204	-	arcA	-1.42653	-0.371969		coding_gene	2257267	2258668	-	pdp	-1.76043	-1.926		coding_gene	2244285	2245644	-	murZ	-1.71931	-1
coding_gene	1359988	1360942	-	NWMN_1237	-1.42653	-0.893085		coding_gene	895422	895764	-	NWMN_0807	0.384433	-1.92057		coding_gene	2443673	2444403	+	NWMN_2223	-1.54992	-2.90689
coding_gene	189672	190398	-	NWMN_0149	-1.42653	-1.50901		coding_gene	869164	869660	+	NWMN_0779	0.227291	-1.90689		coding_gene	189672	190398	-	NWMN_0149	-1.42653	-1.50901
tRNA	1921466	1921639	-	NWMN_tRNA19	-1.39601	0.437867		coding_gene	2256081	2256751	+	luxS	0.150776	-1.89308		coding_gene	2713952	2714819	-	oatA	-1.32752	-1.29546
coding_gene	928432	932285	+	rexA	-1.38847	-0.662965		coding_gene	1159058	1161606	+	mutS2	-0.231137	-1.89308		coding_gene	2259624	2260534	+	deoD	-1.2656	-1.28011
coding_gene	741408	742981	+	NWMN_0660	-1.37139	1.14684		coding_gene	800481	801651	-	NWMN_0715	0.291067	-1.89308		coding_gene	868776	869371	+	NWMN_0778	-1.20675	-4.12928
coding_gene	1224836	1226633	-	NWMN_1119	-1.36843	0.415037		coding_gene	1680980	1681388	-	NWMN_1516	-0.280682	-1.88753		coding_gene	2784347	2785415	-	arcC	-1.06074	-2.03562
coding_gene	1085301	1088971	+	pycA	-1.3603	0.485427		coding_gene	1453280	1454171	-	NWMN_1322	0.828378	-1.83188		coding_gene	595501	596777	+	ilvE	-1.02347	-1.15754
coding_gene	92233	93209	+	NWMN_0071	-1.34681	-0.0297473		coding_gene	934242	935658	-	cdr	-0.815575	-1.82103		coding_gene	2590434	2591610	-	NWMN_2354	0.992419	2.34792
coding_gene	1590648	1591185	-	NWMN_1420	-1.33342	1.16993		coding_gene	1853266	1854193	-	NWMN_1657	0.470373	-1.80735		coding_gene	1371993	1372462	+	rpsN	1.00231	1.53605
coding_gene	2020053	2020891	+	NWMN_1812	-1.33032	-0.156119		coding_gene	481074	482278	+	NWMN_0429	-0.865818	-1.78427		coding_gene	2233316	2234045	-	upp	1.013	1.16993
coding_gene	2713952	2714819	-	oatA	-1.32752	-1.29546		coding_gene	2227853	2229461	-	atpA	-0.114589	-1.76783		coding_gene	1240182	1241257	+	NWMN_1131	1.03644	1.36257
coding_gene	1010843	1012716	+	memD	-1.27156	1.074		coding_gene	1059797	1060659	+	NWMN_0954	-0.536158	-1.73697		coding_gene	2041451	2042912	-	NWMN_1835	1.15843	1.48543
coding_gene	2259624	2260534	+	deoD	-1.2656	-1.28011		coding_gene	408168	408664	+	rpsF	-0.149879	-1.73697		coding_gene	318621	320755	+	geh	1.22117	1.37851
coding_gene	1206049	1206866	+	NWMN_1102	-1.2415	-0.394279		coding_gene	2246010	2246970	-	fbaA	-0.639937	-1.70627		coding_gene	420903	422391	-	NWMN_0374	1.31043	1.83007
coding_gene	1241058	1241902	+	rpe	-1.23389	1.89308		coding_gene	1301847	1304143	+	pnpA	-0.344592	-1.69302		coding_gene	569962	570686	+	NWMN_0495	1.486	1.75489
coding_gene	22245	23728	+	purA	-1.22171	0.777608		coding_gene	2369432	2370071	-	rplE	-0.14314	-1.6845		coding_gene	147125	148575	+	NWMN_0122	1.82828	1.41504
coding_gene	1925657	1926794	-	hemE	-1.20894	0.643856		coding_gene	1445872	1446172	-	cspA	0.783879	-1.64318		coding_gene	241459	243353	+	NWMN_0187	2.08248	1.89308
coding_gene	868776	869371	+	NWMN_0778	-1.20675	-4.12928		coding_gene	2755410	2757219	-	NWMN_2509	0.365359	-1.63743		coding_gene	468475	471380	+	NWMN_0419	2.21138	1.07276
coding_gene	2527008	2529513	-	nirB	-1.20097	-0.0824622		coding_gene	1091198	1091859	+	NWMN_0982	-0.0911128	-1.62449		coding_gene	2391218	2392629	+	NWMN_2166	2.9271	3.45943
coding_gene	698289	699286	+	fhuA	-1.20026	0.369234		coding_gene	300845	301790	-	NWMN_0247	0.708396	-1.62149		coding_gene	2400130	2400835	-	modC	3.07597	1.40599
tRNA	1955933	1956107	-	NWMN_tRNA25	-1.12342	0.568729		coding_gene	2388162	2389527	-	fmhB	-2.10461	-1.61891		coding_gene	2461252	2462105	+	NWMN_2238	3.40997	2.19265
coding_gene	226596	227841	-	NWMN_0175	-1.11841	0.70044		coding_gene	1098408	1098781	+	rpmF	0.360855	-1.59991		coding_gene	2465159	2470000	-	NWMN_2242	3.44136	1.42884
coding_gene	474285	475825	+	NWMN_0423	-1.11685	2.63227		coding_gene	2750223	2751819	-	NWMN_2504	-0.370467	-1.59724		coding_gene	231278	232413	+	NWMN_0178	3.5354	3.11548
coding_gene	569216	570162	+	NWMN_0494	-1.10461	1.05063		coding_gene	1198486	1200008	+	ftsQ	-0.304049	-1.58496
coding_gene	2648604	2650596	-	NWMN_2407	-1.09937	1.51457		coding_gene	1825386	1825797	-	NWMN_1637	1.70323	-1.58496
coding_gene	814235	816420	+	uvrB	-1.08365	-0.387023		coding_gene	2069068	2069828	+	NWMN_1856	0.659197	-1.58496
coding_gene	2378252	2380487	-	topB	-1.06543	0.628031		coding_gene	2083796	2085282	+	NWMN_1871	0.649818	-1.58496
coding_gene	2784347	2785415	-	arcC	-1.06074	-2.03562		coding_gene	1813146	1814235	-	ccpA	-0.170312	-1.5639
coding_gene	707818	708424	-	NWMN_0626	-1.04585	0.0395284		coding_gene	1319432	1319747	-	NWMN_1196	0.315669	-1.55639
coding_gene	896147	897311	-	NWMN_0809	-1.04124	0.547488		coding_gene	2371038	2371359	-	rpmC	-0.45038	-1.55459
coding_gene	1715992	1716400	-	rplU	-1.04124	0.343954		coding_gene	687027	687921	-	tagH	0.351074	-1.54749
coding_gene	381436	382697	+	NWMN_0331	-1.03534	0.823122		coding_gene	1873375	1874383	-	NWMN_1679	0.489809	-1.54057
coding_gene	228114	229267	+	ldh1	-1.03011	-0.379414		coding_gene	1203600	1204474	+	NWMN_1098	0.596187	-1.53051
coding_gene	595501	596777	+	ilvE	-1.02347	-1.15754		coding_gene	2235238	2235862	-	NWMN_2018	-0.148232	-1.52356
tRNA	1955633	1955816	-	NWMN_tRNA24	-1.02071	0.559935		coding_gene	189672	190398	-	NWMN_0149	-1.42653	-1.50901
coding_gene	2690307	2690928	-	NWMN_2447	-1.0115	1.16993		coding_gene	132412	133499	+	capN	-0.784987	-1.49476
tRNA	1921555	1921730	-	NWMN_tRNA20	-1.00832	0.670332		coding_gene	1745825	1747325	-	dnaB	0.092841	-1.49476
coding_gene	2290485	2291940	-	glmM	-1.00372	-0.770518		coding_gene	840797	841230	+	secG	0.884669	-1.49476
coding_gene	2364303	2364621	-	infA	-0.995376	0.134301		coding_gene	1189661	1190201	-	NWMN_1086	0.591845	-1.49354
coding_gene	822014	823653	+	NWMN_0731	-0.975426	0.313158		coding_gene	572365	572996	+	rplK	-0.31583	-1.49354
coding_gene	1523523	1524400	+	recU	-0.974737	-0.426265		coding_gene	1082950	1083425	+	NWMN_0977	-0.871318	-1.47393
coding_gene	2525722	2526799	-	cysG	-0.957048	-1.29546		coding_gene	1939013	1939457	-	NWMN_1737	0.00180118	-1.45943
coding_gene	1709414	1710653	-	tgt	-0.952602	-1.20645		coding_gene	687947	688980	+	tagG	0.0742342	-1.45943
coding_gene	2147326	2148697	-	sdrH	-0.950095	-0.241008		coding_gene	968094	968395	+	NWMN_0871	0.331043	-1.45483
coding_gene	1249406	1250532	+	fabD	-0.939603	-0.146841		coding_gene	511002	512128	+	holB	1.04622	-1.45066
coding_gene	2539113	2539932	-	NWMN_2312	-0.933875	0.180572		coding_gene	139073	140337	+	NWMN_0114	-0.188373	-1.44746
coding_gene	716820	717717	-	NWMN_0634	-0.929981	-0.943966		coding_gene	2229922	2230543	-	atpF	0.0429521	-1.4361
coding_gene	2372351	2372804	-	rplV	-0.917922	-1.07276		coding_gene	982491	983781	-	NWMN_0886	0.371833	-1.41504
coding_gene	426445	427913	+	pbuX	-0.91196	0.882643		coding_gene	535041	536536	+	tilS	-0.381304	-1.41504
coding_gene	2205826	2207446	-	NWMN_1985	-0.902632	-0.106915		coding_gene	614434	616024	-	NWMN_0527	0.770913	-1.4021
coding_gene	1202791	1203782	+	NWMN_1097	-0.899286	-2.80735		coding_gene	471342	471904	+	NWMN_0420	-0.742561	-1.38702
coding_gene	950595	951721	+	NWMN_0856	-0.897839	0.847997		coding_gene	2785305	2786835	-	arcD	-0.467175	-1.38466
coding_gene	2671447	2672446	-	sdhA	-0.896853	0.0655883		coding_gene	1436583	1437988	+	lysC	1.45425	-1.38306
coding_gene	556886	557547	+	ctsR	-0.895377	-0.718818		coding_gene	2264475	2265513	-	manA1	-0.564037	-1.37851
coding_gene	1965790	1967279	+	hemL	-0.885965	1.54432		coding_gene	2687440	2688817	-	mvaA	1.63956	-1.37851
coding_gene	1170189	1170718	+	NWMN_1066	-0.885965	-2.80735		coding_gene	784063	784661	+	nrdI	-0.703373	-1.37851
coding_gene	1314663	1316014	+	cinA	-0.873992	1.44057		coding_gene	933482	934071	+	NWMN_0840	0.985365	-1.37851
coding_gene	1082950	1083425	+	NWMN_0977	-0.871318	-1.47393		coding_gene	1115289	1115929	+	NWMN_1014	-0.499782	-1.37197
coding_gene	481074	482278	+	NWMN_0429	-0.865818	-1.78427		coding_gene	1736086	1737487	-	tig	0.375301	-1.35435
coding_gene	557444	558132	+	NWMN_0485	-0.862781	-0.956931		coding_gene	2026649	2027313	+	NWMN_1819	-0.0480215	-1.3505
coding_gene	1782338	1783640	-	ackA	-0.860936	0.0759489		coding_gene	267740	268680	+	lytM	-0.0401784	-1.34577
coding_gene	1791177	1791979	+	rpsD	-0.848681	-0.161155		coding_gene	2674437	2674840	+	NWMN_2432	-0.0480215	-1.34104
coding_gene	736757	737300	-	NWMN_0655	-0.829964	0.293731		coding_gene	1280577	1281544	+	rpsB	0.0634328	-1.33258
coding_gene	1681303	1681831	-	NWMN_1517	-0.829657	-1.13124		coding_gene	2018015	2018861	-	NWMN_1811	-1.84503	-1.32193
coding_gene	816228	819274	+	uvrA	-0.823749	0.152003		coding_gene	2357468	2358005	-	rplM	-0.148999	-1.32193
tRNA	2296363	2296538	-	NWMN_tRNA51	-0.820029	0.22754		coding_gene	2870383	2870783	+	cspB	-0.0444535	-1.31994
coding_gene	856624	857510	+	NWMN_0760	-0.818851	1.54057		coding_gene	1317376	1319135	+	NWMN_1195	-0.110396	-1.30485
coding_gene	2308316	2309603	-	NWMN_2072	-0.818851	-0.665581		coding_gene	1251302	1250000	+	acpP	0.825303	-1.30079
coding_gene	1589654	1590734	-	NWMN_1419	-0.818851	-0.906891		coding_gene	2525722	2526799	-	cysG	-0.957048	-1.29546
coding_gene	2374869	2375631	-	rplC	-0.8161	0		coding_gene	2713952	2714819	-	oatA	-1.32752	-1.29546
coding_gene	934242	935658	-	cdr	-0.815575	-1.82103		coding_gene	1276530	1277626	+	xerC	0.374158	-1.29546
coding_gene	1548891	1549989	-	gpsA	-0.814804	0.691878		coding_gene	2225522	2227034	-	atpD	0.750926	-1.28421
coding_gene	1647195	1648233	-	prmA	-0.808404	-0.184425		coding_gene	2259624	2260534	+	deoD	-1.2656	-1.28011
coding_gene	60994	62381	+	NWMN_0047	-0.805045	-0.485427		coding_gene	2328467	2329568	-	NWMN_2091	-0.38722	-1.28011
coding_gene	534460	535061	+	NWMN_0470	-0.799087	-2.04439		coding_gene	2371237	2371771	-	rplP	0.134583	-1.27753
coding_gene	132412	133499	+	capN	-0.784987	-1.49476		coding_gene	2240261	2240615	-	rpmE2	0.264139	-1.27612
coding_gene	1601750	1602212	-	NWMN_1430	-0.770488	0.719892		coding_gene	123239	124467	+	capE	0.307392	-1.27302
coding_gene	1807240	1809007	-	fhs	-0.768639	-0.655352		coding_gene	1977903	1978812	-	NWMN_1766	-0.400538	-1.27302
coding_gene	1597981	1598533	-	ahrC	-0.765335	0.862496		coding_gene	1715370	1715754	-	rpmA	0.170159	-1.27085
coding_gene	1009486	1011056	+	NWMN_0912	-0.762136	-0.347923		coding_gene	857667	858067	+	cspC	0.184503	-1.2647
coding_gene	25446	27472	+	vicK	-0.752303	-0.565597		coding_gene	2210424	2211826	+	NWMN_1988	-0.276638	-1.24101
coding_gene	1733929	1734619	-	engB	-0.748461	-0.206451		coding_gene	1389801	1390468	+	NWMN_1264	-0.193556	-1.23447
coding_gene	471342	471904	+	NWMN_0420	-0.742561	-1.38702		coding_gene	2606868	2607606	-	NWMN_2369	-0.490663	-1.22239
coding_gene	1604420	1605077	-	efp	-0.742175	-0.0995357		coding_gene	668866	669340	-	sarA	0.126765	-1.22045
coding_gene	557919	559129	+	NWMN_0486	-0.740114	-0.765535		coding_gene	1709414	1710653	-	tgt	-0.952602	-1.20645
coding_gene	2371674	2372427	-	rpsC	-0.739243	-0.754888		coding_gene	2307614	2308400	-	NWMN_2071	-0.283169	-1.20163
coding_gene	1819959	1823883	-	NWMN_1634	-0.738702	-0.247928		coding_gene	2852930	2853645	+	NWMN_2585	-0.406165	-1.19265
coding_gene	2548358	2549505	+	hlgC	-0.735861	1.05445		coding_gene	521381	522405	+	purR	0.507879	-1.18442
coding_gene	1760880	1762441	+	aapA	-0.735861	-0.115477		coding_gene	1700948	1703258	-	relA	-0.60487	-1.18057
coding_gene	946558	947192	+	NWMN_0851	-0.734655	-3.22239		coding_gene	1863621	1864575	-	NWMN_1667	-0.658896	-1.16993
coding_gene	2674832	2675958	+	NWMN_2433	-0.730314	0.241008		coding_gene	2056076	2056478	-	NWMN_1845	0.499466	-1.16993
coding_gene	1320558	1322518	+	porA	-0.726093	1.48543		coding_gene	2801662	2803721	+	NWMN_2543	-0.642851	-1.16993
coding_gene	1537688	1538495	-	NWMN_1371	-0.718115	-0.828888		coding_gene	1799899	1801373	+	NWMN_1621	0.491005	-1.1635
coding_gene	1732366	1733812	-	hemA	-0.714778	-1.07241		coding_gene	2481279	2481834	-	tcaR	0.809534	-1.1635
tRNA	1956252	1956425	-	NWMN_tRNA29	-0.713537	0.155851		coding_gene	1638589	1639588	-	era	0.301794	-1.15754
coding_gene	2261298	2261811	-	NWMN_2044	-0.712584	0.760812		coding_gene	595501	596777	+	ilvE	-1.02347	-1.15754
tRNA	1956510	1956682	-	NWMN_tRNA32	-0.703632	0.944777		coding_gene	1301208	1301677	+	rpsO	0.180411	-1.15715
coding_gene	784063	784661	+	nrdI	-0.703373	-1.37851		coding_gene	1467560	1468160	-	NWMN_1333	-0.0963845	-1.14684
tRNA	1956177	1956349	-	NWMN_tRNA28	-0.702288	0.11368		coding_gene	667627	668615	+	NWMN_0587	-0.334817	-1.13493
coding_gene	1366496	1367499	+	NWMN_1243	-0.702168	0.514573		coding_gene	1681303	1681831	-	NWMN_1517	-0.829657	-1.13124
coding_gene	523314	524872	+	glmU	-0.699552	0.970854		coding_gene	27238	28799	+	NWMN_0019	-0.426533	-1.12928
coding_gene	2209236	2210406	-	ddl	-0.699552	-0.0874628		coding_gene	522222	522802	+	NWMN_0460	0.12788	-1.12418
coding_gene	205685	208134	+	pflB	-0.697708	-0.176721		coding_gene	1287314	1289217	+	proS	-0.0114956	-1.12199
tRNA	2296442	2296616	-	NWMN_tRNA52	-0.693573	0.0639796		coding_gene	1766545	1767613	-	pfk	0.286586	-1.12029
coding_gene	408485	409188	+	NWMN_0358	-0.68153	-1.07039		coding_gene	1611616	1612807	-	gcvT	0.124281	-1.11736
coding_gene	2144407	2146123	-	groEL	-0.676035	-0.24664		coding_gene	866606	867186	+	NWMN_0776	0.504374	-1.11548
tRNA	1956015	1956188	-	NWMN_tRNA26	-0.667717	0.93474		coding_gene	1199914	1201526	+	ftsA	0.213242	-1.09686
coding_gene	1216338	1217812	+	pyrC	-0.663572	1		coding_gene	2762965	2763601	-	NWMN_2514	0.181424	-1.095
coding_gene	2459067	2460526	+	NWMN_2236	-0.663572	-0.415037		coding_gene	1833854	1834376	-	NWMN_1645	0.437405	-1.09115
coding_gene	1863621	1864575	-	NWMN_1667	-0.658896	-1.16993		coding_gene	988656	989659	+	NWMN_0891	-0.302984	-1.08659
coding_gene	2230896	2231724	-	atpB	-0.658576	-0.158698		coding_gene	414234	414685	+	NWMN_0366	0.703923	-1.08156
coding_gene	1570264	1571089	-	srrA	-0.654802	-0.934905		coding_gene	751421	752802	+	nagA	-0.120907	-1.078
tRNA	1957380	1957553	-	NWMN_tRNA39	-0.654141	0.603362		coding_gene	1644619	1644895	-	rpsU	0.188121	-1.0765
coding_gene	1206887	1209840	+	ileS	-0.651825	-0.799701		coding_gene	2372351	2372804	-	rplV	-0.917922	-1.07276
coding_gene	1662436	1662889	-	NWMN_1494	-0.648926	0.784271		coding_gene	1732366	1733812	-	hemA	-0.714778	-1.07241
coding_gene	2049804	2051103	-	camS	-0.648926	0.598637		coding_gene	408485	409188	+	NWMN_0358	-0.68153	-1.07039
coding_gene	754394	755433	+	NWMN_0672	-0.648926	-0.341037		coding_gene	1061008	1062805	-	NWMN_0956	-0.195208	-1.06926
coding_gene	2801662	2803721	+	NWMN_2543	-0.642851	-1.16993		coding_gene	1643692	1644499	-	NWMN_1477	0.148582	-1.06609
coding_gene	1556532	1558092	-	ebpS	-0.640977	-0.0259952		coding_gene	1313858	1314636	+	pgsA	-0.0851527	-1.06413
coding_gene	2246010	2246970	-	fbaA	-0.639937	-1.70627		coding_gene	2718167	2718968	-	NWMN_2469	-0.125479	-1.06369
coding_gene	1391347	1392055	-	NWMN_1266	-0.638686	-0.0874628		coding_gene	1574730	1575279	-	NWMN_1406	-0.512051	-1.05889
coding_gene	1869254	1869897	+	NWMN_1674	-0.635987	0.947533		coding_gene	2363770	2364235	-	rpsM	0.587966	-1.05445
coding_gene	1734673	1736035	-	clpX	-0.632508	-0.816288		coding_gene	1353687	1355395	+	NWMN_1230	1.37048	-1.04731
coding_gene	558943	561599	+	clpC	-0.624862	-0.840059		coding_gene	2539813	2540692	-	NWMN_2313	0.221994	-1.04731
coding_gene	1360958	1361748	+	NWMN_1238	-0.621181	-0.443607		coding_gene	1548448	1548820	-	NWMN_1382	0.590691	-1.04661
tRNA	1957463	1957636	-	NWMN_tRNA40	-0.609036	0.606128		coding_gene	2133340	2134456	-	lukF	-0.4535	-1.04439
coding_gene	2684605	2685023	+	NWMN_2442	-0.607105	-0.397335		coding_gene	786647	787818	+	nrdF	0.316691	-1.04439
coding_gene	1700948	1703258	-	relA	-0.60487	-1.18057		coding_gene	2302546	2303710	-	NWMN_2067	-0.163499	-1.04439
tRNA	1921644	1921816	-	NWMN_tRNA21	-0.604771	0.929904		coding_gene	2310039	2310499	+	NWMN_2074	-0.149929	-1.04064
coding_gene	1433273	1434275	-	NWMN_1302	-0.601031	-0.552541		coding_gene	964182	965101	+	NWMN_0868	-0.166666	-1.03103
coding_gene	2375559	2375967	-	rpsJ	-0.599479	-0.736966		coding_gene	1818057	1818648	-	NWMN_1632	0.707902	-1.02418
coding_gene	137045	138732	+	aldA	-0.595691	-0.0681715		coding_gene	543765	545512	+	lysS	-0.17905	-1.01707
coding_gene	2613764	2614055	-	NWMN_2377	-0.589061	-0.826383		coding_gene	1342177	1342745	+	glnR	0.0259791	-1
coding_gene	1386916	1389821	+	NWMN_1263	-0.588805	-0.261198		coding_gene	2281147	2282453	+	mtlD	-0.29725	-1
coding_gene	1764766	1766623	-	pykA	-0.580446	-0.690896		coding_gene	2244285	2245644	-	murZ	-1.71931	-1
coding_gene	2680684	2682523	-	poxB	-0.57628	0.104337		coding_gene	1064917	1066229	+	phdA	-0.125844	-1
coding_gene	914302	915692	+	rocD	-0.575911	-0.724366		coding_gene	962332	963421	-	trpS	1.36993	-0.954196
coding_gene	2224303	2224636	-	NWMN_2005	-0.575397	-0.658963		coding_gene	880755	881995	+	NWMN_0791	1.10398	-0.906891
coding_gene	524819	525984	+	prs	-0.573375	0		coding_gene	1236119	1237413	+	NWMN_1128	-1.79999	-0.906891
coding_gene	2189575	2190445	-	sigB	-0.571583	-0.913585		coding_gene	1359988	1360942	-	NWMN_1237	-1.42653	-0.893085
coding_gene	1612866	1613490	-	NWMN_1442	-0.569491	-0.208587		coding_gene	1213359	1214086	+	pryR	1.15325	-0.884523
coding_gene	2368233	2368869	-	rplF	-0.569308	-0.847997		coding_gene	1226608	1227431	+	gmk	1.66539	-0.825971
coding_gene	1250325	1251259	+	fabG	-0.567889	-0.293731		coding_gene	2290485	2291940	-	glmM	-1.00372	-0.770518
coding_gene	1173376	1173926	+	NWMN_1070	-0.565808	0.137504		coding_gene	654069	654805	+	NWMN_0573	-1.43308	-0.748461
coding_gene	1651313	1652039	-	grpE	-0.56479	-0.631613		coding_gene	762511	763304	+	pabA	1.01707	-0.70044
coding_gene	224211	225786	-	NWMN_0173	-0.564037	1.85798		coding_gene	749155	751313	+	fruA	-2.69243	-0.669851
coding_gene	2264475	2265513	-	manA1	-0.564037	-1.37851		coding_gene	928432	932285	+	rexA	-1.38847	-0.662965
coding_gene	1549906	1551316	-	engA	-0.55693	0.685891		coding_gene	1252529	1256295	+	smc	2.00722	-0.643856
coding_gene	1102414	1103402	+	NWMN_0995	-0.555117	-2.36923		coding_gene	620335	621191	+	NWMN_0535	1.16932	-0.607683
coding_gene	1410192	1411798	+	trpE	-0.549916	1.50846		coding_gene	2169252	2171140	+	ilvD	1.57605	-0.584963
coding_gene	898383	899791	+	NWMN_0811	-0.546115	0.0206103		coding_gene	2247718	2249428	-	pyrG	1.00231	-0.584963
coding_gene	1390675	1391071	-	NWMN_1265	-0.540353	-0.685891		coding_gene	2262169	2263642	-	NWMN_2045	1.11049	-0.565597
coding_gene	2496037	2497241	+	NWMN_2272	-0.536957	1.22239		coding_gene	921444	922975	+	pgi	-1.4567	-0.552541
coding_gene	1059797	1060659	+	NWMN_0954	-0.536158	-1.73697		coding_gene	2673043	2674186	-	NWMN_2431	1.2109	-0.514573
coding_gene	1927584	1928907	-	NWMN_1727	-0.529627	-0.658963		coding_gene	379030	380488	-	NWMN_0329	1.76611	-0.485427
coding_gene	1192300	1193435	+	mraW	-0.528071	1.63472		coding_gene	834905	836295	+	pgk	1.21551	-0.415037
coding_gene	996293	996717	+	NWMN_0896	-0.526935	0.127112		coding_gene	1206049	1206866	+	NWMN_1102	-1.2415	-0.394279
coding_gene	1715666	1716086	-	NWMN_1548	-0.519643	-0.714598		coding_gene	814235	816420	+	uvrB	-1.08365	-0.387023
coding_gene	1972717	1973894	+	NWMN_1761	-0.517299	0.708537		coding_gene	228114	229267	+	ldh1	-1.03011	-0.379414
coding_gene	1030251	1032339	-	qoxB	-0.516822	-0.530515		coding_gene	2787869	2789204	-	arcA	-1.42653	-0.371969
coding_gene	1259955	1260658	+	rimM	-0.512506	0.642448		coding_gene	892319	893733	+	dltB	1.42591	-0.343954
coding_gene	1574730	1575279	-	NWMN_1406	-0.512051	-1.05889		coding_gene	1855927	1857208	-	ribA	-1.52963	-0.295456
coding_gene	1068397	1070003	+	pdhD	-0.510485	-0.373545		coding_gene	2196843	2197422	-	NWMN_1979	3.20115	-0.247928
coding_gene	2146099	2146483	-	groES	-0.508995	-0.489385		coding_gene	738256	739364	+	NWMN_0657	2.23643	-0.241008
tRNA	1956094	1956265	-	NWMN_tRNA27	-0.507421	0.248373		coding_gene	2020053	2020891	+	NWMN_1812	-1.33032	-0.156119
coding_gene	1930381	1930724	+	NWMN_1731	-0.502884	0.119299		coding_gene	2527008	2529513	-	nirB	-1.20097	-0.0824622
coding_gene	1097771	1098528	+	NWMN_0990	-0.499995	-0.321928		coding_gene	981669	982378	+	NWMN_0885	1.2015	-0.0524674
coding_gene	1115289	1115929	+	NWMN_1014	-0.499782	-1.37197		coding_gene	92233	93209	+	NWMN_0071	-1.34681	-0.0297473
coding_gene	2229383	2230022	-	atpH	-0.498194	-0.392317		coding_gene	1057287	1058848	+	cydA	-1.75531	0.025091
coding_gene	1640251	1640818	-	NWMN_1473	-0.495796	-0.241008		coding_gene	707818	708424	-	NWMN_0626	-1.04585	0.0395284
coding_gene	2606868	2607606	-	NWMN_2369	-0.490663	-1.22239		coding_gene	2754196	2754739	-	NWMN_2507	1.4842	0.0443941
coding_gene	1054632	1055098	+	NWMN_0949	-0.485427	-0.270089		coding_gene	1845657	1848174	-	leuS	1.09386	0.118644
tRNA	1956427	1956602	-	NWMN_tRNA31	-0.483158	0.777301		coding_gene	2364303	2364621	-	infA	-0.995376	0.134301
coding_gene	2134378	2135533	-	lukS	-0.480981	1.5025		coding_gene	4841	6975	+	gyrB	1.55764	0.192645
coding_gene	1585888	1586359	-	NWMN_1416	-0.479482	-0.199309		coding_gene	1928800	1929640	-	NWMN_1728	-2.3471	0.237039
coding_gene	619049	619881	+	NWMN_0533	-0.477159	0.186413		coding_gene	1629386	1630586	-	NWMN_1462	1.67882	0.332575
coding_gene	1446802	1447631	+	NWMN_1316	-0.473839	0.906891		coding_gene	1715992	1716400	-	rplU	-1.04124	0.343954
coding_gene	947729	948870	+	NWMN_0853	-0.468353	1.08246		coding_gene	698289	699286	+	fhuA	-1.20026	0.369234
coding_gene	1124631	1128295	+	NWMN_1028	-0.467175	0.383329		coding_gene	1224836	1226633	-	NWMN_1119	-1.36843	0.415037
coding_gene	2044609	2046136	-	gatB	-0.467175	-0.658963		tRNA	1921466	1921639	-	NWMN_tRNA19	-1.39601	0.437867
coding_gene	2785305	2786835	-	arcD	-0.467175	-1.38466		tRNA	2185718	2185891	-	NWMN_tRNA49	-1.48042	0.440593
coding_gene	166640	168785	-	glcA	-0.466797	0.398549		coding_gene	966056	968064	+	NWMN_0870	-1.70664	0.473931
coding_gene	2233973	2235311	-	glyA	-0.465214	0.19592		coding_gene	1085301	1088971	+	pycA	-1.3603	0.485427
coding_gene	1547445	1548117	-	NWMN_1381	-0.464008	1		coding_gene	1642685	1643774	-	NWMN_1476	-2.40229	0.514573
coding_gene	2798670	2801757	-	NWMN_2542	-0.464008	0.192645		coding_gene	296861	297561	+	NWMN_0241	1.8091	0.530515
coding_gene	752823	754372	+	NWMN_0671	-0.464008	-0.643856		coding_gene	889326	890485	+	NWMN_0801	1.25154	0.534336
coding_gene	1201359	1202731	+	ftsZ	-0.463915	-0.666263		coding_gene	896147	897311	-	NWMN_0809	-1.04124	0.547488
tRNA	1921377	1921551	-	NWMN_tRNA18	-0.462223	0.361643		tRNA	1955633	1955816	-	NWMN_tRNA24	-1.02071	0.559935
coding_gene	1054901	1056819	+	NWMN_0950	-0.458732	-0.599913		tRNA	1955933	1956107	-	NWMN_tRNA25	-1.12342	0.568729
coding_gene	2133340	2134456	-	lukF	-0.4535	-1.04439		coding_gene	2378252	2380487	-	topB	-1.06543	0.628031
coding_gene	134662	136037	+	capP	-0.451195	-0.263034		coding_gene	1925657	1926794	-	hemE	-1.20894	0.643856
coding_gene	2371038	2371359	-	rpmC	-0.45038	-1.55459		coding_gene	116315	119124	+	adhE	-2.04252	0.660514
coding_gene	301906	303313	-	NWMN_0248	-0.447292	1.36257		tRNA	1921555	1921730	-	NWMN_tRNA20	-1.00832	0.670332
coding_gene	2804716	2806723	-	NWMN_2545	-0.442653	0.385025		coding_gene	2051016	2053119	-	lig	1.03581	0.681824
coding_gene	1204846	1205336	+	NWMN_1100	-0.440888	-0.791413		coding_gene	226596	227841	-	NWMN_0175	-1.11841	0.70044
coding_gene	1029369	1029759	-	qoxD	-0.43695	-0.330149		coding_gene	2817522	2824437	-	NWMN_2553	1.22797	0.710493
coding_gene	575054	575862	+	NWMN_0503	-0.435198	-0.222392		coding_gene	22245	23728	+	purA	-1.22171	0.777608
coding_gene	1204271	1205034	+	NWMN_1099	-0.434707	-0.263034		coding_gene	381436	382697	+	NWMN_0331	-1.03534	0.823122
coding_gene	1038461	1039332	+	purQ	-0.426533	1.16993		coding_gene	2521723	2525512	-	narG	3.93024	0.825971
coding_gene	1289275	1293791	+	polC	-0.426533	0.792195		coding_gene	1639489	1639993	-	NWMN_1471	-1.51964	0.830075
coding_gene	2367127	2367406	-	rpmD	-0.426533	0.424498		coding_gene	1796479	1797709	-	NWMN_1618	1.5042	0.866733
coding_gene	908336	910841	-	mnhA	-0.426533	0.263034		coding_gene	1637815	1638667	-	recO	1.69376	0.89812
coding_gene	1234809	1236316	+	NWMN_1127	-0.426533	-0.0874628		coding_gene	877734	878398	+	nifU	1.36354	0.906891
coding_gene	584156	584826	+	rpsG	-0.426533	-0.380272		coding_gene	672294	674896	+	mnhA	1.10558	0.917538
coding_gene	784373	786729	+	nrdE	-0.426533	-0.408806		coding_gene	2517406	2518540	-	NWMN_2292	2.61529	0.956931
coding_gene	27238	28799	+	NWMN_0019	-0.426533	-1.12928		coding_gene	1063404	1064055	-	def	-1.45038	1
tRNA	548491	548764	+	NWMN_tRNA11	-0.424831	0.0999647		coding_gene	1547445	1548117	-	NWMN_1381	-0.464008	1
coding_gene	1029656	1030361	-	qoxC	-0.422732	-0.479993		coding_gene	1783628	1784675	-	NWMN_1606	-0.184332	1
coding_gene	1631297	1632503	-	sigA	-0.419154	-1.9542		tRNA	1921161	1921349	-	NWMN_tRNA16	0.234528	1
coding_gene	157182	157776	-	NWMN_0125	-0.412858	-0.148099		coding_gene	1216338	1217812	+	pyrC	-0.663572	1
coding_gene	1706581	1708960	-	secDF	-0.412412	0.273018		coding_gene	1078897	1079924	+	NWMN_0973	0.194955	1.02237
coding_gene	1032239	1033439	-	qoxA	-0.41102	-0.206451		coding_gene	569216	570162	+	NWMN_0494	-1.10461	1.05063
tRNA	1957817	1957992	-	NWMN_tRNA44	-0.409427	0.536198		coding_gene	2548358	2549505	+	hlgC	-0.735861	1.05445
coding_gene	1315979	1317222	+	recA	-0.406515	-0.349334		coding_gene	468475	471380	+	NWMN_0419	2.21138	1.07276
coding_gene	2852930	2853645	+	NWMN_2585	-0.406165	-1.19265		coding_gene	1010843	1012716	+	memD	-1.27156	1.074
coding_gene	1020866	1024736	-	atl	-0.40582	-0.283354		coding_gene	1618090	1619176	-	glk	-1.79577	1.08092
coding_gene	500836	501632	+	recR	-0.40345	0.426265		coding_gene	947729	948870	+	NWMN_0853	-0.468353	1.08246
rRNA	1961660	1963314	-	NWMN_rRNA10	-0.403254	-0.391231		coding_gene	20567	22167	+	dnaB	-0.0156	1.08746
tRNA	1957732	1957913	-	NWMN_tRNA43	-0.402337	0.520904		coding_gene	2627840	2632445	-	NWMN_2392	-4.98112	1.10692
coding_gene	1977903	1978812	-	NWMN_1766	-0.400538	-1.27302		coding_gene	2619759	2622720	-	NWMN_2386	0.432604	1.11548
rRNA	2300536	2302190	-	NWMN_rRNA16	-0.400355	-0.408222		coding_gene	741408	742981	+	NWMN_0660	-1.37139	1.14684
rRNA	2184046	2185700	-	NWMN_rRNA13	-0.399916	-0.408034		coding_gene	245026	245942	+	ispD	0.210897	1.1635
rRNA	546844	548598	+	NWMN_rRNA05	-0.396953	-0.397112		coding_gene	1590648	1591185	-	NWMN_1420	-1.33342	1.16993
coding_gene	525934	526787	+	rplY	-0.396786	-0.930098		coding_gene	2690307	2690928	-	NWMN_2447	-1.0115	1.16993
rRNA	502285	504039	+	NWMN_rRNA01	-0.395775	-0.387847		coding_gene	1038461	1039332	+	purQ	-0.426533	1.16993
coding_gene	1602127	1603582	-	accC	-0.394824	0.543142		coding_gene	2233316	2234045	-	upp	1.013	1.16993
coding_gene	1272575	1274850	+	topA	-0.394112	0		coding_gene	1682058	1684788	-	alaS	-0.104605	1.18442
coding_gene	2368794	2369292	-	rpsH	-0.393743	0.385891		coding_gene	395404	396785	+	NWMN_0346	-1.86263	1.18763
coding_gene	2328467	2329568	-	NWMN_2091	-0.38722	-1.28011		coding_gene	1993831	1997398	-	NWMN_1780	-0.260523	1.22239
coding_gene	1596286	1598065	-	recN	-0.38531	0.707819		coding_gene	2496037	2497241	+	NWMN_2272	-0.536957	1.22239
coding_gene	535041	536536	+	tilS	-0.381304	-1.41504		coding_gene	1274806	1276313	+	gid	-0.0328693	1.23349
coding_gene	1013299	1014320	+	memB	-0.379227	0.678072		tRNA	24040	24312	+	NWMN_tRNA02	0.448542	1.26194
coding_gene	1713723	1715115	-	obgE	-0.378278	1.33442		coding_gene	1461589	1462348	-	NWMN_1328	0.770504	1.27302
coding_gene	583325	583779	+	NWMN_0506	-0.377367	-0.547488		coding_gene	2036318	2037731	-	NWMN_1830	0.103982	1.27302
tRNA	828807	828978	-	NWMN_tRNA12	-0.376831	1.73471		coding_gene	594201	595366	+	capD	-1.56404	1.28011
coding_gene	983659	984934	-	murG	-0.375907	-0.544321		coding_gene	1591436	1592810	-	NWMN_1421	0.895395	1.29278
coding_gene	1157336	1159248	+	rpoD	-0.374066	0.657112		coding_gene	977780	978965	-	NWMN_0882	0.47562	1.29546
coding_gene	1257690	1259257	+	ffh	-0.373291	-0.263034		coding_gene	498725	500622	+	dnaX	0.244159	1.29956
coding_gene	1651971	1653048	-	hrcA	-0.373125	-0.864246		tRNA	23958	24229	+	NWMN_tRNA01	0.568612	1.31231
coding_gene	2750223	2751819	-	NWMN_2504	-0.370467	-1.59724		coding_gene	1713723	1715115	-	obgE	-0.378278	1.33442
coding_gene	1033911	1034328	-	NWMN_0931	-0.36995	0.180572		coding_gene	2396601	2397960	-	moeA	0.142833	1.34792
coding_gene	1090262	1091373	+	cyoD	-0.369048	-0.568284		coding_gene	301906	303313	-	NWMN_0248	-0.447292	1.36257
coding_gene	657633	658843	+	adh1	-0.368613	-0.162271		coding_gene	1240182	1241257	+	NWMN_1131	1.03644	1.36257
coding_gene	695420	696849	+	NWMN_0614	-0.366412	0.0995357		coding_gene	2760824	2762546	-	NWMN_2513	0.324646	1.36923
coding_gene	655290	656785	+	NWMN_0575	-0.365133	1.96347		coding_gene	318621	320755	+	geh	1.22117	1.37851
coding_gene	1454484	1455393	-	NWMN_1324	-0.362403	0.0780025		coding_gene	2310631	2312101	-	NWMN_2075	0.878969	1.40054
coding_gene	1339051	1339627	-	NWMN_1213	-0.361438	0.705257		coding_gene	2400130	2400835	-	modC	3.07597	1.40599
coding_gene	836217	837178	+	tpiA	-0.359419	-0.0804899		coding_gene	147125	148575	+	NWMN_0122	1.82828	1.41504
coding_gene	2369224	2369509	-	rpsN	-0.358362	0.331206		coding_gene	2465159	2466158	-	NWMN_2242	3.44136	1.42884
coding_gene	1151536	1152794	+	pheS	-0.35545	-0.237039		coding_gene	1314663	1316014	+	cinA	-0.873992	1.44057
rRNA	2297136	2300089	-	NWMN_rRNA15	-0.355263	-0.546994		coding_gene	1227665	1229064	+	coaBC	-0.153515	1.44746
coding_gene	969353	969818	-	NWMN_0873	-0.352533	0.95109		coding_gene	1486448	1507643	-	ebh1	0.31971	1.45251
tRNA	546277	546548	+	NWMN_tRNA06	-0.34975	0.575697		coding_gene	539459	540540	+	hslO	0.92775	1.47644
coding_gene	2490847	2492545	-	NWMN_2268	-0.348531	0.210567		coding_gene	2041451	2042912	-	NWMN_1835	1.15843	1.48543
coding_gene	1301847	1304143	+	pnpA	-0.344592	-1.69302		coding_gene	1320558	1322518	+	porA	-0.726093	1.48543
coding_gene	1067101	1068593	+	pdhC	-0.341644	-0.82834		coding_gene	2134378	2135533	-	lukS	-0.480981	1.5025
coding_gene	1709135	1709495	-	NWMN_1540	-0.341644	-2.23704		coding_gene	1410192	1411798	+	trpE	-0.549916	1.50846
coding_gene	2691037	2693342	+	clpC	-0.339224	-0.684559		coding_gene	1774675	1775716	-	NWMN_1598	0.08804	1.50901
coding_gene	1190096	1191909	+	NWMN_1087	-0.336982	-0.115477		coding_gene	2648604	2650596	-	NWMN_2407	-1.09937	1.51457
coding_gene	1560929	1561574	-	NWMN_1393	-0.336803	-0.847997		coding_gene	1718232	1718805	-	NWMN_1552	0.632361	1.53051
coding_gene	1364461	1365722	+	thrC	-0.335385	1.81558		coding_gene	1371993	1372462	+	rpsN	1.00231	1.53605
coding_gene	667627	668615	+	NWMN_0587	-0.334817	-1.13493		coding_gene	856624	857510	+	NWMN_0760	-0.818851	1.54057
tRNA	1956341	1956521	-	NWMN_tRNA30	-0.331658	0.700744		coding_gene	2067799	2068996	-	NWMN_1855	-0.319618	1.54253
coding_gene	1931898	1933060	+	prsA	-0.326997	-2.14684		coding_gene	1965790	1967279	+	hemL	-0.885965	1.54432
coding_gene	767379	769519	+	NWMN_0687	-0.325817	-0.252187		coding_gene	873243	874194	-	NWMN_0784	0.960076	1.59946
coding_gene	1416831	1418293	+	femA	-0.324171	-0.156504		coding_gene	1192300	1193435	+	mraW	-0.528071	1.63472
coding_gene	1689759	1691001	-	NWMN_1524	-0.322697	0.89812		coding_gene	1076090	1076709	+	NWMN_0970	-0.208942	1.63743
coding_gene	779043	780060	-	NWMN_0695	-0.32118	-0.30117		coding_gene	616206	617184	-	NWMN_0529	0.744453	1.64134
coding_gene	2067799	2068996	-	NWMN_1855	-0.319618	1.54253		coding_gene	517466	518439	+	NWMN_0454	0.299292	1.64636
coding_gene	2381442	2382505	+	NWMN_2158	-0.31855	0.725825		coding_gene	803679	804745	+	NWMN_0718	-0.0259952	1.67807
rRNA	548735	551788	+	NWMN_rRNA06	-0.316898	-0.547904		coding_gene	2492562	2494435	+	NWMN_2269	0.807932	1.72247
rRNA	504204	507257	+	NWMN_rRNA02	-0.316488	-0.549961		tRNA	828807	828978	-	NWMN_tRNA12	-0.376831	1.73471
coding_gene	572365	572996	+	rplK	-0.31583	-1.49354		coding_gene	2252523	2253294	-	NWMN_2035	0.158429	1.73697
coding_gene	571645	572393	+	nusG	-0.314058	-0.0524674		coding_gene	569962	570686	+	NWMN_0495	1.486	1.75489
coding_gene	2763498	2765448	-	NWMN_2515	-0.311281	-0.924899		coding_gene	425867	426645	+	NWMN_0378	-2.55582	1.78427
rRNA	2180646	2183599	-	NWMN_rRNA12	-0.309365	-0.572268		coding_gene	337916	338577	+	NWMN_0288	-4.42653	1.80735
coding_gene	1649412	1651344	-	dnaK	-0.309197	-0.33361		coding_gene	419867	420822	+	NWMN_0373	0.488933	1.80735
coding_gene	2748940	2750030	+	NWMN_2503	-0.30904	-0.599462		coding_gene	1364461	1365722	+	thrC	-0.335385	1.81558
rRNA	1958333	1961286	-	NWMN_rRNA09	-0.306857	-0.569191		coding_gene	420903	422391	-	NWMN_0374	1.31043	1.83007
coding_gene	1784698	1785292	-	tpx	-0.306038	-0.440573		coding_gene	1654736	1656659	-	NWMN_1487	0.322659	1.848
coding_gene	1198486	1200008	+	ftsQ	-0.304049	-1.58496		coding_gene	1742555	1744592	-	thrS	-0.136191	1.85415
coding_gene	988656	989659	+	NWMN_0891	-0.302984	-1.08659		coding_gene	224211	225786	-	NWMN_0173	-0.564037	1.85798
tRNA	546550	546823	+	NWMN_tRNA09	-0.302568	0.772467		coding_gene	691818	693213	-	pbp4	-2.80504	1.85798
coding_gene	832690	833903	+	gapR	-0.299476	-0.227069		coding_gene	241459	243353	+	NWMN_0187	2.08248	1.89308
coding_gene	1759610	1760831	-	citZ	-0.297635	-0.401363		coding_gene	1241058	1241902	+	rpe	-1.23389	1.89308
coding_gene	2281147	2282453	+	mtlD	-0.29725	-1		coding_gene	491314	492977	+	gltD	0.229512	1.91754
coding_gene	1739880	1740507	-	infC	-0.295883	-0.308122		coding_gene	281156	285795	+	NWMN_0223	-1.61918	1.926
coding_gene	734757	736630	+	NWMN_0654	-0.287827	0.943416		coding_gene	655290	656785	+	NWMN_0575	-0.365133	1.96347
coding_gene	2207863	2209321	-	murF	-0.28713	-1.96347		coding_gene	840272	840930	+	NWMN_0746	-0.104605	1.974
coding_gene	1908381	1909854	-	bsaP	-0.284514	0.746243		coding_gene	2757380	2758970	-	NWMN_2510	-0.165667	2.00692
coding_gene	2307614	2308400	-	NWMN_2071	-0.283169	-1.20163		coding_gene	495100	496940	+	treC	-0.0365866	2.04439
tRNA	1957898	1958073	-	NWMN_tRNA45	-0.28251	0.579957		coding_gene	2474687	2476718	-	NWMN_2253	-0.27453	2.078
coding_gene	1680980	1681388	-	NWMN_1516	-0.280682	-1.88753		coding_gene	2568458	2570736	+	NWMN_2338	-0.178606	2.11548
coding_gene	1162217	1164198	+	uvrC	-0.280144	-0.443607		coding_gene	937203	939217	+	clpB	-0.233888	2.19265
coding_gene	2367334	2367922	-	rpsE	-0.279692	0.485427		coding_gene	2461252	2462105	+	NWMN_2238	3.40997	2.19265
coding_gene	912867	914194	+	NWMN_0826	-0.278088	0.3254		coding_gene	2590434	2591610	-	NWMN_2354	0.992419	2.34792
coding_gene	2210424	2211826	+	NWMN_1988	-0.276638	-1.24101		coding_gene	1970884	1971526	-	NWMN_1759	-1.53345	2.4021
coding_gene	758336	758909	-	NWMN_0676	-0.276393	-0.10188		coding_gene	2253593	2254886	-	NWMN_2036	0.037414	2.43296
coding_gene	2474687	2476718	-	NWMN_2253	-0.27453	2.078		coding_gene	1441338	1442689	+	hipO	0.140507	2.51937
coding_gene	1680057	1680795	-	NWMN_1515	-0.27453	-4.80735		coding_gene	1380712	1383941	+	sbcC	0.270075	2.60666
coding_gene	1632627	1634526	-	dnaG	-0.271811	-0.495527		coding_gene	474285	475825	+	NWMN_0423	-1.11685	2.63227
coding_gene	2400736	2401507	-	modB	-0.268992	-0.819428		coding_gene	1440476	1441395	+	dapD	0.910502	2.80735
coding_gene	2006199	2006739	-	NWMN_1794	-0.267835	-2.152		coding_gene	231278	232413	+	NWMN_0178	3.5354	3.11548
coding_gene	2066032	2067694	-	NWMN_1854	-0.267055	-0.568284		coding_gene	2391218	2392629	+	NWMN_2166	2.9271	3.45943
coding_gene	1267831	1268939	+	sucD	-0.263683	-0.753839
tRNA	1957555	1957743	-	NWMN_tRNA41	-0.263568	0.484973
coding_gene	701373	702541	+	NWMN_0619	-0.263034	0.954196
coding_gene	1868001	1868814	-	NWMN_1672	-0.261346	-0.4975
coding_gene	1993831	1997398	-	NWMN_1780	-0.260523	1.22239
coding_gene	1378996	1379663	+	NWMN_1256	-0.260523	-0.584963
coding_gene	2069675	2070810	+	NWMN_1857	-0.259423	0.0274807
coding_gene	1814675	1815866	-	NWMN_1630	-0.259423	-0.819428
coding_gene	774458	776172	+	NWMN_0691	-0.259076	-0.537657
coding_gene	429242	430983	+	guaA	-0.25841	-0.358048
coding_gene	878349	879946	+	sufB	-0.254767	-0.690316
tRNA	1957287	1957462	-	NWMN_tRNA38	-0.254113	0.588674
tRNA	1957654	1957828	-	NWMN_tRNA42	-0.253435	0.615155
coding_gene	2433063	2434110	-	NWMN_2211	-0.249655	-0.954196
coding_gene	924955	928631	+	rexB	-0.246452	0.371969
tRNA	546453	546726	+	NWMN_tRNA08	-0.244887	0.81411
coding_gene	207957	208912	+	NWMN_0163	-0.244281	-0.690644
coding_gene	1665050	1666250	-	NWMN_1499	-0.242109	0.70044
coding_gene	1294369	1295744	+	nusA	-0.242109	-0.314109
coding_gene	1854127	1855328	+	putA	-0.240977	0.152003
tRNA	2296526	2296709	-	NWMN_tRNA53	-0.240385	0.243952
coding_gene	2370751	2371114	-	rpsQ	-0.237499	-0.112475
coding_gene	1906908	1907769	-	bsaE	-0.236709	0.4885
coding_gene	937203	939217	+	clpB	-0.233888	2.19265
coding_gene	1333037	1334733	+	glpK	-0.233888	0.423211
tRNA	546647	546919	+	NWMN_tRNA10	-0.231749	0.806353
coding_gene	1159058	1161606	+	mutS2	-0.231137	-1.89308
tRNA	2185811	2185996	-	NWMN_tRNA50	-0.231062	0.924534
coding_gene	1607046	1607976	-	NWMN_1437	-0.229496	-0.229482
coding_gene	1696107	1697973	-	aspS	-0.227224	0.628031
tRNA	1956905	1957080	-	NWMN_tRNA35	-0.224508	0.936531
coding_gene	1282490	1283466	+	pyrH	-0.222392	-0.263034
coding_gene	573968	574668	+	rplJ	-0.220858	-0.495208
coding_gene	419006	419675	-	ahpC	-0.211397	-0.838938
coding_gene	1076090	1076709	+	NWMN_0970	-0.208942	1.63743
coding_gene	1521753	1521969	-	NWMN_1355	-0.208886	-0.785505
coding_gene	2682470	2683259	-	cidB	-0.200652	0
coding_gene	621493	623093	+	NWMN_0536	-0.197485	0.473931
coding_gene	1834985	1836746	-	NWMN_1647	-0.195208	-0.163499
coding_gene	1061008	1062805	-	NWMN_0956	-0.195208	-1.06926
coding_gene	2857936	2858600	+	NWMN_2591	-0.193872	-0.540568
coding_gene	1389801	1390468	+	NWMN_1264	-0.193556	-1.23447
coding_gene	2190801	2191227	-	rsbV	-0.190299	0.0681715
coding_gene	564903	566557	+	gltX	-0.189494	0.946229
coding_gene	139073	140337	+	NWMN_0114	-0.188373	-1.44746
coding_gene	1783628	1784675	-	NWMN_1606	-0.184332	1
coding_gene	773488	774665	+	NWMN_0690	-0.181421	0.383329
coding_gene	841920	844492	+	NWMN_0749	-0.179152	-0.771376
coding_gene	543765	545512	+	lysS	-0.17905	-1.01707
coding_gene	2568458	2570736	+	NWMN_2338	-0.178606	2.11548
tRNA	546359	546644	+	NWMN_tRNA07	-0.1775	0.602545
coding_gene	18125	20292	+	NWMN_0013	-0.177174	0.403356
coding_gene	1813146	1814235	-	ccpA	-0.170312	-1.5639
coding_gene	1818622	1820035	-	murC	-0.167615	-0.490326
coding_gene	1648137	1649376	-	dnaJ	-0.167546	-0.917538
coding_gene	964182	965101	+	NWMN_0868	-0.166666	-1.03103
coding_gene	2757380	2758970	-	NWMN_2510	-0.165667	2.00692
coding_gene	609019	612719	+	sdrE	-0.163499	0.343954
coding_gene	2226956	2227922	-	atpG	-0.163499	-0.70044
coding_gene	2302546	2303710	-	NWMN_2067	-0.163499	-1.04439
coding_gene	893784	895159	+	dltD	-0.161636	-0.304855
coding_gene	1205219	1206225	+	NWMN_1101	-0.160551	-0.253757
coding_gene	1739248	1739704	-	rplT	-0.16014	-0.469485
coding_gene	1907666	1908464	-	bsaF	-0.1586	0.160465
coding_gene	1393952	1396554	+	parC	-0.155886	-0.469485
coding_gene	1227665	1229064	+	coaBC	-0.153515	1.44746
coding_gene	304736	305985	+	NWMN_0250	-0.153515	0.70044
coding_gene	1718734	1719062	+	NWMN_1553	-0.150899	-0.70044
coding_gene	2310039	2310499	+	NWMN_2074	-0.149929	-1.04064
coding_gene	408168	408664	+	rpsF	-0.149879	-1.73697
tRNA	1921304	1921475	-	NWMN_tRNA17	-0.149617	0.355177
coding_gene	2357468	2358005	-	rplM	-0.148999	-1.32193
coding_gene	2235238	2235862	-	NWMN_2018	-0.148232	-1.52356
coding_gene	2225098	2225602	-	atpC	-0.147817	-0.643856
coding_gene	2293799	2294807	-	NWMN_2065	-0.147249	-0.79518
tRNA	1187971	1188144	-	NWMN_tRNA15	-0.145221	0.169259
coding_gene	2369432	2370071	-	rplE	-0.14314	-1.6845
coding_gene	579565	583388	+	rpoC	-0.139251	-0.973458
coding_gene	417467	419090	-	ahpF	-0.139158	-0.478654
coding_gene	2538385	2539216	-	NWMN_2311	-0.138408	0.0614005
coding_gene	2025243	2026599	-	pepS	-0.138188	0.823122
coding_gene	2657125	2659289	+	fbp	-0.137027	0.514573
coding_gene	1161579	1162093	+	trxA	-0.136347	-0.909802
coding_gene	1742555	1744592	-	thrS	-0.136191	1.85415
coding_gene	584749	587030	+	fus	-0.136191	-0.491945
coding_gene	1740636	1742229	-	lysP	-0.132802	0.83289
coding_gene	1573794	1574781	-	NWMN_1405	-0.132802	-0.222392
coding_gene	2046049	2047606	-	gatA	-0.132802	-0.736966
coding_gene	1266643	1268009	+	sucC	-0.132472	-0.805088
tRNA	995498	995672	-	NWMN_tRNA14	-0.129217	0.322521
coding_gene	1640719	1641766	-	phoH	-0.125954	-0.0780025
coding_gene	1064917	1066229	+	phdA	-0.125844	-1
coding_gene	2718167	2718968	-	NWMN_2469	-0.125479	-1.06369
coding_gene	737227	738353	+	NWMN_0656	-0.125364	0.561879
coding_gene	2393772	2394894	-	moaA	-0.12397	0.825971
coding_gene	66251	68126	-	NWMN_0050	-0.122857	-0.736966
coding_gene	1304179	1306052	+	NWMN_1184	-0.121241	-0.215268
coding_gene	1167805	1168805	+	NWMN_1063	-0.12112	0.750972
coding_gene	751421	752802	+	nagA	-0.120907	-1.078
coding_gene	1468493	1469126	-	msrA	-0.12043	0.584963
coding_gene	2037723	2038423	+	NWMN_1831	-0.117513	-0.167727
coding_gene	1469112	1470051	-	NWMN_1336	-0.114589	0.678072
coding_gene	2227853	2229461	-	atpA	-0.114589	-1.76783
coding_gene	2864729	2865341	-	NWMN_2597	-0.113547	-0.469485
coding_gene	626967	627234	-	NWMN_0542	-0.113375	0.189034
coding_gene	1317376	1319135	+	NWMN_1195	-0.110396	-1.30485
coding_gene	1468072	1468600	-	msrB	-0.109798	-0.554589
coding_gene	2372733	2373111	-	rpsS	-0.109504	-0.192645
coding_gene	537137	539430	+	ftsH	-0.108058	-0.347923
coding_gene	744651	746017	+	norA	-0.107711	0.234465
coding_gene	840272	840930	+	NWMN_0746	-0.104605	1.974
coding_gene	1682058	1684788	-	alaS	-0.104605	1.18442
coding_gene	2325363	2327025	-	NWMN_2089	-0.104605	0.674759
coding_gene	2374219	2374942	-	rplD	-0.104605	-0.0494687
coding_gene	729513	730255	+	NWMN_0648	-0.104605	-0.383329
coding_gene	1041293	1042977	+	purF	-0.100547	0.222392
coding_gene	2752404	2754123	-	NWMN_2506	-0.0994921	-0.710493
coding_gene	1467560	1468160	-	NWMN_1333	-0.0963845	-1.14684
coding_gene	1777180	1777793	+	NWMN_1600	-0.0931094	0.0931094
coding_gene	1279462	1280435	+	codY	-0.091495	-0.326228
coding_gene	1091198	1091859	+	NWMN_0982	-0.0911128	-1.62449
coding_gene	2806865	2808323	-	NWMN_2546	-0.0894982	-0.912537
tRNA	1957189	1957365	-	NWMN_tRNA37	-0.0893217	0.360256
coding_gene	1930038	1930603	+	NWMN_1730	-0.0883644	0.277228
tRNA	995407	995595	-	NWMN_tRNA13	-0.0882306	-0.243669
coding_gene	1524197	1526580	+	pbpB	-0.0875499	-0.353637
coding_gene	915559	917045	+	gudB	-0.0861481	-0.856636
coding_gene	1376309	1378497	+	tkt	-0.0856692	-0.305214
coding_gene	1313858	1314636	+	pgsA	-0.0851527	-1.06413
tRNA	1961400	1961575	-	NWMN_tRNA47	-0.0850586	0.385917
coding_gene	704391	705658	+	NWMN_0623	-0.0847446	-0.463947
coding_gene	1788838	1790632	-	ezrA	-0.0817046	-0.0220263
coding_gene	2075001	2075274	-	NWMN_1861	-0.0815498	0.0667871
coding_gene	2243861	2244299	-	NWMN_2027	-0.0779911	-0.303392
coding_gene	666742	667658	+	NWMN_0586	-0.0725251	-0.898717
coding_gene	1472478	1473702	-	NWMN_1340	-0.0680792	0.5025
coding_gene	703438	704135	+	NWMN_0622	-0.0666372	-0.794416
coding_gene	825335	826446	+	NWMN_0733	-0.0659434	0.584963
coding_gene	828865	829652	+	clpP	-0.0645621	0.0794345
coding_gene	2513300	2514569	-	NWMN_2288	-0.0639631	0.0824622
coding_gene	849557	852558	+	clfA	-0.0637952	-0.331692
coding_gene	823520	824655	+	trxB	-0.0577187	-0.018859
coding_gene	2639617	2641942	-	fnbA	-0.0521376	0.540568
coding_gene	2216007	2216979	-	oxaA	-0.051024	-0.118644
coding_gene	119269	120137	+	capA	-0.050228	-0.400538
coding_gene	2674437	2674840	+	NWMN_2432	-0.0480215	-1.34104
coding_gene	2026649	2027313	+	NWMN_1819	-0.0480215	-1.3505
coding_gene	1457155	1460053	-	sucA	-0.0477592	-0.121306
coding_gene	1281526	1282607	+	tsf	-0.0470813	-0.0093987
coding_gene	1744905	1745925	-	dnaI	-0.0446625	0.819428
coding_gene	2870383	2870783	+	cspB	-0.0444535	-1.31994
coding_gene	1091986	1093223	+	NWMN_0983	-0.0421924	0
coding_gene	126520	127346	+	capH	-0.0415082	0.0588937
coding_gene	267740	268680	+	lytM	-0.0401784	-1.34577
coding_gene	2085907	2087761	-	map	-0.0382275	-0.837061
tRNA	2296639	2296814	-	NWMN_tRNA54	-0.0375545	0.366631
coding_gene	2508234	2508856	+	NWMN_2282	-0.0369182	-0.283454
coding_gene	495100	496940	+	treC	-0.0365866	2.04439
coding_gene	875081	876588	+	sufD	-0.0355125	0.570089
coding_gene	121414	123449	+	capD	-0.0353424	0.466876
coding_gene	1274806	1276313	+	gid	-0.0328693	1.23349
coding_gene	1572387	1573242	-	NWMN_1403	-0.0322542	0.868755
coding_gene	76496	77594	-	sirC	-0.0306045	0.906891
coding_gene	2701953	2702344	+	NWMN_2456	-0.0306045	-3.70044
coding_gene	803679	804745	+	NWMN_0718	-0.0259952	1.67807
coding_gene	2384878	2388145	-	NWMN_2162	-0.0231774	0.36257
coding_gene	1191853	1192484	+	NWMN_1088	-0.0231774	0.148863
coding_gene	844869	845427	+	NWMN_tmRNA01	-0.0223092	-0.799461
coding_gene	1636074	1637665	+	glyS	-0.0211458	0.401814
coding_gene	757675	758461	-	saeR	-0.0185298	-0.376376
coding_gene	2662930	2663423	+	NWMN_2419	-0.0180683	-0.847997
coding_gene	133353	134815	+	capO	-0.0176479	0.113657
coding_gene	573004	573896	+	rplA	-0.0168889	-0.782095
coding_gene	20567	22167	+	dnaB	-0.0156	1.08746
coding_gene	1656705	1657156	+	rpsT	-0.0138862	0.415037
coding_gene	2315620	2316790	-	NWMN_2079	-0.0114956	0.584963
coding_gene	220737	222414	-	NWMN_0171	-0.0114956	0.0544478
coding_gene	1287314	1289217	+	proS	-0.0114956	-1.12199
coding_gene	838628	840132	+	eno	-0.0101775	-0.187627
coding_gene	939220	942029	+	NWMN_0845	-0.00874018	-0.961961
coding_gene	1243751	1245597	+	NWMN_1136	-0.00744881	-0.383329
coding_gene	1035034	1035994	-	folD	-0.00608214	-0.643856
coding_gene	2260655	2261198	-	NWMN_2043	-0.00593416	-0.57289
tRNA	1961494	1961670	-	NWMN_tRNA48	-0.0025474	0.340461
coding_gene	1681735	1682095	-	NWMN_1518	9.61e-16	-0.121991
tRNA	1957090	1957263	-	NWMN_tRNA36	6.77e-05	0.510274
coding_gene	2419513	2420516	+	NWMN_2199	0.000281529	0.945552
coding_gene	865828	866248	-	NWMN_0774	0.000281529	-0.308122
coding_gene	2027673	2029090	+	NWMN_1821	0.000477003	-0.464963
coding_gene	666074	666780	+	NWMN_0585	0.000610964	-0.745427
coding_gene	1939013	1939457	-	NWMN_1737	0.00180118	-1.45943
coding_gene	1396604	1398264	+	NWMN_1269	0.00231016	0.155278
coding_gene	2089433	2089883	-	scn	0.00669748	-0.878694
tRNA	1956601	1956776	-	NWMN_tRNA33	0.0109173	0.576486
coding_gene	1080171	1082218	+	NWMN_0974	0.011909	-0.462972
coding_gene	1332090	1333108	+	glpF	0.0125098	-0.934412
coding_gene	436798	437693	+	set2nm	0.0135284	0.14671
coding_gene	1278034	1279637	+	hslU	0.0162494	-0.398549
coding_gene	1721191	1722562	-	folC	0.0186064	0
coding_gene	104975	106353	+	NWMN_0083	0.018878	0.645083
coding_gene	124280	125589	+	capF	0.0204473	0.886343
tRNA	1921733	1921908	-	NWMN_tRNA22	0.0204689	0.798462
coding_gene	2373078	2374011	-	rplB	0.0230117	-0.573375
coding_gene	1342177	1342745	+	glnR	0.0259791	-1
coding_gene	1521970	1522414	-	NWMN_1356	0.0306738	0.0356239
coding_gene	1750628	1753358	-	polA	0.0328985	-0.432959
coding_gene	2415214	2415661	-	sarR	0.0339473	-0.026967
coding_gene	245735	246960	+	NWMN_0190	0.0346008	0.447459
coding_gene	587047	588431	+	tufA	0.0362874	-0.275884
coding_gene	1268933	1270284	+	lytN	0.0367135	0.0721498
coding_gene	2253593	2254886	-	NWMN_2036	0.037414	2.43296
coding_gene	619683	620431	+	NWMN_0534	0.0380716	-0.232173
coding_gene	1834293	1835088	-	NWMN_1646	0.0391304	-2.848
coding_gene	659331	661192	+	argS	0.0400347	-0.222392
coding_gene	2606240	2606705	-	NWMN_2368	0.0429521	0.237039
coding_gene	756620	757775	-	saeS	0.0429521	-0.965784
coding_gene	2229922	2230543	-	atpF	0.0429521	-1.4361
coding_gene	1568532	1570383	-	srrB	0.0445384	-0.768674
coding_gene	6794	9675	+	gyrA	0.0475836	-0.136062
coding_gene	246782	248670	+	NWMN_0191	0.0480054	0.163499
coding_gene	1296168	1298485	+	infB	0.0483758	-0.712718
coding_gene	24726	25633	+	vicR	0.0519297	-0.970854
coding_gene	2364714	2365461	-	adk	0.0538804	-0.574909
coding_gene	1695860	1696061	-	NWMN_1531	0.0552154	-0.807881
coding_gene	2370351	2370819	-	rplN	0.0570686	-0.0458037
coding_gene	652920	654058	+	NWMN_0572	0.0588937	-0.0489096
coding_gene	1280577	1281544	+	rpsB	0.0634328	-1.33258
coding_gene	2231645	2232098	-	NWMN_2014	0.0660653	-0.293731
coding_gene	1008575	1009613	-	NWMN_0911	0.0665069	0.415037
coding_gene	997968	998770	+	NWMN_0899	0.0665069	-0.710493
coding_gene	1781392	1782092	+	NWMN_1604	0.0686077	0.0151233
coding_gene	498132	498856	+	NWMN_0441	0.0689943	0.152003
coding_gene	932251	933353	+	NWMN_0839	0.0701428	-0.975752
coding_gene	687947	688980	+	tagG	0.0742342	-1.45943
coding_gene	2509881	2511258	-	NWMN_2284	0.074661	-0.574236
coding_gene	1778098	1778887	-	NWMN_1601	0.0766353	-0.762203
coding_gene	806719	807491	+	NWMN_0721	0.0807306	0.127294
coding_gene	1639904	1640348	-	NWMN_1472	0.0824805	0.893085
coding_gene	2609569	2610091	-	NWMN_2371	0.0826423	0.0321326
coding_gene	860990	861326	-	NWMN_0767	0.0835009	0.294905
coding_gene	2429507	2432561	-	NWMN_2210	0.0848658	-0.209453
coding_gene	1069971	1070446	+	NWMN_0963	0.0860209	-0.941106
coding_gene	1774675	1775716	-	NWMN_1598	0.08804	1.50901
coding_gene	1745825	1747325	-	dnaB	0.092841	-1.49476
coding_gene	1875772	1877564	+	pckA	0.0936866	-0.654865
coding_gene	2439483	2440962	-	NWMN_2218	0.0946327	0.165059
coding_gene	2149569	2150554	+	NWMN_1942	0.0967136	-0.658963
coding_gene	1857758	1858901	-	ribD	0.0972807	-0.662965
coding_gene	1401239	1403961	+	fmtC	0.0973678	-0.174498
coding_gene	2808216	2809824	-	NWMN_2547	0.0995357	0.768674
coding_gene	2369998	2370415	-	rplX	0.0995357	-0.0740006
coding_gene	1551438	1552713	-	rpsA	0.0997877	-0.194503
coding_gene	1342549	1344104	+	glnA	0.100482	0.0403577
coding_gene	2036318	2037731	-	NWMN_1830	0.103982	1.27302
coding_gene	886207	887324	+	lipA	0.103982	0.233199
coding_gene	729134	729633	+	NWMN_0647	0.103982	-0.222392
coding_gene	2153363	2154279	+	agrA	0.105164	-0.289507
tRNA	1956686	1956859	-	NWMN_tRNA34	0.106899	0.307636
coding_gene	1334643	1336564	+	glpD	0.11164	-0.544729
coding_gene	12593	14079	+	serS	0.113442	-0.858483
coding_gene	1076791	1078243	-	NWMN_0971	0.115477	-0.469485
coding_gene	1731529	1732444	-	hemX	0.116338	-0.77259
coding_gene	2249664	2250294	-	rpoE	0.116609	-2.9386
coding_gene	1611616	1612807	-	gcvT	0.124281	-1.11736
coding_gene	668866	669340	-	sarA	0.126765	-1.22045
coding_gene	522222	522802	+	NWMN_0460	0.12788	-1.12418
coding_gene	2367843	2368302	-	rplR	0.128435	-0.0641303
coding_gene	1926757	1927460	+	NWMN_1726	0.128682	0.192645
coding_gene	1529155	1530547	-	asnC	0.128682	-0.338802
coding_gene	827348	828492	+	NWMN_0735	0.12986	-0.423808
coding_gene	567411	569011	+	cysS	0.132894	0.0395284
coding_gene	370942	372167	+	NWMN_0321	0.133555	-0.784271
coding_gene	2371237	2371771	-	rplP	0.134583	-1.27753
coding_gene	2357056	2357548	-	rpsI	0.135709	-0.289507
rRNA	2296880	2297094	-	NWMN_rRNA14	0.140378	-0.0174791
coding_gene	1441338	1442689	+	hipO	0.140507	2.51937
coding_gene	2362338	2363382	-	rpoA	0.140507	-0.0297473
coding_gene	130639	132044	+	capL	0.140507	-0.0365259
coding_gene	2396601	2397960	-	moeA	0.142833	1.34792
coding_gene	527470	531176	+	mfd	0.145133	0.199309
coding_gene	2511903	2512549	+	NWMN_2286	0.146046	0.857981
coding_gene	1050990	1052485	+	NWMN_0946	0.14786	-0.485427
coding_gene	1643692	1644499	-	NWMN_1477	0.148582	-1.06609
coding_gene	2256081	2256751	+	luxS	0.150776	-1.89308
coding_gene	795514	796034	+	NWMN_0710	0.152003	-2.19265
coding_gene	1747906	1749031	-	gapB	0.153514	-0.894205
coding_gene	1089111	1090281	-	NWMN_0980	0.153928	-0.440573
coding_gene	2252523	2253294	-	NWMN_2035	0.158429	1.73697
coding_gene	1522328	1522991	-	NWMN_1357	0.158429	-0.452512
coding_gene	1580147	1581831	+	zwf	0.160624	-0.366782
coding_gene	2726655	2727685	+	NWMN_2480	0.162211	-0.473931
coding_gene	1715370	1715754	-	rpmA	0.170159	-1.27085
coding_gene	826243	827438	+	NWMN_0734	0.171029	-0.719892
coding_gene	2219206	2219995	-	NWMN_1998	0.172505	-0.559958
coding_gene	1937045	1938341	-	NWMN_1736	0.174917	0
coding_gene	2027120	2027595	+	NWMN_1820	0.178384	-0.70941
coding_gene	2672360	2673140	-	sdhB	0.180124	-0.847997
coding_gene	1301208	1301677	+	rpsO	0.180411	-1.15715
coding_gene	2762965	2763601	-	NWMN_2514	0.181424	-1.095
rRNA	1958077	1958291	-	NWMN_rRNA08	0.182089	-0.0422359
coding_gene	857667	858067	+	cspC	0.184503	-1.2647
coding_gene	2365378	2366770	-	secY	0.186444	-0.0291463
coding_gene	1218707	1222080	+	carB	0.187188	-0.247928
coding_gene	1831525	1833034	-	NWMN_1644	0.187408	-0.0374747
coding_gene	1644619	1644895	-	rpsU	0.188121	-1.0765
coding_gene	2589524	2590286	-	NWMN_2353	0.192377	-0.436099
rRNA	551730	552044	+	NWMN_rRNA07	0.193011	-0.251111
rRNA	507199	507513	+	NWMN_rRNA03	0.193011	-0.251111
coding_gene	2091215	2091569	-	NWMN_1879	0.193777	-0.654146
coding_gene	1078897	1079924	+	NWMN_0973	0.194955	1.02237
coding_gene	2056487	2057882	-	purB	0.194955	-0.612977
coding_gene	540519	541651	+	NWMN_0475	0.197318	-0.145979
coding_gene	841146	842086	+	NWMN_0748	0.199401	-0.485427
coding_gene	583677	584290	+	rpsL	0.200313	-0.575312
coding_gene	948682	950126	+	NWMN_0854	0.202485	0.0627358
coding_gene	2366670	2367210	-	rplO	0.204233	0.674905
coding_gene	574511	575079	+	rplL	0.204233	-0.249978
coding_gene	575877	579628	+	rpoB	0.206169	-0.687831
coding_gene	1375014	1375737	-	lexA	0.206928	-2.76553
coding_gene	730919	731477	-	NWMN_0650	0.208834	-0.547488
coding_gene	245026	245942	+	ispD	0.210897	1.1635
coding_gene	912128	912705	+	NWMN_0825	0.212877	-0.710493
coding_gene	1199914	1201526	+	ftsA	0.213242	-1.09686
coding_gene	40613	42015	+	NWMN_0029	0.215419	-0.115477
coding_gene	1780333	1781551	-	ald	0.21631	0.172181
coding_gene	119944	120839	+	capB	0.218136	-0.334419
coding_gene	2420949	2422449	-	nhaC	0.218802	0.106915
coding_gene	1599947	1601384	-	xseA	0.218934	-0.160465
coding_gene	2539813	2540692	-	NWMN_2313	0.221994	-1.04731
coding_gene	2274710	2276615	-	glmS	0.222904	-0.504305
coding_gene	869164	869660	+	NWMN_0779	0.227291	-1.90689
coding_gene	491314	492977	+	gltD	0.229512	1.91754
coding_gene	630114	631798	+	NWMN_0547	0.229983	-0.0220263
coding_gene	2494588	2495317	-	NWMN_2270	0.230942	0.0327899
coding_gene	2093446	2093800	-	NWMN_1882	0.232189	0.73471
coding_gene	1293881	1294548	+	NWMN_1175	0.23398	0.263034
tRNA	1921161	1921349	-	NWMN_tRNA16	0.234528	1
coding_gene	1661717	1662533	-	NWMN_1493	0.234942	0.567041
coding_gene	427751	429417	+	guaB	0.235886	0.257798
coding_gene	1368324	1369878	-	NWMN_1245	0.239048	0.559427
coding_gene	2363357	2363846	-	rpsK	0.239048	-0.0671142
coding_gene	1418112	1419571	+	femB	0.239528	0.0916305
coding_gene	1801467	1802829	-	tyrS	0.240892	-0.0780025
coding_gene	2013372	2014429	+	NWMN_1806	0.24255	-0.534336
coding_gene	329483	330440	-	NWMN_0274	0.24255	-0.534336
coding_gene	1107698	1108655	-	NWMN_1002	0.24255	-0.534336
coding_gene	498725	500622	+	dnaX	0.244159	1.29956
coding_gene	1233094	1233397	-	NWMN_1124	0.245084	-0.119299
coding_gene	2222927	2224292	-	murA	0.247107	0.722466
coding_gene	2151321	2152090	+	agrB	0.247187	-0.29956
coding_gene	1906213	1907023	-	bsaG	0.248276	-0.0210616
coding_gene	1045882	1047329	+	purD	0.24874	0.0995357
coding_gene	2327232	2328333	-	NWMN_2090	0.251539	-0.624491
coding_gene	2152052	2153544	+	agrC	0.257439	-0.127235
coding_gene	1469966	1470545	-	dfrA	0.261523	-0.432959
coding_gene	2373944	2374319	-	rplW	0.262538	-0.584963
coding_gene	2240261	2240615	-	rpmE2	0.264139	-1.27612
rRNA	2180390	2180604	-	NWMN_rRNA11	0.267127	-0.150985
coding_gene	1380712	1383941	+	sbcC	0.270075	2.60666
coding_gene	1164988	1166954	+	sdhA	0.270398	0.206451
coding_gene	1586478	1587984	-	gnd	0.271912	-0.510738
coding_gene	911119	911912	+	ppi	0.273907	-0.610053
coding_gene	1074788	1076007	+	NWMN_0969	0.280021	0.1676
tRNA	2296795	2296969	-	NWMN_tRNA56	0.281895	-0.0526098
coding_gene	759151	759691	-	NWMN_0677	0.28279	-0.240359
coding_gene	2256903	2257353	-	NWMN_2039	0.286057	-0.15056
coding_gene	2878072	2878528	-	rnpA	0.286185	-0.667425
coding_gene	62183	63771	+	NWMN_0048	0.286586	-0.395929
coding_gene	1766545	1767613	-	pfk	0.286586	-1.12029
coding_gene	1243362	1243936	+	NWMN_1135	0.288065	-0.103093
coding_gene	800481	801651	-	NWMN_0715	0.291067	-1.89308
coding_gene	2424233	2424933	+	NWMN_2203	0.292054	-0.706269
coding_gene	2190320	2190899	-	rsbW	0.293359	-0.703607
coding_gene	852579	854305	+	NWMN_0757	0.29385	-0.341037
coding_gene	2376805	2378239	-	NWMN_2155	0.297136	0.356144
coding_gene	1248427	1249613	+	plsX	0.297832	0.356144
coding_gene	517466	518439	+	NWMN_0454	0.299292	1.64636
coding_gene	2711803	2713396	-	crtI	0.299292	0.308122
coding_gene	693334	695261	+	NWMN_0613	0.300143	0.0280144
coding_gene	1638589	1639588	-	era	0.301794	-1.15754
coding_gene	123239	124467	+	capE	0.307392	-1.27302
tRNA	546089	546361	+	NWMN_tRNA04	0.308106	0.000941646
coding_gene	409040	409482	+	rpsR	0.310432	-0.70044
coding_gene	1371390	1371739	+	rpmG	0.310432	-0.836501
coding_gene	1399550	1400958	+	NWMN_1271	0.312026	0.370838
coding_gene	2786826	2787936	-	arcB	0.313231	-0.321928
coding_gene	1319432	1319747	-	NWMN_1196	0.315669	-1.55639
coding_gene	786647	787818	+	nrdF	0.316691	-1.04439
coding_gene	1486448	1507643	-	ebh1	0.31971	1.45251
coding_gene	1654736	1656659	-	NWMN_1487	0.322659	1.848
coding_gene	2760824	2762546	-	NWMN_2513	0.324646	1.36923
tRNA	1921830	1922003	-	NWMN_tRNA23	0.325011	0.558553
coding_gene	1164104	1164453	+	NWMN_1059	0.325539	0.36257
coding_gene	125393	126717	+	capG	0.325539	0.0227201
coding_gene	2585558	2587110	+	NWMN_2350	0.325539	-0.854149
coding_gene	968094	968395	+	NWMN_0871	0.331043	-1.45483
coding_gene	876494	877944	+	sufS	0.331191	0.392915
coding_gene	2212090	2212327	-	NWMN_1989	0.331294	0.407828
coding_gene	1575708	1576816	+	NWMN_1408	0.331494	0.211504
coding_gene	963416	964011	+	spxA	0.334718	-0.738894
coding_gene	2324400	2324739	-	NWMN_2087	0.336249	-0.151603
coding_gene	2039434	2040604	-	dinP	0.339002	-0.685891
coding_gene	2725625	2726835	+	NWMN_2479	0.342141	-2
coding_gene	1934119	1937155	-	NWMN_1735	0.345515	0.232661
coding_gene	1193631	1196065	+	pbpA	0.351074	0.112475
coding_gene	2222453	2222993	-	fabZ	0.351074	-0.688056
coding_gene	687027	687921	-	tagH	0.351074	-1.54749
coding_gene	1722475	1725205	-	valS	0.352497	-0.690106
coding_gene	633718	634570	-	NWMN_0550	0.354457	0.827819
tRNA	2296722	2296893	-	NWMN_tRNA55	0.360812	0.19169
coding_gene	1098408	1098781	+	rpmF	0.360855	-1.59991
coding_gene	2755410	2757219	-	NWMN_2509	0.365359	-1.63743
coding_gene	515462	517635	+	metS	0.369933	-0.793549
coding_gene	682797	683733	-	NWMN_0602	0.370838	-0.237039
coding_gene	982491	983781	-	NWMN_0886	0.371833	-1.41504
coding_gene	2549307	2550484	+	hlgB	0.372554	0.648528
coding_gene	1276530	1277626	+	xerC	0.374158	-1.29546
coding_gene	2278569	2280901	+	NWMN_2058	0.374921	0.874469
coding_gene	1736086	1737487	-	tig	0.375301	-1.35435
tRNA	546171	546443	+	NWMN_tRNA05	0.378546	0.189425
coding_gene	627641	628571	-	thiD	0.380822	-0.199309
coding_gene	895422	895764	-	NWMN_0807	0.384433	-1.92057
coding_gene	807705	810436	+	secA	0.386736	-0.185215
coding_gene	2232165	2233395	-	mnaA	0.394143	0.444785
coding_gene	2826511	2827070	+	NWMN_2557	0.397617	-0.70044
coding_gene	976615	977585	+	NWMN_0881	0.397787	-0.819428
coding_gene	452545	452962	-	NWMN_0402	0.400922	0.156085
coding_gene	1299190	1300307	+	truB	0.403542	0.459432
coding_gene	1261298	1261848	+	rplS	0.404373	-0.662965
coding_gene	2305522	2306095	-	NWMN_2069	0.406148	-1.97575
coding_gene	1139702	1141347	+	NWMN_1039	0.418348	-0.879706
coding_gene	2434143	2435040	-	NWMN_2212	0.419021	-0.373678
coding_gene	2688771	2690137	+	mvaS	0.420455	-0.756729
coding_gene	424342	425104	-	NWMN_0376	0.424944	0.36257
coding_gene	1963955	1964501	-	NWMN_1753	0.426036	-0.584963
coding_gene	305798	306675	+	NWMN_0251	0.431913	-0.152003
coding_gene	2619759	2622720	-	NWMN_2386	0.432604	1.11548
coding_gene	2546861	2547990	+	hlgA	0.434064	0.473931
coding_gene	1164322	1165136	+	sdhC	0.434947	-0.204358
coding_gene	2230641	2230953	-	atpE	0.435963	0.285402
coding_gene	2361953	2362421	-	rplQ	0.435963	-0.83399
coding_gene	1833854	1834376	-	NWMN_1645	0.437405	-1.09115
coding_gene	1044382	1046060	+	purH	0.437812	-0.857981
coding_gene	936339	936856	+	NWMN_0843	0.439842	-0.708537
coding_gene	675439	677135	+	mnhD	0.4402	0.142019
tRNA	545997	546269	+	NWMN_tRNA03	0.443782	-0.0811645
coding_gene	1300122	1301293	+	ribF	0.444184	-0.369234
coding_gene	2425095	2426248	+	NWMN_2205	0.446555	-0.390459
tRNA	24040	24312	+	NWMN_tRNA02	0.448542	1.26194
coding_gene	1378527	1379017	+	NWMN_1255	0.449731	-0.691878
coding_gene	1369776	1371499	+	katA	0.452099	-0.862496
coding_gene	1284989	1285971	+	cdsA	0.453173	0.900464
coding_gene	1384378	1386224	+	NWMN_1261	0.455745	-0.106915
coding_gene	1405881	1406169	-	NWMN_1275	0.455897	0.50696
coding_gene	1237960	1240154	+	NWMN_1130	0.460992	0.760812
coding_gene	683627	684470	-	NWMN_0603	0.460992	-0.747234
coding_gene	248506	250427	+	NWMN_0192	0.461574	-0.449803
coding_gene	2488988	2490623	-	mqo	0.462823	-0.200299
coding_gene	2148582	2149408	+	NWMN_1941	0.464942	-0.432959
coding_gene	2809742	2812232	-	azi	0.467672	0.0759489
coding_gene	1853266	1854193	-	NWMN_1657	0.470373	-1.80735
coding_gene	1758293	1759661	-	citC	0.471587	-0.0981804
coding_gene	730351	731017	-	NWMN_0649	0.475063	0.120294
coding_gene	977780	978965	-	NWMN_0882	0.47562	1.29546
coding_gene	2836573	2838715	-	lip	0.477004	-0.399607
coding_gene	589859	591246	+	NWMN_0512	0.486958	-0.402098
coding_gene	2324652	2325300	-	NWMN_2088	0.487052	-0.376398
coding_gene	419867	420822	+	NWMN_0373	0.488933	1.80735
coding_gene	1242931	1243219	-	rpmB	0.48942	-0.226771
coding_gene	1873375	1874383	-	NWMN_1679	0.489809	-1.54057
coding_gene	705609	706852	+	lipA	0.491005	0.830075
coding_gene	1799899	1801373	+	NWMN_1621	0.491005	-1.1635
coding_gene	1172725	1173422	+	NWMN_1069	0.494395	-0.862496
coding_gene	1947683	1948382	-	NWMN_1746	0.49469	-0.937415
coding_gene	2347065	2347690	+	NWMN_2109	0.495028	-0.0666372
coding_gene	638771	640047	+	mvaK2	0.495464	-2.52356
coding_gene	2056076	2056478	-	NWMN_1845	0.499466	-1.16993
rRNA	545870	546184	+	NWMN_rRNA04	0.503493	-0.253206
coding_gene	866606	867186	+	NWMN_0776	0.504374	-1.11548
coding_gene	566780	567627	+	cysE	0.504987	-0.0588937
coding_gene	1064120	1064946	+	NWMN_0958	0.505722	0.137504
coding_gene	678469	680711	+	NWMN_0600	0.507879	-0.253757
coding_gene	521381	522405	+	purR	0.507879	-1.18442
coding_gene	2702384	2704992	+	NWMN_2457	0.509337	-0.419903
coding_gene	1053936	1054678	+	NWMN_0948	0.513761	-0.522678
coding_gene	2135605	2137091	+	NWMN_1929	0.516134	0.281413
coding_gene	1621742	1623917	-	pbpC	0.51751	-0.185556
coding_gene	1979053	1979668	-	NWMN_1767	0.518369	-0.514573
tRNA	1957990	1958165	-	NWMN_tRNA46	0.519837	-0.403667
coding_gene	1039125	1041514	+	purL	0.521937	0.293731
coding_gene	1809347	1811153	-	acs	0.525104	-0.63743
coding_gene	64264	66031	-	NWMN_0049	0.528379	0.568284
coding_gene	1829332	1830223	-	NWMN_1642	0.531239	-4.16993
coding_gene	1645088	1646534	-	NWMN_1479	0.53244	0.203533
coding_gene	890865	892522	+	dltA	0.534296	-0.222392
coding_gene	1251651	1252582	+	rnc	0.538277	-0.206451
coding_gene	127151	128460	+	capI	0.539359	-0.718818
coding_gene	522674	523176	+	spoVG	0.548977	-0.913659
coding_gene	592350	594187	+	araB	0.551099	0.0331669
coding_gene	289203	289894	+	NWMN_0229	0.551607	-0.874469
coding_gene	1455873	1457241	-	sucB	0.560976	-0.28102
tRNA	23958	24229	+	NWMN_tRNA01	0.568612	1.31231
coding_gene	2458042	2459077	-	hutG	0.568698	-0.237692
coding_gene	836981	838698	+	pgm	0.570543	0.390146
coding_gene	2422444	2423626	-	NWMN_2201	0.573467	0.640458
coding_gene	2450492	2451473	-	NWMN_2229	0.573467	0.107714
coding_gene	1514468	1518008	-	NWMN_1351	0.573467	-0.0588937
coding_gene	1306108	1308677	+	ftsK	0.573467	-0.111893
coding_gene	2588755	2589631	-	NWMN_2352	0.573467	-0.378512
coding_gene	1259492	1259967	+	rpsP	0.573467	-0.70044
coding_gene	1545215	1545764	-	ndk	0.573467	-0.807355
coding_gene	869710	870935	+	NWMN_0780	0.579181	-0.532578
coding_gene	1623938	1624637	-	sodA	0.581258	-0.588369
coding_gene	2363770	2364235	-	rpsM	0.587966	-1.05445
coding_gene	1548448	1548820	-	NWMN_1382	0.590691	-1.04661
coding_gene	1189661	1190201	-	NWMN_1086	0.591845	-1.49354
coding_gene	1203600	1204474	+	NWMN_1098	0.596187	-1.53051
coding_gene	466978	468662	+	ndhF	0.600434	-0.643856
coding_gene	2268033	2269324	+	NWMN_2051	0.600535	-0.533432
coding_gene	759871	760555	-	NWMN_0678	0.603214	0.793549
coding_gene	2732881	2733847	-	NWMN_2487	0.605176	0.198546
coding_gene	519946	520409	+	veg	0.606692	-0.977632
coding_gene	2323828	2324437	-	NWMN_2086	0.609336	-0.430181
coding_gene	872616	873010	+	NWMN_0783	0.621101	-0.663951
coding_gene	71307	73099	+	lctP	0.622376	0.373458
coding_gene	874222	875183	+	sufC	0.624093	-0.678072
coding_gene	863770	864292	-	NWMN_0771	0.624271	-0.591535
coding_gene	2783544	2784348	-	NWMN_2530	0.624814	0.0384741
coding_gene	1528141	1528927	-	dnaD	0.625934	0.584963
coding_gene	2650905	2652282	-	NWMN_2408	0.627238	-0.547488
coding_gene	1718232	1718805	-	NWMN_1552	0.632361	1.53051
coding_gene	1083539	1084965	+	NWMN_0978	0.636546	-0.415037
coding_gene	2429034	2429607	-	NWMN_2209	0.639269	-0.434403
coding_gene	425147	425654	-	NWMN_0377	0.641078	-0.690573
coding_gene	1828673	1829417	-	trmB	0.643856	0.604071
coding_gene	833756	834966	+	gapA	0.645168	-0.549339
coding_gene	2242196	2243723	-	NWMN_2026	0.647029	-0.266673
coding_gene	732235	733210	-	bacA	0.647467	-2.11548
coding_gene	2083796	2085282	+	NWMN_1871	0.649818	-1.58496
coding_gene	2069068	2069828	+	NWMN_1856	0.659197	-1.58496
coding_gene	1851286	1851886	-	NWMN_1655	0.673003	0.152003
coding_gene	2699581	2701225	-	NWMN_2454	0.673003	-0.496426
coding_gene	2508921	2509477	+	NWMN_2283	0.67871	0.678072
coding_gene	1066033	1067210	+	phdB	0.683091	-0.118181
coding_gene	2062299	2063868	-	nadC	0.688237	-0.960472
coding_gene	731380	732163	-	NWMN_0651	0.688944	-0.514573
coding_gene	2648049	2648637	-	NWMN_2406	0.691648	-0.746243
coding_gene	1816466	1818083	-	NWMN_1631	0.695165	-0.631074
coding_gene	414234	414685	+	NWMN_0366	0.703923	-1.08156
coding_gene	1818057	1818648	-	NWMN_1632	0.707902	-1.02418
coding_gene	300845	301790	-	NWMN_0247	0.708396	-1.62149
coding_gene	2220281	2221076	-	NWMN_1999	0.70935	-0.332076
coding_gene	715025	716232	+	NWMN_0633	0.713192	-0.641546
coding_gene	2878546	2878783	-	rpmH	0.722558	-0.5603
coding_gene	412961	413733	+	NWMN_0364	0.724879	-0.628552
coding_gene	1823804	1824500	-	NWMN_1635	0.732165	0.465664
coding_gene	1447460	1448799	+	NWMN_1317	0.732165	0.387023
coding_gene	2563180	2564591	+	NWMN_2333	0.733932	0.667425
coding_gene	616206	617184	-	NWMN_0529	0.744453	1.64134
coding_gene	145714	146939	+	NWMN_0121	0.74542	-0.93587
coding_gene	2265848	2266613	-	NWMN_2048	0.74666	-0.632268
coding_gene	688879	690182	+	tagB	0.747496	-0.678072
coding_gene	148828	156197	+	NWMN_0123	0.748554	0.0857299
coding_gene	755365	756548	+	NWMN_0673	0.749317	-0.192645
coding_gene	2225522	2227034	-	atpD	0.750926	-1.28421
coding_gene	968524	969430	-	NWMN_0872	0.756331	-2.80735
coding_gene	1676724	1677300	-	greA	0.763898	-0.192645
coding_gene	1461589	1462348	-	NWMN_1328	0.770504	1.27302
coding_gene	614434	616024	-	NWMN_0527	0.770913	-1.4021
coding_gene	129454	130838	+	capK	0.773404	-0.459432
coding_gene	1286008	1287494	+	NWMN_1172	0.775101	-0.556393
coding_gene	1692463	1692709	-	NWMN_1526	0.779574	-0.765535
coding_gene	1445872	1446172	-	cspA	0.783879	-1.64318
coding_gene	831301	832130	+	NWMN_0738	0.786461	0.370368
coding_gene	2151887	2152227	+	agrD	0.788735	-0.280108
coding_gene	1196157	1197322	+	mraY	0.789196	-0.754888
coding_gene	1630489	1631266	-	NWMN_1463	0.792107	-0.830075
coding_gene	862105	862822	-	NWMN_0769	0.793515	-0.896907
coding_gene	1692649	1692931	-	NWMN_1527	0.799833	-0.624491
coding_gene	1384012	1384474	-	mscL	0.801944	-0.182864
coding_gene	1944753	1946238	-	fumC	0.806128	-5.08746
coding_gene	2492562	2494435	+	NWMN_2269	0.807932	1.72247
coding_gene	2481279	2481834	-	tcaR	0.809534	-1.1635
coding_gene	1251302	1251735	+	acpP	0.825303	-1.30079
coding_gene	1453280	1454171	-	NWMN_1322	0.828378	-1.83188
coding_gene	2192598	2193060	-	NWMN_1974	0.833334	-0.49304
coding_gene	771485	773466	+	recQ	0.83353	0.559427
coding_gene	765901	767105	+	NWMN_0686	0.833703	0.186413
coding_gene	2715080	2716991	-	NWMN_2467	0.842402	-0.887525
coding_gene	128274	129640	+	capJ	0.847642	-0.668794
coding_gene	1874408	1875701	-	metK	0.858348	0.0780025
coding_gene	3719	5031	+	recF	0.858869	0.0227201
coding_gene	1778762	1780017	+	NWMN_1602	0.870449	0.604071
coding_gene	510459	510988	+	NWMN_0447	0.874126	-0.695145
coding_gene	2310631	2312101	-	NWMN_2075	0.878969	1.40054
coding_gene	2191247	2192348	-	rsbU	0.87957	0.289507
coding_gene	1188208	1188542	+	NWMN_1084	0.881912	-0.388565
coding_gene	840797	841230	+	secG	0.884669	-1.49476
coding_gene	2415989	2416415	-	NWMN_2196	0.884928	-0.780687
coding_gene	591312	592390	+	NWMN_0513	0.885935	0.0931094
coding_gene	120642	121606	+	capC	0.889494	0
coding_gene	1591436	1592810	-	NWMN_1421	0.895395	1.29278
coding_gene	1440476	1441395	+	dapD	0.910502	2.80735
coding_gene	1326437	1329255	+	mutS	0.912269	0.455679
coding_gene	1166754	1167769	+	sdhB	0.924374	0.63743
coding_gene	539459	540540	+	hslO	0.92775	1.47644
coding_gene	829895	830897	-	NWMN_0737	0.94411	-0.765535
coding_gene	1771457	1774754	-	dnaE	0.94651	0.724366
coding_gene	867165	868243	+	NWMN_0777	0.957171	-0.520832
coding_gene	873243	874194	-	NWMN_0784	0.960076	1.59946
coding_gene	2542585	2543371	-	gpmA	0.970126	-0.830075
coding_gene	2240633	2242049	-	rho	0.976226	-0.459432
coding_gene	681871	682900	-	NWMN_0601	0.981345	0.267104
coding_gene	933482	934071	+	NWMN_0840	0.985365	-1.37851
coding_gene	2101579	2106208	-	NWMN_1888	0.988504	0.530515
coding_gene	2590434	2591610	-	NWMN_2354	0.992419	2.34792
coding_gene	1371993	1372462	+	rpsN	1.00231	1.53605
coding_gene	2247718	2249428	-	pyrG	1.00231	-0.584963
coding_gene	2233316	2234045	-	upp	1.013	1.16993
coding_gene	762511	763304	+	pabA	1.01707	-0.70044
coding_gene	2051016	2053119	-	lig	1.03581	0.681824
coding_gene	1240182	1241257	+	NWMN_1131	1.03644	1.36257
coding_gene	511002	512128	+	holB	1.04622	-1.45066
coding_gene	1845657	1848174	-	leuS	1.09386	0.118644
coding_gene	880755	881995	+	NWMN_0791	1.10398	-0.906891
coding_gene	672294	674896	+	mnhA	1.10558	0.917538
coding_gene	2262169	2263642	-	NWMN_2045	1.11049	-0.565597
coding_gene	1213359	1214086	+	pryR	1.15325	-0.884523
coding_gene	2041451	2042912	-	NWMN_1835	1.15843	1.48543
coding_gene	620335	621191	+	NWMN_0535	1.16932	-0.607683
coding_gene	981669	982378	+	NWMN_0885	1.2015	-0.0524674
coding_gene	2673043	2674186	-	NWMN_2431	1.2109	-0.514573
coding_gene	834905	836295	+	pgk	1.21551	-0.415037
coding_gene	318621	320755	+	geh	1.22117	1.37851
coding_gene	2817522	2824437	-	NWMN_2553	1.22797	0.710493
coding_gene	889326	890485	+	NWMN_0801	1.25154	0.534336
coding_gene	420903	422391	-	NWMN_0374	1.31043	1.83007
coding_gene	877734	878398	+	nifU	1.36354	0.906891
coding_gene	962332	963421	-	trpS	1.36993	-0.954196
coding_gene	1353687	1355395	+	NWMN_1230	1.37048	-1.04731
coding_gene	1188657	1189552	+	NWMN_1085	1.39318	-2.71272
coding_gene	892319	893733	+	dltB	1.42591	-0.343954
coding_gene	1436583	1437988	+	lysC	1.45425	-1.38306
coding_gene	2754196	2754739	-	NWMN_2507	1.4842	0.0443941
coding_gene	569962	570686	+	NWMN_0495	1.486	1.75489
coding_gene	1796479	1797709	-	NWMN_1618	1.5042	0.866733
coding_gene	4841	6975	+	gyrB	1.55764	0.192645
coding_gene	2169252	2171140	+	ilvD	1.57605	-0.584963
coding_gene	2687440	2688817	-	mvaA	1.63956	-1.37851
coding_gene	1226608	1227431	+	gmk	1.66539	-0.825971
coding_gene	1629386	1630586	-	NWMN_1462	1.67882	0.332575
coding_gene	1637815	1638667	-	recO	1.69376	0.89812
coding_gene	1825386	1825797	-	NWMN_1637	1.70323	-1.58496
coding_gene	379030	380488	-	NWMN_0329	1.76611	-0.485427
coding_gene	296861	297561	+	NWMN_0241	1.8091	0.530515
coding_gene	147125	148575	+	NWMN_0122	1.82828	1.41504
coding_gene	1252529	1256295	+	smc	2.00722	-0.643856
coding_gene	241459	243353	+	NWMN_0187	2.08248	1.89308
coding_gene	468475	471380	+	NWMN_0419	2.21138	1.07276
coding_gene	738256	739364	+	NWMN_0657	2.23643	-0.241008
coding_gene	2517406	2518540	-	NWMN_2292	2.61529	0.956931
coding_gene	2391218	2392629	+	NWMN_2166	2.9271	3.45943
coding_gene	2400130	2400835	-	modC	3.07597	1.40599
coding_gene	2196843	2197422	-	NWMN_1979	3.20115	-0.247928
coding_gene	2461252	2462105	+	NWMN_2238	3.40997	2.19265
coding_gene	2465159	2466158	-	NWMN_2242	3.44136	1.42884
coding_gene	231278	232413	+	NWMN_0178	3.5354	3.11548
coding_gene	2521723	2525512	-	narG	3.93024	0.825971

## Sheet: Hypergeometric_probability
Total genes selected by from DESeq analysis
Original sets				Common gene set
Gene-set	BRC_positive	DRC_positive		Gene-set	BRC_positive	DRC_positive
Up-regulated	143	96		Up-regulated	53	99
Down-regulated	180	133		Down-regulated	67	164
Total-regulated	323	229		Total-regulated	120	263
Not-regulated	1416	790		Not-regulated	884	741
Total_original_set	1739	1019		Common_set	1004	1004
Gene-set	BRC vs DRC	Hypergeometric probability
Up-regulated	16	0.00360067
Down-regulated	11	0.824507
Opposite-regulated	24	0.999848
Total-regulated	51	0.065997
Not-regulated	953	0
Total-common	1004	1
Sample-size	1754

## Sheet: Hypergeo_heatmap_for_comparison
Total regulated genes in at least one of the samples: BRC and DRC samples																	Commonly regulated genes (Up-, down- and opposite-regulated)
Rank	Gene_name	DRC_neg_vs_pos	BRC_neg_vs_pos
1	hslO	1.47644	0.92775														Rank	Gene_name	BRC_neg_vs_pos	DRC_neg_vs_pos
2	NWMN_2075	1.40054	0.878969														1	NWMN_1835	1.15843	1.48543
3	NWMN_1131	1.36257	1.03644														2	geh	1.22117	1.37851
4	NWMN_0784	1.59946	0.960076														3	rpsN	1.00231	1.53605
5	rpsN	1.53605	1.00231														4	NWMN_1131	1.03644	1.36257
6	NWMN_1835	1.48543	1.15843														5	upp	1.013	1.16993
7	geh	1.37851	1.22117														6	NWMN_0495	1.486	1.75489
8	NWMN_1421	1.29278	0.895395														7	NWMN_0374	1.31043	1.83007
9	NWMN_1328	1.27302	0.770504														8	NWMN_2354	0.992419	2.34792
10	upp	1.16993	1.013														9	NWMN_0419	2.21138	1.07276
11	NWMN_2269	1.72247	0.807932														10	NWMN_0122	1.82828	1.41504
12	NWMN_0529	1.64134	0.744453														11	NWMN_0187	2.08248	1.89308
13	NWMN_1552	1.53051	0.632361														12	NWMN_2242	3.44136	1.42884
14	NWMN_0187	1.89308	2.08248														13	modC	3.07597	1.40599
15	NWMN_0122	1.41504	1.82828														14	NWMN_2238	3.40997	2.19265
16	NWMN_0495	1.75489	1.486														15	NWMN_0178	3.5354	3.11548
17	NWMN_0374	1.83007	1.31043														16	NWMN_2166	2.9271	3.45943
18	NWMN_2292	0.956931	2.61529														17	NWMN_0423	-1.11685	2.63227
19	NWMN_0419	1.07276	2.21138														18	NWMN_1759	-1.53345	2.4021
20	NWMN_2553	0.710493	1.22797														19	rpe	-1.23389	1.89308
21	NWMN_0801	0.534336	1.25154														20	NWMN_0223	-1.61918	1.926
22	lig	0.681824	1.03581														21	NWMN_0378	-2.55582	1.78427
23	mnhA	0.917538	1.10558														22	pbp4	-2.80504	1.85798
24	NWMN_1618	0.866733	1.5042														23	NWMN_2407	-1.09937	1.51457
25	nifU	0.906891	1.36354														24	NWMN_2447	-1.0115	1.16993
26	recO	0.89812	1.69376														25	NWMN_0494	-1.10461	1.05063
27	gyrB	0.192645	1.55764														26	capD	-1.56404	1.28011
28	NWMN_2507	0.0443941	1.4842														27	def	-1.45038	1
29	leuS	0.118644	1.09386														28	memD	-1.27156	1.074
30	NWMN_0885	-0.0524674	1.2015														29	NWMN_1420	-1.33342	1.16993
31	NWMN_0241	0.530515	1.8091														30	NWMN_0660	-1.37139	1.14684
32	NWMN_1462	0.332575	1.67882														31	NWMN_0346	-1.86263	1.18763
33	NWMN_2242	1.42884	3.44136														32	glk	-1.79577	1.08092
34	modC	1.40599	3.07597														33	NWMN_0288	-4.42653	1.80735
35	NWMN_2238	2.19265	3.40997														34	NWMN_2392	-4.98112	1.10692
36	narG	0.825971	3.93024														35	mvaA	1.63956	-1.37851
37	NWMN_1979	-0.247928	3.20115														36	lysC	1.45425	-1.38306
38	NWMN_0178	3.11548	3.5354														37	NWMN_1637	1.70323	-1.58496
39	NWMN_2166	3.45943	2.9271														38	NWMN_1230	1.37048	-1.04731
40	NWMN_0746	1.974	-0.104605														39	holB	1.04622	-1.45066
41	NWMN_2510	2.00692	-0.165667														40	NWMN_1085	1.39318	-2.71272
42	treC	2.04439	-0.0365866														41	NWMN_0778	-1.20675	-4.12928
43	thrS	1.85415	-0.136191														42	arcC	-1.06074	-2.03562
44	clpB	2.19265	-0.233888														43	NWMN_2223	-1.54992	-2.90689
45	NWMN_2338	2.11548	-0.178606														44	pdp	-1.76043	-1.926
46	NWMN_2253	2.078	-0.27453														45	fmhB	-2.10461	-1.61891
47	thrC	1.81558	-0.335385														46	murZ	-1.71931	-1
48	NWMN_tRNA12	1.73471	-0.376831														47	NWMN_1811	-1.84503	-1.32193
49	NWMN_0575	1.96347	-0.365133														48	ilvE	-1.02347	-1.15754
50	NWMN_0173	1.85798	-0.564037														49	NWMN_0149	-1.42653	-1.50901
51	NWMN_0454	1.64636	0.299292														50	deoD	-1.2656	-1.28011
52	NWMN_2035	1.73697	0.158429														51	oatA	-1.32752	-1.29546
53	NWMN_0718	1.67807	-0.0259952
54	NWMN_1598	1.50901	0.08804
55	NWMN_1487	1.848	0.322659
56	gltD	1.91754	0.229512
57	NWMN_0373	1.80735	0.488933
58	hipO	2.51937	0.140507
59	NWMN_2036	2.43296	0.037414
60	sbcC	2.60666	0.270075
61	dapD	2.80735	0.910502
62	NWMN_2354	2.34792	0.992419
63	moeA	1.34792	0.142833
64	NWMN_1830	1.27302	0.103982
65	dnaX	1.29956	0.244159
66	ebh1	1.45251	0.31971
67	NWMN_2513	1.36923	0.324646
68	NWMN_tRNA16	1	0.234528
69	NWMN_0973	1.02237	0.194955
70	ispD	1.1635	0.210897
71	NWMN_0882	1.29546	0.47562
72	NWMN_tRNA02	1.26194	0.448542
73	NWMN_tRNA01	1.31231	0.568612
74	NWMN_2386	1.11548	0.432604
75	gid	1.23349	-0.0328693
76	alaS	1.18442	-0.104605
77	dnaB	1.08746	-0.0156
78	NWMN_1606	1	-0.184332
79	NWMN_0970	1.63743	-0.208942
80	NWMN_1855	1.54253	-0.319618
81	coaBC	1.44746	-0.153515
82	obgE	1.33442	-0.378278
83	NWMN_0248	1.36257	-0.447292
84	NWMN_1780	1.22239	-0.260523
85	lukS	1.5025	-0.480981
86	trpE	1.50846	-0.549916
87	mraW	1.63472	-0.528071
88	purQ	1.16993	-0.426533
89	NWMN_2272	1.22239	-0.536957
90	NWMN_0853	1.08246	-0.468353
91	NWMN_1381	1	-0.464008
92	pyrC	1	-0.663572
93	hlgC	1.05445	-0.735861
94	NWMN_0760	1.54057	-0.818851
95	hemL	1.54432	-0.885965
96	cinA	1.44057	-0.873992
97	porA	1.48543	-0.726093
98	NWMN_2407	1.51457	-1.09937
99	NWMN_0288	1.80735	-4.42653
100	NWMN_2392	1.10692	-4.98112
101	NWMN_0423	2.63227	-1.11685
102	NWMN_1759	2.4021	-1.53345
103	rpe	1.89308	-1.23389
104	NWMN_0223	1.926	-1.61918
105	NWMN_0378	1.78427	-2.55582
106	pbp4	1.85798	-2.80504
107	NWMN_0346	1.18763	-1.86263
108	glk	1.08092	-1.79577
109	NWMN_2447	1.16993	-1.0115
110	NWMN_0494	1.05063	-1.10461
111	capD	1.28011	-1.56404
112	memD	1.074	-1.27156
113	NWMN_1420	1.16993	-1.33342
114	NWMN_0660	1.14684	-1.37139
115	def	1	-1.45038
116	NWMN_1471	0.830075	-1.51964
117	NWMN_0870	0.473931	-1.70664
118	adhE	0.660514	-2.04252
119	NWMN_1476	0.514573	-2.40229
120	NWMN_1728	0.237039	-2.3471
121	NWMN_0331	0.823122	-1.03534
122	purA	0.777608	-1.22171
123	NWMN_0175	0.70044	-1.11841
124	hemE	0.643856	-1.20894
125	NWMN_tRNA20	0.670332	-1.00832
126	topB	0.628031	-1.06543
127	NWMN_tRNA25	0.568729	-1.12342
128	NWMN_tRNA24	0.559935	-1.02071
129	NWMN_0809	0.547488	-1.04124
130	rplU	0.343954	-1.04124
131	fhuA	0.369234	-1.20026
132	infA	0.134301	-0.995376
133	NWMN_0626	0.0395284	-1.04585
134	NWMN_tRNA49	0.440593	-1.48042
135	pycA	0.485427	-1.3603
136	NWMN_1119	0.415037	-1.36843
137	NWMN_tRNA19	0.437867	-1.39601
138	NWMN_0329	-0.485427	1.76611
139	ilvD	-0.584963	1.57605
140	gmk	-0.825971	1.66539
141	smc	-0.643856	2.00722
142	NWMN_0657	-0.241008	2.23643
143	pgk	-0.415037	1.21551
144	NWMN_2431	-0.514573	1.2109
145	dltB	-0.343954	1.42591
146	NWMN_0535	-0.607683	1.16932
147	NWMN_2045	-0.565597	1.11049
148	pyrG	-0.584963	1.00231
149	pabA	-0.70044	1.01707
150	trpS	-0.954196	1.36993
151	NWMN_1230	-1.04731	1.37048
152	pryR	-0.884523	1.15325
153	NWMN_0791	-0.906891	1.10398
154	mvaA	-1.37851	1.63956
155	lysC	-1.38306	1.45425
156	NWMN_1637	-1.58496	1.70323
157	secG	-1.49476	0.884669
158	NWMN_0840	-1.37851	0.985365
159	holB	-1.45066	1.04622
160	tcaR	-1.1635	0.809534
161	NWMN_0527	-1.4021	0.770913
162	acpP	-1.30079	0.825303
163	atpD	-1.28421	0.750926
164	NWMN_1322	-1.83188	0.828378
165	bacA	-2.11548	0.647467
166	NWMN_1679	-1.54057	0.489809
167	NWMN_1086	-1.49354	0.591845
168	NWMN_1098	-1.53051	0.596187
169	cspA	-1.64318	0.783879
170	NWMN_0247	-1.62149	0.708396
171	NWMN_1856	-1.58496	0.659197
172	NWMN_1871	-1.58496	0.649818
173	NWMN_0710	-2.19265	0.152003
174	luxS	-1.89308	0.150776
175	NWMN_0715	-1.89308	0.291067
176	NWMN_0779	-1.90689	0.227291
177	NWMN_1657	-1.80735	0.470373
178	NWMN_2479	-2	0.342141
179	NWMN_0807	-1.92057	0.384433
180	NWMN_2069	-1.97575	0.406148
181	NWMN_1632	-1.02418	0.707902
182	NWMN_0366	-1.08156	0.703923
183	NWMN_1382	-1.04661	0.590691
184	rpsM	-1.05445	0.587966
185	NWMN_1645	-1.09115	0.437405
186	NWMN_0776	-1.11548	0.504374
187	purR	-1.18442	0.507879
188	NWMN_1845	-1.16993	0.499466
189	NWMN_1621	-1.1635	0.491005
190	tagH	-1.54749	0.351074
191	NWMN_1196	-1.55639	0.315669
192	rpmF	-1.59991	0.360855
193	NWMN_2509	-1.63743	0.365359
194	NWMN_0886	-1.41504	0.371833
195	NWMN_0871	-1.45483	0.331043
196	xerC	-1.29546	0.374158
197	tig	-1.35435	0.375301
198	capE	-1.27302	0.307392
199	rpmE2	-1.27612	0.264139
200	sarA	-1.22045	0.126765
201	rplP	-1.27753	0.134583
202	cspC	-1.2647	0.184503
203	rpmA	-1.27085	0.170159
204	nrdF	-1.04439	0.316691
205	pfk	-1.12029	0.286586
206	era	-1.15754	0.301794
207	NWMN_2313	-1.04731	0.221994
208	ftsA	-1.09686	0.213242
209	rpsU	-1.0765	0.188121
210	NWMN_2514	-1.095	0.181424
211	rpsO	-1.15715	0.180411
212	NWMN_1477	-1.06609	0.148582
213	gcvT	-1.11736	0.124281
214	NWMN_0460	-1.12418	0.12788
215	NWMN_0778	-4.12928	-1.20675
216	NWMN_2223	-2.90689	-1.54992
217	NWMN_0851	-3.22239	-0.734655
218	NWMN_1066	-2.80735	-0.885965
219	NWMN_1097	-2.80735	-0.899286
220	NWMN_1085	-2.71272	1.39318
221	mvaK2	-2.52356	0.495464
222	NWMN_0872	-2.80735	0.756331
223	lexA	-2.76553	0.206928
224	NWMN_1646	-2.848	0.0391304
225	rpoE	-2.9386	0.116609
226	NWMN_1642	-4.16993	0.531239
227	NWMN_2456	-3.70044	-0.0306045
228	fumC	-5.08746	0.806128
229	NWMN_1515	-4.80735	-0.27453
230	glmM	-0.770518	-1.00372
231	NWMN_1102	-0.394279	-1.2415
232	ldh1	-0.379414	-1.03011
233	uvrB	-0.387023	-1.08365
234	cydA	0.025091	-1.75531
235	arcA	-0.371969	-1.42653
236	ribA	-0.295456	-1.52963
237	nirB	-0.0824622	-1.20097
238	NWMN_0071	-0.0297473	-1.34681
239	NWMN_1812	-0.156119	-1.33032
240	fruA	-0.669851	-2.69243
241	NWMN_1128	-0.906891	-1.79999
242	murZ	-1	-1.71931
243	NWMN_1237	-0.893085	-1.42653
244	pgi	-0.552541	-1.4567
245	rexA	-0.662965	-1.38847
246	NWMN_0573	-0.748461	-1.43308
247	NWMN_0149	-1.50901	-1.42653
248	deoD	-1.28011	-1.2656
249	oatA	-1.29546	-1.32752
250	pdp	-1.926	-1.76043
251	NWMN_1811	-1.32193	-1.84503
252	fmhB	-1.61891	-2.10461
253	cdr	-1.82103	-0.815575
254	NWMN_0429	-1.78427	-0.865818
255	NWMN_0470	-2.04439	-0.799087
256	arcC	-2.03562	-1.06074
257	sigA	-1.9542	-0.419154
258	murF	-1.96347	-0.28713
259	mutS2	-1.89308	-0.231137
260	NWMN_1516	-1.88753	-0.280682
261	NWMN_0995	-2.36923	-0.555117
262	NWMN_1540	-2.23704	-0.341644
263	NWMN_1794	-2.152	-0.267835
264	prsA	-2.14684	-0.326997
265	nrdI	-1.37851	-0.703373
266	NWMN_0420	-1.38702	-0.742561
267	capN	-1.49476	-0.784987
268	NWMN_0977	-1.47393	-0.871318
269	NWMN_0358	-1.07039	-0.68153
270	hemA	-1.07241	-0.714778
271	relA	-1.18057	-0.60487
272	NWMN_2543	-1.16993	-0.642851
273	NWMN_1667	-1.16993	-0.658896
274	NWMN_1517	-1.13124	-0.829657
275	rplV	-1.07276	-0.917922
276	cysG	-1.29546	-0.957048
277	tgt	-1.20645	-0.952602
278	ilvE	-1.15754	-1.02347
279	glnR	-1	0.0259791
280	proS	-1.12199	-0.0114956
281	NWMN_1333	-1.14684	-0.0963845
282	pgsA	-1.06413	-0.0851527
283	NWMN_2469	-1.06369	-0.125479
284	nagA	-1.078	-0.120907
285	phdA	-1	-0.125844
286	NWMN_0956	-1.06926	-0.195208
287	lysS	-1.01707	-0.17905
288	NWMN_2074	-1.04064	-0.149929
289	NWMN_0868	-1.03103	-0.166666
290	NWMN_2067	-1.04439	-0.163499
291	lukF	-1.04439	-0.4535
292	NWMN_1406	-1.05889	-0.512051
293	mtlD	-1	-0.29725
294	NWMN_0891	-1.08659	-0.302984
295	NWMN_0587	-1.13493	-0.334817
296	NWMN_1264	-1.23447	-0.193556
297	NWMN_2071	-1.20163	-0.283169
298	NWMN_1988	-1.24101	-0.276638
299	NWMN_2091	-1.28011	-0.38722
300	NWMN_1766	-1.27302	-0.400538
301	NWMN_2369	-1.22239	-0.490663
302	NWMN_0019	-1.12928	-0.426533
303	NWMN_2585	-1.19265	-0.406165
304	NWMN_0954	-1.73697	-0.536158
305	fbaA	-1.70627	-0.639937
306	manA1	-1.37851	-0.564037
307	arcD	-1.38466	-0.467175
308	NWMN_1014	-1.37197	-0.499782
309	tilS	-1.41504	-0.381304
310	rplK	-1.49354	-0.31583
311	rpmC	-1.55459	-0.45038
312	pnpA	-1.69302	-0.344592
313	ftsQ	-1.58496	-0.304049
314	NWMN_2504	-1.59724	-0.370467
315	NWMN_0114	-1.44746	-0.188373
316	NWMN_2018	-1.52356	-0.148232
317	ccpA	-1.5639	-0.170312
318	NWMN_0982	-1.62449	-0.0911128
319	rplE	-1.6845	-0.14314
320	atpA	-1.76783	-0.114589
321	rpsF	-1.73697	-0.149879
322	dnaB	-1.49476	0.092841
323	NWMN_1737	-1.45943	0.00180118
324	tagG	-1.45943	0.0742342
325	atpF	-1.4361	0.0429521
326	NWMN_1195	-1.30485	-0.110396
327	rplM	-1.32193	-0.148999
328	rpsB	-1.33258	0.0634328
329	cspB	-1.31994	-0.0444535
330	NWMN_2432	-1.34104	-0.0480215
331	lytM	-1.34577	-0.0401784
332	NWMN_1819	-1.3505	-0.0480215
