# Supplementary material for: Cell differentiation defines acute and chronic infection cell types in Staphylococcus aureus
Source: eLife. 2017 Sep 12;6:e28023. doi: 10.7554/eLife.28023 (PMC5595439; doi:10.7554/eLife.28023)
Supplement: Supplementary file 1. [file elife-28023-supp1.xlsx]

## Sheet: Strains
Species	Strain	Genotype	Strain number	Reference
Escherichia coli	DH5α	Wild type	JCGB-0065	(1)
Bacillus subtilis	168	Wild type	IW 112	(2)(3)
		amyE::Php-agrAC lacA::PagrA(RNAII)-yfp	JCGB-0560	This work
		amyE::Php-agrAC lacA::PRNAIII-yfp	JCGB-0568	This work
		amyE::Php-agrAC lacA::yfp-IGRp3p2-cfp	JCGB-0655	This work
		amyE::Php-agrAC lacA::cfp-IGRp3p2-yfp	JCGB-0743	This work
		sigB::cat amyE::Php-agrAC	JCGB-0734	This work
		sigB::cat amyE::Php-agrAC lacA::Ppsmα1-4-yfp	JCGB-0736	This work
		sigB::cat amyE::Php-agrAC lacA::Ppsmβ1-2-yfp	JCGB-0735	This work
		sigB::cat amyE::Php-agrAC lacA::PicaADBC-yfp	JCGB-0738	This work
		sigB::cat amyE::Php-agrAC lacA::Pspa-yfp	JCGB-0737	This work
		sigB::cat lacA::Ppsmα1-4-yfp	JCGB-0740	This work
		sigB::cat lacA::Ppsmβ1-2-yfp	JCGB-0739	This work
		sigB::cat lacA::PicaADBC-yfp	JCGB-0742	This work
		sigB::cat lacA::Pspa-yfp	JCGB-0741	This work
Staphylococcus aureus	RN 4220	Wild type	JCGB-0068	(4)
	USA 300 LAC*	Wild type	JCGB-0577	(5)
		amy::PicaADBC-yfp	JCGB-0724	This work
		amy::Pspa-yfp	JCGB-0725	This work
		amy::Ppsmα1-4-yfp	JCGB-0726	This work
		amy::Ppsmβ1-2-yfp	JCGB-0727	This work
		tagB::ϕΝΣ (erm)	JCGB-0669	This work
		tagH::ϕΝΣ (erm)	JCGB-0665	This work
		tagG::ϕΝΣ (erm)	JCGB-0670	This work
	Reynolds	Wild type	JCGB-0224	(6)
	UAMS-1	Wild type	JCGB-0226	(7)
	COL	Wild type	JCGB-0225	(8)
	Newman	Wild type	JCGB-0223	(9)
		NewHG	JCGB-0069	(10)
		amy::PdnaA-yfp	JCGB-0205	This work
		amy::PicaADBC-yfp	JCGB-0151N	This work
		amy::Pspa-yfp	JCGB-0203	This work
		amy::Ppsmα1-4-yfp	JCGB-0148N	This work
		amy::Ppsmβ1-2-yfp	JCGB-0356	This work
		lac::Ppsmα1-4-mars	JCGB-0486	This work
		amy::Pspa-yfp lac::PicaADBC-mars	JCGB-0490	This work
		amy::Ppsmα1-4-yfp lac::PicaADBC-mars	JCGB-0470	This work
		amy::Pspa-yfp lac::Ppsmα1-4-mars	JCGB-0464	This work
		amy::Ppsmβ1-2-yfp lac::Ppsmα1-4-mars	JCGB-0487	This work
		amy::PicaADBC-yfp lac::PclfA-mars	JCGB-0689	This work
		amy::PicaADBC-yfp lac::PisdA-mars	JCGB-0699	This work
		amy::Pspa-yfp lac::PclfA-mars	JCGB-0701	This work
		amy::Pspa-yfp lac::PisdA-mars	JCGB-0702	This work
		agrBDCA::tet	JCGB-0149N	(11)
		agrBDCA::tet amy::Ppsmα1-4-yfp	JCGB-0346	This work
		agrBDCA::tet amy::Ppsmβ1-2-yfp	JCGB-0394	This work
		icaADBC::cat	JCGB-0299	This work
		spa::spc	JCGB-0150N	(12)
		icaADBC::cat spa::spc	JCGB-0301	This work
		psmα1-4::kan	JCGB-0236	This work
		psmβ1-2::tet	JCGB-0620	This work
		sigB::erm	JCGB-0229	(13)
		sigB::erm amy::Ppsmα1-4-yfp	JCGB-0547	This work
		sigB::erm amy::Ppsmβ1-2-yfp	JCGB-0549	This work
		dltA::spc	JCGB-0663	(14)
		saeRS::kan	JCGB-0212	(10)
		tagB::ϕΝΣ (erm)	JCGB-0676	This work
		tagB::ϕΝΣ amy::Ppsmα1-4-yfp	JCGB-0718	This work
		tagB::ϕΝΣ amy::Ppsmβ1-2-yfp	JCGB-0719	This work
		tagH::ϕΝΣ (erm)	JCGB-0672	This work
		tagG::ϕΝΣ (erm)	JCGB-0677	This work
		icaADBC::cat spa::spc amy::Ppsmβ1-2-yfp	JCGB-0449	This work
		pJL74tagB	JCGB-0711	This work
		pJL74tagB amy::Ppsmα1-4-yfp	JCGB-0722	This work
		pJL74tagB amy::Ppsmβ1-2-yfp	JCGB-0723	This work
		pJL74	JCGB-0697	This work
		sigB::erm pJL74tagB	JCGB-0713	This work
		sigB::erm agrBDCA::tet	JCGB-0715	This work
		agrBDCA::tet pJL74agrBDCA	JCGB-0744	This work
		agrBDCA::tet pJL74agrBDCA amy::Ppsmα1-4-yfp	JCGB-0747	This work
		agrBDCA::tet pJL74agrBDCA amy::Ppsmβ1-2-yfp	JCGB-0748	This work
References
1. Reusch RN, Hiske TW, Sadoff HL (1986) Poly-beta-hydroxybutyrate membrane structure and its relationship to genetic transformability in Escherichia coli. Journal of Bacteriology 168(2):553–562.
2. Moszer I, Glaser P, Danchin A (1995) SubtiList: a relational database for the Bacillus subtilis genome. Microbiology (Reading, Engl) 141 ( Pt 2):261–268.
3. Moszer I, Jones LM, Moreira S, Fabry C, Danchin A (2002) SubtiList: the reference database for the Bacillus subtilis genome. Nucleic Acids Research 30(1):62–65.
4. Kornblum J, Kreiswirth B, Projan SJ, Ross H, Novick RP (1990) Agr: a polycistronic locus regulating exoprotein synthesis in Staphylococcus aureus. Molecular biology of the staphylococci. VCH Publishers, New York.
5. McDougal LK, et al. (2003) Pulsed-field gel electrophoresis typing of oxacillin-resistant Staphylococcus aureus isolates from the United States: establishing a national database. Journal of Clinical Microbiology 41(11):5113–5120.
6. Albus A, Arbeit RD, Lee JC (1991) Virulence of Staphylococcus aureus mutants altered in type 5 capsule production. Infection and Immunity 59(3):1008–1014.
7. Gillaspy AF, et al. (1995) Role of the accessory gene regulator (agr) in pathogenesis of staphylococcal osteomyelitis. Infection and Immunity 63(9):3373–3380.
8. Dyke KG (1969) Penicillinase production and intrinsic resistance to penicillins in methicillin-resistant cultures of Staphylococcus aureus. Journal of Medical Microbiology 2(3):261–278.
9. Lipiński B, Hawiger J, Jeljaszewicz J (1967) Staphylococcal clumping with soluble fibrin mmonomer complexes. J Exp Med 126(5):979–988.
10. Markus M, et al. (2010) Differential Target Gene Activation by the Staphylococcus aureus Two-Component System saeRS. Journal of Bacteriology 192(3):613.
11. Novick RP. Genetic systems in staphylococci. Methods Enzymol.
12.Oesterreich B, et al. (2014) Characterization of the biological anti-staphylococcal functionality of hUK-66 IgG1, a humanized monoclonal antibody as substantial component for an immunotherapeutic approach. Hum Vaccin Immunother 10(4):926–937.
13. Koch G, et al. (2014) Evolution of Resistance to a Last-Resort Antibiotic in Staphylococcus aureus via Bacterial Competition. Cell 158(5):1060–1071.
14.Peschel A, et al. (1999) Inactivation of the dlt operon in Staphylococcus aureus confers sensitivity to defensins, protegrins, and other antimicrobial peptides. J Biol Chem 274(13):8405–8410.
