# Supplementary material for: Cell differentiation defines acute and chronic infection cell types in Staphylococcus aureus
Source: eLife. 2017 Sep 12;6:e28023. doi: 10.7554/eLife.28023 (PMC5595439; doi:10.7554/eLife.28023)
Supplement: Supplementary file 2. [file elife-28023-supp2.xlsx]

## Sheet: Description
Garcia-Betancur et al. 2017
Additional datasets
Plasmids and Primers
Sheet	Name	Short description
Sheet 2	Plasmids	List of plasmids used in this study.
Sheet 3	Primers	List and sequences of primers used in this study.

## Sheet: Plasmids
Name	Description	Reference
pKM003	Harbors the yfp gene and an improved RBS for Gram-positive bacteria.	Prof. David Rudner, Harvard Medical School, Boston, USA.
pKM008	Harbors the cfp gene and an improved RBS for Gram-positive bacteria.	Prof. David Rudner, Harvard Medical School, Boston, USA.
pKMmars	Harbors the rfp-mars gene and an improved RBS for Gram-positive bacteria.	This work
pMAD	Shuttle vector for gene inactivation in naturally nontransformable S. aureus. bla, Ori pBR325, ermC, bgaB, pclpB.	(15)
pAmy	pMAD variant that harbors a MCS flanked by homologous regions to the Amylase gene of S. aureus strain Newman.	(16)
pAmyPspa-yfp	pAmy harboring the promoter region and 100 bp of the spa gene of S. aureus fused to the yfp gene.	This work
pAmyPica-yfp	pAmy harboring the promoter region of ica operon of S. aureus fused to the yfp gene.	This work
pAmyPpsmα1-4-yfp	pAmy harboring the promoter region psmα operon of S. aureus fused to the yfp gene.	This work
pAmyPpsmβ1-2-yfp	pAmy harboring the promoter region psmβ operon of S. aureus fused to the yfp gene.	This work
pLac	pMAD variant that harbors a MCS flanked by homologous regions to the Beta galatosidase gene of S. aureus strain Newman.	(16)
pLacPspa-rfp	pLac harboring the promoter region and 100 bp of the spa gene of S. aureus fused to the rfp-mars gene.	This work
pLacPica-rfp	pLac harboring the promoter region of ica operon of S. aureus fused to the rfp-mars gene.	This work
pLacPpsmα1-4-rfp	pLac harboring the promoter region psmα operon of S. aureus fused to the rfp-mars gene.	This work
pLacPpsmβ1-2-rfp	pLac harboring the promoter region psmβ operon of S. aureus fused to the rfp-mars gene.	This work
pLacPclfA-rfp	pLac harboring the promoter region of the clfA gene of S. aureus fused to the rfp-mars gene.	This work
pLacPisdA-rfp	pLac harboring the promoter region of the isdA gene of S. aureus fused to the rfp-mars gene.	This work
pDR111	Vector for integration into the amyE gene. It carries a polylinker downstream of the Phy-spank promoter and the gene for the LacI repressor. Spectinomycin resistance.	(17)
pDR183	Vector for ectopic integration for double crossover insertions into the nonessential lacA locus, Chloramphenicol resistant.	(18)
pDG1663	Vector for ectopic integration at the thrC locus in B. subtilis, MLS resistant.	(19)
pIW001	Vector for ectopic integration at the thrC locus in B. subtilis, Chloramphenicol resistant.	This work
pJL74	Replicative plasmid that harbors the sarA P1 promoter and the sodA RBS for enhanced expression of proteins of S. aureus. Ampicillin and Erythromycin resistance.	(20)
pJL74tagB	pJL74 harboring the complete ORF of the tagB gene of S. aureus strain Newman (NWMN_0187).	This work
pJL74agrBDCA	pJL74 harborging the complete agrBDCA operon of S. aureus strain Newman. Here, the agrBDCA operon is depleted of its native promoter (P2) and replaced for the constitutive promoter of the sarA gene.	This work
References
15. Arnaud M, Chastanet A, Débarbouillé M (2004) New vector for efficient allelic replacement in naturally nontransformable, low-GC-content, gram-positive bacteria. Applied and Environmental Microbiology 70(11):6887–6891.
16. Yepes A, Koch G, Waldvogel A, MSc JCGB, López D (2014) Reconstruction of mreB expression in Staphylococcus aureus via a collection of new integrative plasmids. Applied and Environmental Microbiology 80(13):3868–3878.
17. Kearns DB (2005) Cell population heterogeneity during growth of Bacillus subtilis. Genes & Development 19(24):3083–3094.
18. Doan T, Marquis KA, Rudner DZ (2005) Subcellular localization of a sporulation membrane protein is achieved through a network of interactions along and across the septum. Molecular Microbiology 55(6):1767–1781.
19. Guérout-Fleury AM, Frandsen N, Stragier P (1996) Plasmids for ectopic integration in Bacillus subtilis. Gene 180(1-2):57–61.
20. Klijn A, et al. (2006) Construction of a Reporter Vector for the Analysis of Bifidobacterium longum Promoters. Applied and Environmental Microbiology 72(11):7401–7405.

## Sheet: Primers
Name		Sequence (5' - 3')		Porpouse	Reference
pICA-fwd		TgA ATT CTC CgT AAA TAT TTC CAg AAA ATT C		Amplifies the promoter region of the ica operon of S. aureus strain Newman.	This study
pICA-rev		TAA gCT TTT CTT TAC CTA CCT TTC gTT Ag
pSpA-fwd		TAA gCT TCA ATA CCT ACA CCT AgT TTA C		Amplifies the promoter region and 100 bp of the ORF of the spa gene of S. aureus strain Newman.	This study
pSpA-rev		TgA ATT CAC ATA ATg AAC AAC TTT CTA T
pPSMa-fwd		TgA ATT CAA TCT CTC gCA TAA TTg CTT ATg		Amplifies the promoter region of the psm alpha operon of S. aureus strain Newman.	This study
pPSMa-rev		TAA gCT TAA gAT TAC CTC CTT TgC TTA Tg
pPSMb-fwd		TgA ATT CAg gCA ACT TAA TTg TgT TAA A		Amplifies the promoter region of the psm beta operon of S. aureus strain Newman.	This study
pPSMb-rev		TAA gCT TTg AAA ACA CTC CTT AAA ATT T
pClfA-fwd		TgA ATT CAA gCg ATT gAT TCA AgC ATT A		Amplifies the promoter region of the clfA gene of S. aureus strain Newman.	This study
pClfA-rev		TAA gCT TTA TTC CCT CTT TTT AAA AAg T
pIsdA-fwd		TgA ATT CTT ggC AgT gTT TTT ACT AAT A		Amplifies the promoter region of the isdA gene of S. aureus strain Newman.	This study
pIsdA-rev		TAA gCT TTg TTT TCC TCC TAA ggA TAC A
Amy-flank-pMAD-fwd		AAg AAg CTg AAg AAg CTg gCg		Amplifies 263 bp region of the flanking region from the MCS of the plasmid pMAD-cell.	This study
Amy-flank-pMAD-rev		TTg TAT TCg CTg CCA CTT TCg
Lac-flank-fwd		gTT ggC gAA CAA gTT gTT AgC		Amplifies 343 bp region of the flanking region from the MCS of the plasmid pMAD-lac.	This study
Lac-flank-rev		gCg CAA gTA CTC TTg TTA CAT
YFP-pkm003-fwd		CAA TTg gAg TAT TTT gTT gAT		Amplifies the yfp gene from the plasmid pKM 003.	This study
YFP-pkm003-rev		TCA TAT gAA ACA gCA TgA CTT
Mars-RFP-RBS-fwd		TAA gCT TAC AAA ggg AgA TAC TAC TAT ggC ATC ATC AgA AgA TgT T		Amplifies the mars (rfp) gene without the original 6X-His tag from the plasmid pmRFPmars. It adss an optimized RBS for S. aureus.	This study
Mars-RFP-RBS-rev		Tgg ATC CTT ATC CTg CAC CTg TTg AAT g
ica-R-flank-fwd		ATC TTA ATA TTC TCA ATA TCg		Amplifies 112 bp upstream and 27 bp downstream the ica operon in the strain Newman.	This study
ica-flank-rev		CCg CgT gTT TTT AAC ATA gCT
SpA-flank-fwd		gTA TTg CAA TAC ATA ATT CgT		Amplifies 26 bp upstream and 23 bp downstream the spa gene in the strain Newman.	This study
SpA-flank-rev		AAT gAT ATC TAT CgT TgT gTA
PSMa-flank-fwd		gCC CTA Tgg ATA AAA TgC AAA		Amplifies 200 bp upstream and 132 bp downstream the psm-alpha operon in the strain Newman.	This study
PSMa-flank-rev		ATT gCA TTg ATA AgT ggC TTg
PSMb-flank-fwd		TTT gTT ATC TTC AAA TTT AAA		Amplifies 42 bp upstream and 42 bp downstream the psm-beta operon in the strain Newman.	This study
PSMb-flank-rev		TgC ATA ACA TTA AAg TAT gCT
agr-flank-fwd		ATA ATg ACA gTg Agg AgA gTg		Amplifies 26 bp upstream and 32 bp downstream the agr operon in the strain Newman.	This study
agr-flank-rev		TgA ATA CgC CgT TAA CTg ACT
ica-upstream-fwd		gTC gAC TAT TCT TTA TAT TTg TgA ATg		Amplifies 500 bp upstream the icaR gene in the strain Newman for LFH-PCR. It adds at 3' a short 5'-Chloramphenicol resistance gene sequence.	This study
ica-upstream-rev		CTT gAT AAT AAg ggT AAC TAT TgC CAT TCT CTA ACA TTA TgT ATA A
ica-downstream-fwd		ggg TAA CTA gCC TCg CCg gTC CAC ggC TAT gTT AAA AAC ACg Cgg T		Amplifies 536 bp downstream the icaC gene in the strain Newman for LFH-PCR. It adds at 5' a short 3'-Chloramphenicol resistance gene sequence.	This study
ica-downstream-rev		ggA TCC ACg CCT ACA AAA CAT gAT Tgg
PSMa-upstream-fwd		gTC gAC TgT ggC gTg TTT TAT gTT TgA		Amplifies 501 bp upstream the psma-4 gene in the strain Newman for LFH-PCR. It adds at 3' a short 5'-Kanamycin resistance gene sequence.	This study
PSMa-upstream-rev		CCT ATC ACC TCA AAT ggT TCg CTg TTT gAA gAT CCA TAT CAA Tgg
PSMa-downstream-fwd		CgA gCg CCT ACg Agg AAT TTg TAT CgA TgT TgA CCA TgA ATA CCg AA		Amplifies 520 bp downstream the psma-1 gene in the strain Newman for LFH-PCR. It adds at 5' a short 3'-Kanamycin resistance gene sequence.	This study
PSMa-downstream-rev		ggA TCC ATA gAg gTT AAg CTC ATg AAT
PSMb-upstream-fwd		TgT CgA CCC gTA ATC ACg gAA CTC TTT T		Amplifies 489 bp upstream the psmb-1 gene in the strain Newman for LFH-PCR. It adds at 3' a short 5'-Tetracyclin resistance gene sequence.	This study
PSMb-upstream-rev		gAg AAC AAC CTg CAC CAT TgC AAg ATg AAA ACA CTC CTT AAA ATT T
PSMb-downstream-fwd		TGG ATC CAT TAG TAA CAA TAT ATA AAT		Amplifies 502 bp downstream the psmb-2 gene in the strain Newman for LFH-PCR. It adds at 5' a short 3'-Tetracyclin resistance gene sequence.	This study
PSMb-downstream-rev		GGG ATC AAC TTT GGG AGA GAG TTC TAT AAT AAC TAA TAT TCT TTA
agrC-Fwd-Hind-RBS		TAA gCT TAC ATA Agg Agg AAC TAC TgT ggA ATT ATT AAA TAg TTA T		Amplifies the agrC and agrA genes of the agr operon in the strain Newman.	This study
agrA-Rev-SphI		TgC ATg CTT ATA TTT TTT TAA CgT TTC T
pRNAIII-P3-Fwd-EcoRI		TgA ATT CTA ATA CTT TCT ACA TAA CAC C		Amplifies the promoter region of the RNAIII gene in the strain Newman.	This study
pRNAIII-P3-Rev-HindIII		TAA gCT TTA TTA AAA CAT gCT AAA AgC A
YFP-fwd-SynBio		gAA TTC TTA TTT gTA Tag TTC ATC CAT		Amplifies the yfp gene from the plasmid pKM003.	This study
YFP-rev-SynBio		gCT TTT AgC Atg TTT TAA TAT ACA TAA ggA ggA ACT ACT ATg
P2-P3-IGR-fwd		CAT AgT AgT TCC TCC TTA TgT ATA TTA AAA CAT gCT AAA AgC		Amplifies the complete Intergenic Region (IGR) of the agr operon and the RNAIII gene in the strain Newman.	This study
P2-P3-IGR-rev		CAT AgT AgT TCC TCC TTA TgT AAT TTT ACA CCA CTC TCC TCA
mCherry/cfp-fwd-SynBio		TgA ggA gAg Tgg TgT AAA ATT ACA TAA ggA ggA ACT ACT ATg		Amplifies the mCherry or cfp gene from the plasmid pKM013 or pKM008.	This study
mCherry/cfp-rev-SynBio		ggA TCC TTA CTT gTA Cag CTC gTC CAT
tagB-RBS-fwd		TgA ATT CTT Agg Agg ATg ATT ATT TAT gAC AAA AAC gAA ACA AgC A		Amplifies the complete tagB (NWMN_0187) gene from S. aureus strain Newman. Adds the sodA RBS of S. aureus.	This study
tagB-rev		TCC ATg GTT AgC gTC TAA ACA AAT CTT T
agrBDCA-RBS-fwd		gAA TTC AAA TAg ggA ggT TTT AAA CTT gAA TTA TTT TgA TAA TAA A		Amplifies the complete agrBDCA operon from S. aureus strain Newman. Adds the sodA RBS of S. aureus.	This study
agrBDCA-rev		TCC ATg gTT ATA TTT TTT TAA CgT TTC T
qGyrA-fwd		TAT CCg CTT gTT gAT ggC CAA gg		For qPCR. Amplifies a fragment of 79 bp of the gyrA gene in the strain Newman.	This study
qGyrA-rev		CgC gCT TCA gTA TAA CgC ATT gC
qGapA-fwd		TAC ACA AgA CgC ACC TCA CAg A		For qPCR. Amplifies a fragment of 81 bp of the gapA gene in the strain Newman.	(21)
qGapA-rev		ACC TgT TgA gTT Agg gAT gAT gTT T
qFtsQ-fwd		TgT AAT TTC AgT CgA CAA CgA		For qPCR. Amplifies a fragment of 163 bp of the ftsQ gene in the strain Newman.	This study
qFtsQ-rev		TTg TCg CTT ACg TCT TAA CTT
qTagX-fwd		CCT ACA TgT AAT AAT gAg gCA		For qPCR. Amplifies a fragment of 127 bp of the tagX gene in the strain Newman.	This study
qTagX-rev		gTA ACC gTT CAA TCA TAg gAA
qEssC-fwd		Agg CgA AgT CAT TCA TTT AgA		For qPCR. Amplifies a fragment of 140 bp of the EssC gene in the strain Newman.	This study
qEssC-rev		ATg ATg CAT AAT CAg CTT CTg
qEsaA-fwd		TCg CAA TTg TTA ACg Agg ATC		For qPCR. Amplifies a fragment of 139 bp of the esaA gene in the strain Newman.	This study
qEsaA-rev		AAA CCA gAC TCA gCA ACg TTT
qPSMa-fwd		TAT CAA AAg CTT AAT CgA ACA ATT C		For qPCR. Amplifies a fragment of 139 bp of the psmA1 gene in the strain Newman.	(13)
qPSMa-rev		CCC CTT CAA ATA AgA TgT TCA TAT C
qSigB-fwd		TgC CgT TCT CTg AAg TCg TgA		For qPCR. Amplifies a fragment of 188 bp of the sigB gene in the strain Newman.	(13)
qSigB-rev		ATg ggg CAA CAA gAT gAC CA
qYFP-fwd		ATT AgA Tgg TgA TgT TAA Tgg g		For qPCR. Amplifies a fragment of 225 bp of the yfp gene.	This study
qYFP-rev		TAA CCT TCg ggC ATg gCA CTC TTg
qDltA-fwd		TgC CAA CgA CTg AAg TTA Cg		For qPCR. Amplifies a fragment of 119 bp of the dltA gene in the strain Newman.	This study
qDltA-rev		ATg gCA ATT gTT CCA TCC AT
qAgrA-fwd		gTg AAA TTC gTA AgC ATg ACC CAg TTg		For qPCR. Amplifies a fragment of 150 bp of the agrA gene in the strain Newman.	This study
qAgrA-rev		TgT AAg CgT gTA TgT gCA gTT TCT AAA C
qHtrA-fwd		CAT ACA gAT CAT TCT ACA ACA		For qPCR. Amplifies a fragment of 121 bp of the htrA gene in the strain Newman.	This study
qHtrA-rev		gTA CTA gAA gTg CAC CAA TAA
qIcaA-fwd		gTT gTC gAC gTT ggC TAC Tg		For qPCR. Amplifies a fragment of 142 bp of the icaA gene in the strain Newman.	This study
qIcaA-rev		AgA CCT CCC AAT gTT TCT gg
qIcaB-fwd		TTA TCA CAg gTC ATg TTg gg		For qPCR. Amplifies a fragment of 252 bp of the icaB gene in the strain Newman.	(13)
qIcaB-rev		ATC gTC ATT CAT CAA gCC AT
qSpa-fwd		TgA ATC TCA AgC ACC gAA Ag		For qPCR. Amplifies a fragment of 298 bp of the spa gene in the strain Newman.	(13)
qSpa-rev		TTg CTC ACT gAA ggA TCg TC
qPsmb-fwd		TTA ACg CAA TTA AAg ATA CCg		For qPCR. Amplifies a fragment of 103 bp of the psmB1 gene in the strain Newman.	This study
qPsmb-rev		ACC TAA TAA ACC TAC gCC ATT
qAgrB-fwd		CCC ATT CCT gTg CgA CTT AT		For qPCR. Amplifies a fragment of 85 bp of the agrB gene in the strain Newman.	This study
qAgrB-rev		gAA TTg ggC AAA Tgg CTC TT
qAsp23-fwd		ATA ACA ATA AAg CAA AAC AAg C		For qPCR. Amplifies a fragment of 209 bp of the asp23 (NWMN_2086) gene in the strain Newman.	This study
qAsp23-rev		ATg TAT CAg TTA AgC CAC CT
References
21. Pang YY, et al. (2010) agr-Dependent Interactions of Staphylococcus aureus USA300 with Human Polymorphonuclear Neutrophils. J Innate Immun 2(6):546–559.
